# Supplementary material for: Time‐resolved interaction proteomics of the GIGANTEA protein under diurnal cycles in Arabidopsis
Source: FEBS Lett. 2018 Dec 28;593(3):319–38. doi: 10.1002/1873-3468.13311 (PMC6373471; doi:10.1002/1873-3468.13311)
Supplement: Supplementary file 1 — Fig. S1. Validation of the GI‐TAP procedure. Fig. S2. Outlier analysis of the GI‐TAP time series study. Fig. S3. Transcript expression profiles of GI (A), FKF1 (B), ZTL (C), and FKF1 (D) from the diurnal website (http://diurnal.mocklerlab.org, [94]), using the ‘shortdays’ condition. Table S1. Primer sequences. Data S1. List of proteins identified by LC‐MS analysis of bands excised from silver‐stained gel after GI‐TAP (Preliminary study, Fig. 1F), includes original Mascot search output files. Data S2. List of proteins identified in the qualitative, on‐bead digest analysis (Qualitative study, Fig. 1F), with peptide counts for GI‐3F6H samples and WT background controls. Data S3. Proteins identified in the time series study (Fig. 1F), with quantitation and statistics, put together from output generated by scripts in Data S7, and Data S8. Data S4. GO analysis on time series study: TopGO analysis results of GI‐3F6H time series. Data S5. PCA on time series: R script, input files, output files; all on raw abundance data. Data S6. Gene ontology analysis on time series study, for Data S4. Data S7. Progenesis protein data export files, and analysis with R script for statistics on time series study (for Data S3 and Table 3). Data S8. JTK_CYCLE analysis of time series study. Data S9. Progenesis peptide measurements output file for time series study. [file FEB2-593-319-s001.zip › feb213311-sup-0005-DataS1.xlsx]

## Sheet: info
Data S1 info
LC-MS data on excised bands from silver stained gel in Figure S1B.
The analysis was done on two technical replicates (well 1 and well2), and for each major band (bands 1 to 7).
Mascot search results are shown for each band and each well in tabs called w[x]_b[y], x being band 1 or 2, y being bands 1 to 7.
In addition, a background band was excised from a neighbouring part of the gel where no sample was loaded (tab 'background').
The sheet named 'protein list all samples' lists all protein descriptions found in each sample in Mascot search
The sheet named 'protein list overlap' lists all overlaps of protein identifications for each band between well 1 and well 2

## Sheet: w1_b1
prot_hit_num	prot_family_member	prot_acc	prot_desc	prot_score	prot_mass	prot_matches	prot_matches_sig	prot_sequences	prot_sequences_sig	pep_query	pep_rank	pep_isbold	pep_isunique	pep_exp_mz	pep_exp_mr	pep_exp_z	pep_calc_mr	pep_delta	pep_miss	pep_score	pep_expect	pep_res_before	pep_seq	pep_res_after	pep_var_mod	pep_var_mod_pos	pep_summed_mod_pos	pep_scan_title
1	1	AT1G22770.1	| Symbols: GI, FB | gigantea protein (GI) | chr1:8062398-8067447 FORWARD LENGTH=1173	196	129163	16	15	16	15	159	1	1	1	415.75	829.485	2	829.491	-0.0055	0	23.73	0.017	K	VVASIVDK	A				140605_o2_02_in140604_at_Well1-Band1.5415.5415.2 File:~140605_o2_02_in140604_at_Well1-Band1.raw~, NativeID:~controllerType=0 controllerNumber=1 scan=5415~
1	1	AT1G22770.1	| Symbols: GI, FB | gigantea protein (GI) | chr1:8062398-8067447 FORWARD LENGTH=1173	196	129163	16	15	16	15	215	1	1	1	423.756	845.498	2	845.497	0.0006	0	28.22	0.013	R	ALSTSVLR	D				140605_o2_02_in140604_at_Well1-Band1.6611.6611.2 File:~140605_o2_02_in140604_at_Well1-Band1.raw~, NativeID:~controllerType=0 controllerNumber=1 scan=6611~
1	1	AT1G22770.1	| Symbols: GI, FB | gigantea protein (GI) | chr1:8062398-8067447 FORWARD LENGTH=1173	196	129163	16	15	16	15	419	1	1	1	445.261	888.508	2	888.507	0.0007	0	33.59	0.0055	K	VLEYLPR	G				140605_o2_02_in140604_at_Well1-Band1.8017.8017.2 File:~140605_o2_02_in140604_at_Well1-Band1.raw~, NativeID:~controllerType=0 controllerNumber=1 scan=8017~
1	1	AT1G22770.1	| Symbols: GI, FB | gigantea protein (GI) | chr1:8062398-8067447 FORWARD LENGTH=1173	196	129163	16	15	16	15	547	1	1	1	460.726	919.437	2	919.44	-0.0034	0	20.05	0.082	R	TFPPESSR	E				140605_o2_02_in140604_at_Well1-Band1.4911.4911.2 File:~140605_o2_02_in140604_at_Well1-Band1.raw~, NativeID:~controllerType=0 controllerNumber=1 scan=4911~
1	1	AT1G22770.1	| Symbols: GI, FB | gigantea protein (GI) | chr1:8062398-8067447 FORWARD LENGTH=1173	196	129163	16	15	16	15	658	1	1	1	475.25	948.485	2	948.489	-0.003	0	23.99	0.016	R	AIGIAMSMR	A				140605_o2_02_in140604_at_Well1-Band1.8346.8346.2 File:~140605_o2_02_in140604_at_Well1-Band1.raw~, NativeID:~controllerType=0 controllerNumber=1 scan=8346~
1	1	AT1G22770.1	| Symbols: GI, FB | gigantea protein (GI) | chr1:8062398-8067447 FORWARD LENGTH=1173	196	129163	16	15	16	15	1040	1	1	1	517.284	1032.55	2	1032.55	0.0038	0	20.87	0.015	K	AEPLEAYLK	N				140605_o2_02_in140604_at_Well1-Band1.9183.9183.2 File:~140605_o2_02_in140604_at_Well1-Band1.raw~, NativeID:~controllerType=0 controllerNumber=1 scan=9183~
1	1	AT1G22770.1	| Symbols: GI, FB | gigantea protein (GI) | chr1:8062398-8067447 FORWARD LENGTH=1173	196	129163	16	15	16	15	1052	1	1	1	519.747	1037.48	2	1037.48	0.002	0	44.62	0.00016	R	AAEDYASGVR	L				140605_o2_02_in140604_at_Well1-Band1.4796.4796.2 File:~140605_o2_02_in140604_at_Well1-Band1.raw~, NativeID:~controllerType=0 controllerNumber=1 scan=4796~
1	1	AT1G22770.1	| Symbols: GI, FB | gigantea protein (GI) | chr1:8062398-8067447 FORWARD LENGTH=1173	196	129163	16	15	16	15	1354	1	1	1	548.243	1094.47	2	1094.47	-0.0027	0	39.86	0.00018	R	GSPSEACLMK	I	Oxidation (M)	0.0000000020.0		140605_o2_02_in140604_at_Well1-Band1.4142.4142.2 File:~140605_o2_02_in140604_at_Well1-Band1.raw~, NativeID:~controllerType=0 controllerNumber=1 scan=4142~
1	1	AT1G22770.1	| Symbols: GI, FB | gigantea protein (GI) | chr1:8062398-8067447 FORWARD LENGTH=1173	196	129163	16	15	16	15	1367	1	1	1	549.819	1097.62	2	1097.62	0.0039	0	26.66	0.0032	K	AAAAVVLQAER	E				140605_o2_02_in140604_at_Well1-Band1.6610.6610.2 File:~140605_o2_02_in140604_at_Well1-Band1.raw~, NativeID:~controllerType=0 controllerNumber=1 scan=6610~
1	1	AT1G22770.1	| Symbols: GI, FB | gigantea protein (GI) | chr1:8062398-8067447 FORWARD LENGTH=1173	196	129163	16	15	16	15	1499	1	1	1	561.765	1121.52	2	1121.52	-0.0018	0	23.41	0.055	K	DSVTCLNWK	Q				140605_o2_02_in140604_at_Well1-Band1.8089.8089.2 File:~140605_o2_02_in140604_at_Well1-Band1.raw~, NativeID:~controllerType=0 controllerNumber=1 scan=8089~
1	1	AT1G22770.1	| Symbols: GI, FB | gigantea protein (GI) | chr1:8062398-8067447 FORWARD LENGTH=1173	196	129163	16	15	16	15	1570	1	1	1	572.777	1143.54	2	1143.54	0.0012	0	25.62	0.013	R	LAGFYCGTQK	L				140605_o2_02_in140604_at_Well1-Band1.6886.6886.2 File:~140605_o2_02_in140604_at_Well1-Band1.raw~, NativeID:~controllerType=0 controllerNumber=1 scan=6886~
1	1	AT1G22770.1	| Symbols: GI, FB | gigantea protein (GI) | chr1:8062398-8067447 FORWARD LENGTH=1173	196	129163	16	15	16	15	1859	1	1	1	599.801	1197.59	2	1197.58	0.0061	0	21.51	0.0096	R	FFNAASIDWK	A				140605_o2_02_in140604_at_Well1-Band1.10186.10186.2 File:~140605_o2_02_in140604_at_Well1-Band1.raw~, NativeID:~controllerType=0 controllerNumber=1 scan=10186~
1	1	AT1G22770.1	| Symbols: GI, FB | gigantea protein (GI) | chr1:8062398-8067447 FORWARD LENGTH=1173	196	129163	16	15	16	15	2274	1	1	1	631.327	1260.64	2	1260.64	0.0009	0	30.53	0.0036	R	DIMNQSSIPIK	V	Oxidation (M)	0.00200000000.0		140605_o2_02_in140604_at_Well1-Band1.6522.6522.2 File:~140605_o2_02_in140604_at_Well1-Band1.raw~, NativeID:~controllerType=0 controllerNumber=1 scan=6522~
1	1	AT1G22770.1	| Symbols: GI, FB | gigantea protein (GI) | chr1:8062398-8067447 FORWARD LENGTH=1173	196	129163	16	15	16	15	2712	1	1	1	671.344	1340.67	2	1340.67	0.0016	0	43.67	8e-05	R	YYAIATPSATQR	L				140605_o2_02_in140604_at_Well1-Band1.6872.6872.2 File:~140605_o2_02_in140604_at_Well1-Band1.raw~, NativeID:~controllerType=0 controllerNumber=1 scan=6872~
1	1	AT1G22770.1	| Symbols: GI, FB | gigantea protein (GI) | chr1:8062398-8067447 FORWARD LENGTH=1173	196	129163	16	15	16	15	3350	1	1	1	482.927	1445.76	3	1445.75	0.007	0	28.2	0.0023	R	ASSLYNLIDVHSK	V				140605_o2_02_in140604_at_Well1-Band1.10252.10252.3 File:~140605_o2_02_in140604_at_Well1-Band1.raw~, NativeID:~controllerType=0 controllerNumber=1 scan=10252~
1	1	AT1G22770.1	| Symbols: GI, FB | gigantea protein (GI) | chr1:8062398-8067447 FORWARD LENGTH=1173	196	129163	16	15	16	15	4905	1	1	1	595.961	1784.86	3	1784.86	0.0022	1	32.34	0.0035	R	ELQPWIAKDDEEGQK	M				140605_o2_02_in140604_at_Well1-Band1.7948.7948.3 File:~140605_o2_02_in140604_at_Well1-Band1.raw~, NativeID:~controllerType=0 controllerNumber=1 scan=7948~
2	1	AT4G10320.1	| Symbols: | tRNA synthetase class I (I, L, M and V) family protein | chr4:6397526-6404509 REVERSE LENGTH=1190	146	136368	11	11	11	11	113	1	1	1	409.243	816.472	2	816.471	0.0017	0	27.07	0.0075	R	IELSVTR	M				140605_o2_02_in140604_at_Well1-Band1.6618.6618.2 File:~140605_o2_02_in140604_at_Well1-Band1.raw~, NativeID:~controllerType=0 controllerNumber=1 scan=6618~
2	1	AT4G10320.1	| Symbols: | tRNA synthetase class I (I, L, M and V) family protein | chr4:6397526-6404509 REVERSE LENGTH=1190	146	136368	11	11	11	11	425	1	1	1	446.731	891.446	2	891.445	0.0014	0	31.05	0.01	R	GDEFGVLR	R				140605_o2_02_in140604_at_Well1-Band1.8133.8133.2 File:~140605_o2_02_in140604_at_Well1-Band1.raw~, NativeID:~controllerType=0 controllerNumber=1 scan=8133~
2	1	AT4G10320.1	| Symbols: | tRNA synthetase class I (I, L, M and V) family protein | chr4:6397526-6404509 REVERSE LENGTH=1190	146	136368	11	11	11	11	598	1	1	1	468.76	935.505	2	935.508	-0.0022	0	33.3	0.0048	K	VYIVAESR	L				140605_o2_02_in140604_at_Well1-Band1.6077.6077.2 File:~140605_o2_02_in140604_at_Well1-Band1.raw~, NativeID:~controllerType=0 controllerNumber=1 scan=6077~
2	1	AT4G10320.1	| Symbols: | tRNA synthetase class I (I, L, M and V) family protein | chr4:6397526-6404509 REVERSE LENGTH=1190	146	136368	11	11	11	11	694	1	1	1	481.267	960.519	2	960.518	0.001	0	23.48	0.0063	R	AVPSWFVR	V				140605_o2_02_in140604_at_Well1-Band1.9885.9885.2 File:~140605_o2_02_in140604_at_Well1-Band1.raw~, NativeID:~controllerType=0 controllerNumber=1 scan=9885~
2	1	AT4G10320.1	| Symbols: | tRNA synthetase class I (I, L, M and V) family protein | chr4:6397526-6404509 REVERSE LENGTH=1190	146	136368	11	11	11	11	710	1	1	1	482.76	963.505	2	963.503	0.0029	0	25.41	0.0041	R	SDTPLIYR	A				140605_o2_02_in140604_at_Well1-Band1.7119.7119.2 File:~140605_o2_02_in140604_at_Well1-Band1.raw~, NativeID:~controllerType=0 controllerNumber=1 scan=7119~
2	1	AT4G10320.1	| Symbols: | tRNA synthetase class I (I, L, M and V) family protein | chr4:6397526-6404509 REVERSE LENGTH=1190	146	136368	11	11	11	11	1154	1	1	1	529.734	1057.45	2	1057.46	-0.0039	0	27.29	0.0062	K	VMPYSTGCK	T	Oxidation (M)	0.020000000.0		140605_o2_02_in140604_at_Well1-Band1.3829.3829.2 File:~140605_o2_02_in140604_at_Well1-Band1.raw~, NativeID:~controllerType=0 controllerNumber=1 scan=3829~
2	1	AT4G10320.1	| Symbols: | tRNA synthetase class I (I, L, M and V) family protein | chr4:6397526-6404509 REVERSE LENGTH=1190	146	136368	11	11	11	11	1188	1	1	1	531.778	1061.54	2	1061.54	0.0019	0	27.39	0.0066	K	AEPDFSVLGK	R				140605_o2_02_in140604_at_Well1-Band1.8573.8573.2 File:~140605_o2_02_in140604_at_Well1-Band1.raw~, NativeID:~controllerType=0 controllerNumber=1 scan=8573~
2	1	AT4G10320.1	| Symbols: | tRNA synthetase class I (I, L, M and V) family protein | chr4:6397526-6404509 REVERSE LENGTH=1190	146	136368	11	11	11	11	1578	1	1	1	573.795	1145.58	2	1145.58	0.0008	0	21.37	0.0099	R	SLVPCNDTLK	Y				140605_o2_02_in140604_at_Well1-Band1.6847.6847.2 File:~140605_o2_02_in140604_at_Well1-Band1.raw~, NativeID:~controllerType=0 controllerNumber=1 scan=6847~
2	1	AT4G10320.1	| Symbols: | tRNA synthetase class I (I, L, M and V) family protein | chr4:6397526-6404509 REVERSE LENGTH=1190	146	136368	11	11	11	11	1970	1	1	1	406.22	1215.64	3	1215.63	0.0022	1	31.02	0.0076	K	DADKDIIEAVK	A				140605_o2_02_in140604_at_Well1-Band1.7718.7718.3 File:~140605_o2_02_in140604_at_Well1-Band1.raw~, NativeID:~controllerType=0 controllerNumber=1 scan=7718~
2	1	AT4G10320.1	| Symbols: | tRNA synthetase class I (I, L, M and V) family protein | chr4:6397526-6404509 REVERSE LENGTH=1190	146	136368	11	11	11	11	2579	1	1	1	655.361	1308.71	2	1308.7	0.0041	0	40.45	0.00051	K	SATGLQTYLLSR	D				140605_o2_02_in140604_at_Well1-Band1.9597.9597.2 File:~140605_o2_02_in140604_at_Well1-Band1.raw~, NativeID:~controllerType=0 controllerNumber=1 scan=9597~
2	1	AT4G10320.1	| Symbols: | tRNA synthetase class I (I, L, M and V) family protein | chr4:6397526-6404509 REVERSE LENGTH=1190	146	136368	11	11	11	11	4530	1	1	1	565.282	1692.82	3	1692.82	0.0036	1	47.23	0.00019	K	GAKPESAADSYEVLEK	F				140605_o2_02_in140604_at_Well1-Band1.7682.7682.3 File:~140605_o2_02_in140604_at_Well1-Band1.raw~, NativeID:~controllerType=0 controllerNumber=1 scan=7682~
3	1	AT1G07920.1	| Symbols: | GTP binding Elongation factor Tu family protein | chr1:2455559-2457001 FORWARD LENGTH=449	47	49813	1	1	1	1	1003	1	1	1	513.308	1024.6	2	1024.6	-0.0009	0	47.18	7e-05	K	IGGIGTVPVGR	V				140605_o2_02_in140604_at_Well1-Band1.7257.7257.2 File:~140605_o2_02_in140604_at_Well1-Band1.raw~, NativeID:~controllerType=0 controllerNumber=1 scan=7257~
4	1	AT2G03640.3	| Symbols: | Nuclear transport factor 2 (NTF2) family protein with RNA binding (RRM-RBD-RNP motifs) domain | chr2:1104525-1106418 REVERSE LENGTH=454	37	49761	1	1	1	1	98	1	1	1	408.24	814.465	2	814.466	-0.0006	1	36.85	0.0022	R	KDGIQVR	S				140605_o2_02_in140604_at_Well1-Band1.4289.4289.2 File:~140605_o2_02_in140604_at_Well1-Band1.raw~, NativeID:~controllerType=0 controllerNumber=1 scan=4289~
5	1	AT5G06600.1	| Symbols: UBP12 | ubiquitin-specific protease 12 | chr5:2019545-2027834 REVERSE LENGTH=1116	36	131152	2	2	2	2	182	1	1	1	418.735	835.456	2	835.455	0.0011	0	31.18	0.0088	K	AVLSYAGR	L				140605_o2_02_in140604_at_Well1-Band1.5957.5957.2 File:~140605_o2_02_in140604_at_Well1-Band1.raw~, NativeID:~controllerType=0 controllerNumber=1 scan=5957~
5	1	AT5G06600.1	| Symbols: UBP12 | ubiquitin-specific protease 12 | chr5:2019545-2027834 REVERSE LENGTH=1116	36	131152	2	2	2	2	239	1	1	1	425.74	849.465	2	849.46	0.0058	0	26.07	0.013	K	ETGFVGLK	N				140605_o2_02_in140604_at_Well1-Band1.7276.7276.2 File:~140605_o2_02_in140604_at_Well1-Band1.raw~, NativeID:~controllerType=0 controllerNumber=1 scan=7276~
5		AT3G11910.1	| Symbols: UBP13 | ubiquitin-specific protease 13 | chr3:3761758-3770290 REVERSE LENGTH=1115	26	131137	1	1	1	1	239	1	0	1	425.74	849.465	2	849.46	0.0058	0	26.07	0.013	K	ETGFVGLK	N				140605_o2_02_in140604_at_Well1-Band1.7276.7276.2 File:~140605_o2_02_in140604_at_Well1-Band1.raw~, NativeID:~controllerType=0 controllerNumber=1 scan=7276~
6	1	ATCG00490.1	| Symbols: RBCL | ribulose-bisphosphate carboxylases | chrC:54958-56397 FORWARD LENGTH=479	36	53435	1	1	1	1	980	1	1	1	511.27	1020.52	2	1020.52	0.0007	0	35.55	0.00063	K	DTDILAAFR	V				140605_o2_02_in140604_at_Well1-Band1.10779.10779.2 File:~140605_o2_02_in140604_at_Well1-Band1.raw~, NativeID:~controllerType=0 controllerNumber=1 scan=10779~
7	1	AT2G37620.1	| Symbols: ACT1, AAc1 | actin 1 | chr2:15779761-15781241 FORWARD LENGTH=377	36	42056	3	3	3	3	641	1	1	1	473.281	944.547	2	944.544	0.0028	0	25.32	0.014	R	AVFPSIVGR	P				140605_o2_02_in140604_at_Well1-Band1.9042.9042.2 File:~140605_o2_02_in140604_at_Well1-Band1.raw~, NativeID:~controllerType=0 controllerNumber=1 scan=9042~
7	1	AT2G37620.1	| Symbols: ACT1, AAc1 | actin 1 | chr2:15779761-15781241 FORWARD LENGTH=377	36	42056	3	3	3	3	764	1	1	1	488.73	975.445	2	975.441	0.0044	0	21.68	0.017	K	AGFAGDDAPR	A				140605_o2_02_in140604_at_Well1-Band1.5018.5018.2 File:~140605_o2_02_in140604_at_Well1-Band1.raw~, NativeID:~controllerType=0 controllerNumber=1 scan=5018~
7	1	AT2G37620.1	| Symbols: ACT1, AAc1 | actin 1 | chr2:15779761-15781241 FORWARD LENGTH=377	36	42056	3	3	3	3	1863	1	1	1	400.242	1197.7	3	1197.7	0.005	1	24.52	0.014	R	AVFPSIVGRPR	H				140605_o2_02_in140604_at_Well1-Band1.9465.9465.3 File:~140605_o2_02_in140604_at_Well1-Band1.raw~, NativeID:~controllerType=0 controllerNumber=1 scan=9465~
7		AT1G49240.1	| Symbols: ACT8 | actin 8 | chr1:18216539-18217947 FORWARD LENGTH=377	22	42064	1	1	1	1	764	1	0	1	488.73	975.445	2	975.441	0.0044	0	21.68	0.017	K	AGFAGDDAPR	A				140605_o2_02_in140604_at_Well1-Band1.5018.5018.2 File:~140605_o2_02_in140604_at_Well1-Band1.raw~, NativeID:~controllerType=0 controllerNumber=1 scan=5018~
8	1	ATCG00480.1	| Symbols: ATPB, PB | ATP synthase subunit beta | chrC:52660-54156 REVERSE LENGTH=498	34	53957	1	1	1	1	3260	1	1	1	717.395	1432.78	2	1432.77	0.0084	0	34.25	0.0012	R	FVQAGSEVSALLGR	M				140605_o2_02_in140604_at_Well1-Band1.10136.10136.2 File:~140605_o2_02_in140604_at_Well1-Band1.raw~, NativeID:~controllerType=0 controllerNumber=1 scan=10136~
9	1	AT4G24940.1	| Symbols: SAE1A, AT-SAE1-1, ATSAE1A | SUMO-activating enzyme 1A | chr4:12823651-12825971 FORWARD LENGTH=322	33	36613	2	2	1	1	4349	1	1	1	830.442	1658.87	2	1658.87	0.0032	0	20.27	0.013	K	NIVLAGVGSVTLMDDR	L				140605_o2_02_in140604_at_Well1-Band1.10800.10800.2 File:~140605_o2_02_in140604_at_Well1-Band1.raw~, NativeID:~controllerType=0 controllerNumber=1 scan=10800~
9	1	AT4G24940.1	| Symbols: SAE1A, AT-SAE1-1, ATSAE1A | SUMO-activating enzyme 1A | chr4:12823651-12825971 FORWARD LENGTH=322	33	36613	2	2	1	1	4436	1	1	1	838.437	1674.86	2	1674.86	-0.0011	0	26.88	0.003	K	NIVLAGVGSVTLMDDR	L	Oxidation (M)	0.0000000000002000.0		140605_o2_02_in140604_at_Well1-Band1.10013.10013.2 File:~140605_o2_02_in140604_at_Well1-Band1.raw~, NativeID:~controllerType=0 controllerNumber=1 scan=10013~
10	1	AT1G16030.1	| Symbols: Hsp70b | heat shock protein 70B | chr1:5502386-5504326 REVERSE LENGTH=646	32	71270	1	1	1	1	3578	1	1	1	744.35	1486.69	2	1486.69	-0.0086	0	32.02	0.0023	R	TTPSYVAFTDTER	L				140605_o2_02_in140604_at_Well1-Band1.8140.8140.2 File:~140605_o2_02_in140604_at_Well1-Band1.raw~, NativeID:~controllerType=0 controllerNumber=1 scan=8140~
11	1	AT4G28010.1	| Symbols: | Tetratricopeptide repeat (TPR)-like superfamily protein | chr4:13930379-13932493 FORWARD LENGTH=704	27	80370	1	1	1	1	9288	1	1	1	500.35	3994.74	8	3994.75	-0.0118	2	27.15	0.027	R	DNNFPDVVSFNIMIDGSLKAGDIKSAESLLVGMSR	A	Oxidation (M); 3 Phospho (ST)	0.00000000300000003000000030000000200.0		140605_o2_02_in140604_at_Well1-Band1.15110.15110.8 File:~140605_o2_02_in140604_at_Well1-Band1.raw~, NativeID:~controllerType=0 controllerNumber=1 scan=15110~
12	1	AT4G00360.1	| Symbols: CYP86A2, ATT1 | cytochrome P450, family 86, subfamily A, polypeptide 2 | chr4:160951-162778 FORWARD LENGTH=553	27	63117	1	1	1	1	8351	1	1	1	1006.14	3015.4	3	3015.38	0.0164	2	26.77	0.017	R	WISPDDGKFVNHDQYRFVAFNAGPR	I	Phospho (ST)	0.0030000000000000000000000.0		140605_o2_02_in140604_at_Well1-Band1.11007.11007.3 File:~140605_o2_02_in140604_at_Well1-Band1.raw~, NativeID:~controllerType=0 controllerNumber=1 scan=11007~
13	1	AT2G22610.1	| Symbols: | Di-glucose binding protein with Kinesin motor domain | chr2:9599550-9604626 FORWARD LENGTH=1083	26	123986	1	1	1	1	8262	1	1	1	977.78	2930.32	3	2930.34	-0.0199	2	26.28	0.01	R	SLSALGDVIYALATKSSHIPYRNSK	L	3 Phospho (ST)	0.0030000000000303000000000.0		140605_o2_02_in140604_at_Well1-Band1.14948.14948.3 File:~140605_o2_02_in140604_at_Well1-Band1.raw~, NativeID:~controllerType=0 controllerNumber=1 scan=14948~
14	1	AT2G21840.1	| Symbols: | Cysteine/Histidine-rich C1 domain family protein | chr2:9307388-9310042 REVERSE LENGTH=769	26	92766	1	1	1	1	114	1	1	1	409.713	817.411	2	817.412	-0.0006	0	26.22	0.022	R	CADALLR	G				140605_o2_02_in140604_at_Well1-Band1.5336.5336.2 File:~140605_o2_02_in140604_at_Well1-Band1.raw~, NativeID:~controllerType=0 controllerNumber=1 scan=5336~
15	1	AT1G07790.1	| Symbols: HTB1 | Histone superfamily protein | chr1:2413049-2413495 FORWARD LENGTH=148	26	16392	1	1	1	1	105	1	1	1	408.731	815.447	2	815.45	-0.003	0	25.97	0.032	R	EIQTAVR	L				140605_o2_02_in140604_at_Well1-Band1.4136.4136.2 File:~140605_o2_02_in140604_at_Well1-Band1.raw~, NativeID:~controllerType=0 controllerNumber=1 scan=4136~
16	1	AT1G71910.1	| Symbols: | unknown protein; Has 28 Blast hits to 28 proteins in 10 species: Archae - 0; Bacteria - 0; Metazoa - 0; Fungi - 0; Plants - 28; Viruses - 0; Other Eukaryotes - 0 (source: NCBI BLink). | chr1:27065223-27065744 FORWARD LENGTH=173	25	19651	1	1	1	1	2980	1	1	1	466.25	1395.73	3	1395.73	-0.0027	1	25.29	0.0046	K	KTNLNVLVLMR	V	Oxidation (M); Phospho (ST)	0.03000000020.0		140605_o2_02_in140604_at_Well1-Band1.7517.7517.3 File:~140605_o2_02_in140604_at_Well1-Band1.raw~, NativeID:~controllerType=0 controllerNumber=1 scan=7517~
17	1	AT1G09200.1	| Symbols: | Histone superfamily protein | chr1:2971722-2972132 REVERSE LENGTH=136	25	15316	1	1	1	1	164	1	1	1	416.251	830.487	2	830.486	0.0006	0	25.17	0.04	K	STELLIR	K				140605_o2_02_in140604_at_Well1-Band1.7459.7459.2 File:~140605_o2_02_in140604_at_Well1-Band1.raw~, NativeID:~controllerType=0 controllerNumber=1 scan=7459~
18	1	AT3G44310.1	| Symbols: NIT1, ATNIT1, NITI | nitrilase 1 | chr3:15986901-15988841 FORWARD LENGTH=346	25	38527	1	1	1	1	401	1	1	1	440.743	879.47	2	879.47	0.0003	0	24.94	0.015	K	YIVEAASK	G				140605_o2_02_in140604_at_Well1-Band1.4972.4972.2 File:~140605_o2_02_in140604_at_Well1-Band1.raw~, NativeID:~controllerType=0 controllerNumber=1 scan=4972~
19	1	AT3G05900.1	| Symbols: | neurofilament protein-related | chr3:1761408-1763854 REVERSE LENGTH=673	21	73524	1	1	1	1	1953	1	1	1	606.845	1211.68	2	1211.68	0.0002	0	21.05	0.011	K	VAEVVETAPVAK	E				140605_o2_02_in140604_at_Well1-Band1.5824.5824.2 File:~140605_o2_02_in140604_at_Well1-Band1.raw~, NativeID:~controllerType=0 controllerNumber=1 scan=5824~

## Sheet: w1_b2
prot_hit_num	prot_family_member	prot_acc	prot_desc	prot_score	prot_mass	prot_matches	prot_matches_sig	prot_sequences	prot_sequences_sig	pep_query	pep_rank	pep_isbold	pep_isunique	pep_exp_mz	pep_exp_mr	pep_exp_z	pep_calc_mr	pep_delta	pep_miss	pep_score	pep_expect	pep_res_before	pep_seq	pep_res_after	pep_var_mod	pep_var_mod_pos	pep_summed_mod_pos	pep_scan_title
1	1	AT3G08590.1	| Symbols: | Phosphoglycerate mutase, 2,3-bisphosphoglycerate-independent | chr3:2608683-2611237 REVERSE LENGTH=560	149	60897	8	8	7	7	168	1	1	1	422.695	843.375	2	843.376	-0.0008	0	20.57	0.012	R	SGYFNEK	L				140605_o2_03_in140604_at_Well1-Band2.5311.5311.2 File:~140605_o2_03_in140604_at_Well1-Band2.raw~, NativeID:~controllerType=0 controllerNumber=1 scan=5311~
1	1	AT3G08590.1	| Symbols: | Phosphoglycerate mutase, 2,3-bisphosphoglycerate-independent | chr3:2608683-2611237 REVERSE LENGTH=560	149	60897	8	8	7	7	744	1	1	1	493.798	985.581	2	985.581	0.0005	0	54.55	1.1e-05	K	LVDLALASGK	I				140605_o2_03_in140604_at_Well1-Band2.7747.7747.2 File:~140605_o2_03_in140604_at_Well1-Band2.raw~, NativeID:~controllerType=0 controllerNumber=1 scan=7747~
1	1	AT3G08590.1	| Symbols: | Phosphoglycerate mutase, 2,3-bisphosphoglycerate-independent | chr3:2608683-2611237 REVERSE LENGTH=560	149	60897	8	8	7	7	817	1	1	1	500.73	999.445	2	999.455	-0.0095	0	24.15	0.0054	K	IYEDEGFK	Y				140605_o2_03_in140604_at_Well1-Band2.5965.5965.2 File:~140605_o2_03_in140604_at_Well1-Band2.raw~, NativeID:~controllerType=0 controllerNumber=1 scan=5965~
1	1	AT3G08590.1	| Symbols: | Phosphoglycerate mutase, 2,3-bisphosphoglycerate-independent | chr3:2608683-2611237 REVERSE LENGTH=560	149	60897	8	8	7	7	979	1	1	1	521.746	1041.48	2	1041.48	-0.0016	0	22.53	0.0077	R	TFACSETVK	F				140605_o2_03_in140604_at_Well1-Band2.4711.4711.2 File:~140605_o2_03_in140604_at_Well1-Band2.raw~, NativeID:~controllerType=0 controllerNumber=1 scan=4711~
1	1	AT3G08590.1	| Symbols: | Phosphoglycerate mutase, 2,3-bisphosphoglycerate-independent | chr3:2608683-2611237 REVERSE LENGTH=560	149	60897	8	8	7	7	1106	1	1	1	535.337	1068.66	2	1068.65	0.0056	0	33.28	0.0019	R	LDQVQLLLK	G				140605_o2_03_in140604_at_Well1-Band2.9070.9070.2 File:~140605_o2_03_in140604_at_Well1-Band2.raw~, NativeID:~controllerType=0 controllerNumber=1 scan=9070~
1	1	AT3G08590.1	| Symbols: | Phosphoglycerate mutase, 2,3-bisphosphoglycerate-independent | chr3:2608683-2611237 REVERSE LENGTH=560	149	60897	8	8	7	7	1110	1	1	1	537.267	1072.52	2	1072.53	-0.0062	0	48.86	0.00018	K	GVDAQVASGGGR	M				140605_o2_03_in140604_at_Well1-Band2.3725.3725.2 File:~140605_o2_03_in140604_at_Well1-Band2.raw~, NativeID:~controllerType=0 controllerNumber=1 scan=3725~
1	1	AT3G08590.1	| Symbols: | Phosphoglycerate mutase, 2,3-bisphosphoglycerate-independent | chr3:2608683-2611237 REVERSE LENGTH=560	149	60897	8	8	7	7	2372	1	1	1	450.246	1347.72	3	1347.71	0.0021	1	25.52	0.004	R	DAILSGKFDQVR	V				140605_o2_03_in140604_at_Well1-Band2.8126.8126.3 File:~140605_o2_03_in140604_at_Well1-Band2.raw~, NativeID:~controllerType=0 controllerNumber=1 scan=8126~
1	1	AT3G08590.1	| Symbols: | Phosphoglycerate mutase, 2,3-bisphosphoglycerate-independent | chr3:2608683-2611237 REVERSE LENGTH=560	149	60897	8	8	7	7	2373	1	1	1	674.87	1347.73	2	1347.71	0.0108	1	37.31	0.00098	R	DAILSGKFDQVR	V				140605_o2_03_in140604_at_Well1-Band2.8131.8131.2 File:~140605_o2_03_in140604_at_Well1-Band2.raw~, NativeID:~controllerType=0 controllerNumber=1 scan=8131~
1		AT1G09780.1	| Symbols: | Phosphoglycerate mutase, 2,3-bisphosphoglycerate-independent | chr1:3165550-3167812 REVERSE LENGTH=557	51	60770	3	3	2	2	168	1	0	1	422.695	843.375	2	843.376	-0.0008	0	20.57	0.012	R	SGYFNEK	L				140605_o2_03_in140604_at_Well1-Band2.5311.5311.2 File:~140605_o2_03_in140604_at_Well1-Band2.raw~, NativeID:~controllerType=0 controllerNumber=1 scan=5311~
1		AT1G09780.1	| Symbols: | Phosphoglycerate mutase, 2,3-bisphosphoglycerate-independent | chr1:3165550-3167812 REVERSE LENGTH=557	51	60770	3	3	2	2	2372	1	0	1	450.246	1347.72	3	1347.71	0.0021	1	25.52	0.004	R	DAILSGKFDQVR	V				140605_o2_03_in140604_at_Well1-Band2.8126.8126.3 File:~140605_o2_03_in140604_at_Well1-Band2.raw~, NativeID:~controllerType=0 controllerNumber=1 scan=8126~
1		AT1G09780.1	| Symbols: | Phosphoglycerate mutase, 2,3-bisphosphoglycerate-independent | chr1:3165550-3167812 REVERSE LENGTH=557	51	60770	3	3	2	2	2373	1	0	1	674.87	1347.73	2	1347.71	0.0108	1	37.31	0.00098	R	DAILSGKFDQVR	V				140605_o2_03_in140604_at_Well1-Band2.8131.8131.2 File:~140605_o2_03_in140604_at_Well1-Band2.raw~, NativeID:~controllerType=0 controllerNumber=1 scan=8131~
2	1	AT2G18915.2	| Symbols: LKP2, ADO2 | LOV KELCH protein 2 | chr2:8194792-8197255 REVERSE LENGTH=611	124	67107	5	5	5	5	393	1	1	1	450.263	898.512	2	898.512	-0.0004	0	32.88	0.0032	R	VLESVPGAK	R				140605_o2_03_in140604_at_Well1-Band2.5143.5143.2 File:~140605_o2_03_in140604_at_Well1-Band2.raw~, NativeID:~controllerType=0 controllerNumber=1 scan=5143~
2	1	AT2G18915.2	| Symbols: LKP2, ADO2 | LOV KELCH protein 2 | chr2:8194792-8197255 REVERSE LENGTH=611	124	67107	5	5	5	5	647	1	1	0	483.279	964.543	2	964.542	0.0011	0	26.19	0.0035	K	ILMFGGLAK	N	Oxidation (M)	0.001000000.0		140605_o2_03_in140604_at_Well1-Band2.8535.8535.2 File:~140605_o2_03_in140604_at_Well1-Band2.raw~, NativeID:~controllerType=0 controllerNumber=1 scan=8535~
2	1	AT2G18915.2	| Symbols: LKP2, ADO2 | LOV KELCH protein 2 | chr2:8194792-8197255 REVERSE LENGTH=611	124	67107	5	5	5	5	1227	1	1	1	548.312	1094.61	2	1094.61	0.0015	0	37.82	0.00033	K	SVLVSSPPPGR	W				140605_o2_03_in140604_at_Well1-Band2.5397.5397.2 File:~140605_o2_03_in140604_at_Well1-Band2.raw~, NativeID:~controllerType=0 controllerNumber=1 scan=5397~
2	1	AT2G18915.2	| Symbols: LKP2, ADO2 | LOV KELCH protein 2 | chr2:8194792-8197255 REVERSE LENGTH=611	124	67107	5	5	5	5	1396	1	1	1	568.327	1134.64	2	1134.64	0.0003	0	25.79	0.0038	R	EVSGLAPPIPR	S				140605_o2_03_in140604_at_Well1-Band2.7686.7686.2 File:~140605_o2_03_in140604_at_Well1-Band2.raw~, NativeID:~controllerType=0 controllerNumber=1 scan=7686~
2	1	AT2G18915.2	| Symbols: LKP2, ADO2 | LOV KELCH protein 2 | chr2:8194792-8197255 REVERSE LENGTH=611	124	67107	5	5	5	5	1972	1	1	0	628.268	1254.52	2	1254.52	-0.0025	0	65.72	6.9e-07	R	CNFSACAVGNR	I				140605_o2_03_in140604_at_Well1-Band2.5472.5472.2 File:~140605_o2_03_in140604_at_Well1-Band2.raw~, NativeID:~controllerType=0 controllerNumber=1 scan=5472~
2	2	AT5G57360.2	| Symbols: ZTL, LKP1, ADO1, FKL2 | Galactose oxidase/kelch repeat superfamily protein | chr5:23241597-23244415 FORWARD LENGTH=626	123	68982	6	6	6	6	647	1	0	0	483.279	964.543	2	964.542	0.0011	0	26.19	0.0035	K	ILMFGGLAK	S	Oxidation (M)	0.001000000.0		140605_o2_03_in140604_at_Well1-Band2.8535.8535.2 File:~140605_o2_03_in140604_at_Well1-Band2.raw~, NativeID:~controllerType=0 controllerNumber=1 scan=8535~
2	2	AT5G57360.2	| Symbols: ZTL, LKP1, ADO1, FKL2 | Galactose oxidase/kelch repeat superfamily protein | chr5:23241597-23244415 FORWARD LENGTH=626	123	68982	6	6	6	6	1174	1	0	1	544.29	1086.57	2	1086.57	-0.0006	0	40.4	0.00055	K	LSVGGSVEPSR	C				140605_o2_03_in140604_at_Well1-Band2.5371.5371.2 File:~140605_o2_03_in140604_at_Well1-Band2.raw~, NativeID:~controllerType=0 controllerNumber=1 scan=5371~
2	2	AT5G57360.2	| Symbols: ZTL, LKP1, ADO1, FKL2 | Galactose oxidase/kelch repeat superfamily protein | chr5:23241597-23244415 FORWARD LENGTH=626	123	68982	6	6	6	6	1266	1	0	1	552.758	1103.5	2	1103.5	-0.001	0	28.41	0.026	R	AEEVLGGNCR	F				140605_o2_03_in140604_at_Well1-Band2.4678.4678.2 File:~140605_o2_03_in140604_at_Well1-Band2.raw~, NativeID:~controllerType=0 controllerNumber=1 scan=4678~
2	2	AT5G57360.2	| Symbols: ZTL, LKP1, ADO1, FKL2 | Galactose oxidase/kelch repeat superfamily protein | chr5:23241597-23244415 FORWARD LENGTH=626	123	68982	6	6	6	6	1786	1	0	1	405.895	1214.66	3	1214.66	0.0006	1	23.61	0.017	R	KLSVGGSVEPSR	C				140605_o2_03_in140604_at_Well1-Band2.5796.5796.3 File:~140605_o2_03_in140604_at_Well1-Band2.raw~, NativeID:~controllerType=0 controllerNumber=1 scan=5796~
2	2	AT5G57360.2	| Symbols: ZTL, LKP1, ADO1, FKL2 | Galactose oxidase/kelch repeat superfamily protein | chr5:23241597-23244415 FORWARD LENGTH=626	123	68982	6	6	6	6	1972	1	0	0	628.268	1254.52	2	1254.52	-0.0025	0	65.72	6.9e-07	R	CNFSACAVGNR	V				140605_o2_03_in140604_at_Well1-Band2.5472.5472.2 File:~140605_o2_03_in140604_at_Well1-Band2.raw~, NativeID:~controllerType=0 controllerNumber=1 scan=5472~
2	2	AT5G57360.2	| Symbols: ZTL, LKP1, ADO1, FKL2 | Galactose oxidase/kelch repeat superfamily protein | chr5:23241597-23244415 FORWARD LENGTH=626	123	68982	6	6	6	6	2616	1	0	1	704.817	1407.62	2	1407.62	-0.001	0	29.88	0.0018	R	VCQNAWGSETTR	V				140605_o2_03_in140604_at_Well1-Band2.5487.5487.2 File:~140605_o2_03_in140604_at_Well1-Band2.raw~, NativeID:~controllerType=0 controllerNumber=1 scan=5487~
2		AT1G68050.1	| Symbols: ADO3, FKF1 | flavin-binding, kelch repeat, f box 1 | chr1:25508737-25510697 FORWARD LENGTH=619	66	70103	1	1	1	1	1972	1	0	0	628.268	1254.52	2	1254.52	-0.0025	0	65.72	6.9e-07	R	CNFSACAVGNR	L				140605_o2_03_in140604_at_Well1-Band2.5472.5472.2 File:~140605_o2_03_in140604_at_Well1-Band2.raw~, NativeID:~controllerType=0 controllerNumber=1 scan=5472~
3	1	AT1G55490.1	| Symbols: CPN60B, LEN1 | chaperonin 60 beta | chr1:20715717-20718673 REVERSE LENGTH=600	55	64169	2	2	2	2	987	1	1	1	522.295	1042.58	2	1042.58	-0.0008	0	28.04	0.0026	R	IVNDGVTVAR	E				140605_o2_03_in140604_at_Well1-Band2.5071.5071.2 File:~140605_o2_03_in140604_at_Well1-Band2.raw~, NativeID:~controllerType=0 controllerNumber=1 scan=5071~
3	1	AT1G55490.1	| Symbols: CPN60B, LEN1 | chaperonin 60 beta | chr1:20715717-20718673 REVERSE LENGTH=600	55	64169	2	2	2	2	1522	1	1	1	580.798	1159.58	2	1159.58	-0.0015	0	44.94	0.0002	K	NAGVNGSVVSEK	V				140605_o2_03_in140604_at_Well1-Band2.4172.4172.2 File:~140605_o2_03_in140604_at_Well1-Band2.raw~, NativeID:~controllerType=0 controllerNumber=1 scan=4172~
4	1	AT1G22770.1	| Symbols: GI, FB | gigantea protein (GI) | chr1:8062398-8067447 FORWARD LENGTH=1173	49	129163	1	1	1	1	974	1	1	1	519.746	1037.48	2	1037.48	0.0002	0	48.64	9.7e-05	R	AAEDYASGVR	L				140605_o2_03_in140604_at_Well1-Band2.4671.4671.2 File:~140605_o2_03_in140604_at_Well1-Band2.raw~, NativeID:~controllerType=0 controllerNumber=1 scan=4671~
5	1	AT2G03640.3	| Symbols: | Nuclear transport factor 2 (NTF2) family protein with RNA binding (RRM-RBD-RNP motifs) domain | chr2:1104525-1106418 REVERSE LENGTH=454	39	49761	1	1	1	1	83	1	1	1	408.24	814.465	2	814.466	-0.0014	1	39.42	0.0013	R	KDGIQVR	S				140605_o2_03_in140604_at_Well1-Band2.4144.4144.2 File:~140605_o2_03_in140604_at_Well1-Band2.raw~, NativeID:~controllerType=0 controllerNumber=1 scan=4144~
6	1	AT3G22960.1	| Symbols: PKP1, PKP-ALPHA | Pyruvate kinase family protein | chr3:8139369-8141771 FORWARD LENGTH=596	22	65603	1	1	1	1	1440	1	1	1	573.293	1144.57	2	1144.57	-0.0001	0	22.46	0.0078	R	AEVADVSEAVR	Q				140605_o2_03_in140604_at_Well1-Band2.5891.5891.2 File:~140605_o2_03_in140604_at_Well1-Band2.raw~, NativeID:~controllerType=0 controllerNumber=1 scan=5891~
7	1	AT5G25980.2	| Symbols: TGG2, BGLU37 | glucoside glucohydrolase 2 | chr5:9072730-9075477 FORWARD LENGTH=547	22	63262	1	1	1	1	409	1	1	1	451.76	901.506	2	901.505	0.0008	0	22.07	0.021	K	IGPVMITR	W	Oxidation (M)	0.00001000.0		140605_o2_03_in140604_at_Well1-Band2.6276.6276.2 File:~140605_o2_03_in140604_at_Well1-Band2.raw~, NativeID:~controllerType=0 controllerNumber=1 scan=6276~

## Sheet: w1_b3
prot_hit_num	prot_family_member	prot_acc	prot_desc	prot_score	prot_mass	prot_matches	prot_matches_sig	prot_sequences	prot_sequences_sig	pep_query	pep_rank	pep_isbold	pep_isunique	pep_exp_mz	pep_exp_mr	pep_exp_z	pep_calc_mr	pep_delta	pep_miss	pep_score	pep_expect	pep_res_before	pep_seq	pep_res_after	pep_var_mod	pep_var_mod_pos	pep_summed_mod_pos	pep_scan_title
1	1	ATCG00490.1	| Symbols: RBCL | ribulose-bisphosphate carboxylases | chrC:54958-56397 FORWARD LENGTH=479	150	53435	6	6	6	6	518	1	1	1	455.726	909.438	2	909.438	0.0006	0	27.25	0.041	R	AVYECLR	G				140605_o2_04_in140604_at_Well1-Band3.6167.6167.2 File:~140605_o2_04_in140604_at_Well1-Band3.raw~, NativeID:~controllerType=0 controllerNumber=1 scan=6167~
1	1	ATCG00490.1	| Symbols: RBCL | ribulose-bisphosphate carboxylases | chrC:54958-56397 FORWARD LENGTH=479	150	53435	6	6	6	6	1034	1	1	1	511.268	1020.52	2	1020.52	-0.0022	0	30.55	0.0014	K	DTDILAAFR	V				140605_o2_04_in140604_at_Well1-Band3.11025.11025.2 File:~140605_o2_04_in140604_at_Well1-Band3.raw~, NativeID:~controllerType=0 controllerNumber=1 scan=11025~
1	1	ATCG00490.1	| Symbols: RBCL | ribulose-bisphosphate carboxylases | chrC:54958-56397 FORWARD LENGTH=479	150	53435	6	6	6	6	2124	1	1	1	614.829	1227.64	2	1227.65	-0.0018	0	36.73	0.00036	R	DLAVEGNEIIR	E				140605_o2_04_in140604_at_Well1-Band3.8598.8598.2 File:~140605_o2_04_in140604_at_Well1-Band3.raw~, NativeID:~controllerType=0 controllerNumber=1 scan=8598~
1	1	ATCG00490.1	| Symbols: RBCL | ribulose-bisphosphate carboxylases | chrC:54958-56397 FORWARD LENGTH=479	150	53435	6	6	6	6	3123	1	1	1	704.34	1406.67	2	1406.66	0.0049	0	40.7	0.00015	K	LTYYTPEYETK	D				140605_o2_04_in140604_at_Well1-Band3.7613.7613.2 File:~140605_o2_04_in140604_at_Well1-Band3.raw~, NativeID:~controllerType=0 controllerNumber=1 scan=7613~
1	1	ATCG00490.1	| Symbols: RBCL | ribulose-bisphosphate carboxylases | chrC:54958-56397 FORWARD LENGTH=479	150	53435	6	6	6	6	3479	1	1	1	489.257	1464.75	3	1464.75	0.001	0	44.91	6.1e-05	K	TFQGPPHGIQVER	D				140605_o2_04_in140604_at_Well1-Band3.7705.7705.3 File:~140605_o2_04_in140604_at_Well1-Band3.raw~, NativeID:~controllerType=0 controllerNumber=1 scan=7705~
1	1	ATCG00490.1	| Symbols: RBCL | ribulose-bisphosphate carboxylases | chrC:54958-56397 FORWARD LENGTH=479	150	53435	6	6	6	6	3483	1	1	1	734.314	1466.61	2	1466.61	0.0032	0	53.63	1e-05	K	DDENVNSQPFMR	W	Oxidation (M)	0.000000000010.0		140605_o2_04_in140604_at_Well1-Band3.5814.5814.2 File:~140605_o2_04_in140604_at_Well1-Band3.raw~, NativeID:~controllerType=0 controllerNumber=1 scan=5814~
1		AT2G07732.1	| Symbols: | Ribulose bisphosphate carboxylase large chain, catalytic domain | chr2:3468424-3468774 REVERSE LENGTH=116	60	13286	2	2	2	2	518	1	0	1	455.726	909.438	2	909.438	0.0006	0	27.25	0.041	R	AVYECLR	G				140605_o2_04_in140604_at_Well1-Band3.6167.6167.2 File:~140605_o2_04_in140604_at_Well1-Band3.raw~, NativeID:~controllerType=0 controllerNumber=1 scan=6167~
1		AT2G07732.1	| Symbols: | Ribulose bisphosphate carboxylase large chain, catalytic domain | chr2:3468424-3468774 REVERSE LENGTH=116	60	13286	2	2	2	2	3483	1	0	1	734.314	1466.61	2	1466.61	0.0032	0	53.63	1e-05	K	DDENVNSQPFMR	W	Oxidation (M)	0.000000000010.0		140605_o2_04_in140604_at_Well1-Band3.5814.5814.2 File:~140605_o2_04_in140604_at_Well1-Band3.raw~, NativeID:~controllerType=0 controllerNumber=1 scan=5814~
2	1	AT1G07920.1	| Symbols: | GTP binding Elongation factor Tu family protein | chr1:2455559-2457001 FORWARD LENGTH=449	107	49813	5	5	5	5	531	1	1	1	457.787	913.56	2	913.56	0.0002	0	32.39	0.0011	R	QTVAVGVIK	S				140605_o2_04_in140604_at_Well1-Band3.6626.6626.2 File:~140605_o2_04_in140604_at_Well1-Band3.raw~, NativeID:~controllerType=0 controllerNumber=1 scan=6626~
2	1	AT1G07920.1	| Symbols: | GTP binding Elongation factor Tu family protein | chr1:2455559-2457001 FORWARD LENGTH=449	107	49813	5	5	5	5	795	1	1	1	488.281	974.547	2	974.544	0.0037	0	20.71	0.015	R	LPLQDVYK	I				140605_o2_04_in140604_at_Well1-Band3.8021.8021.2 File:~140605_o2_04_in140604_at_Well1-Band3.raw~, NativeID:~controllerType=0 controllerNumber=1 scan=8021~
2	1	AT1G07920.1	| Symbols: | GTP binding Elongation factor Tu family protein | chr1:2455559-2457001 FORWARD LENGTH=449	107	49813	5	5	5	5	1059	1	1	1	513.31	1024.61	2	1024.6	0.0025	0	56.14	1.1e-05	K	IGGIGTVPVGR	V				140605_o2_04_in140604_at_Well1-Band3.7350.7350.2 File:~140605_o2_04_in140604_at_Well1-Band3.raw~, NativeID:~controllerType=0 controllerNumber=1 scan=7350~
2	1	AT1G07920.1	| Symbols: | GTP binding Elongation factor Tu family protein | chr1:2455559-2457001 FORWARD LENGTH=449	107	49813	5	5	5	5	1062	1	1	1	513.749	1025.48	2	1025.48	0.0021	0	28.58	0.005	R	STNLDWYK	G				140605_o2_04_in140604_at_Well1-Band3.8344.8344.2 File:~140605_o2_04_in140604_at_Well1-Band3.raw~, NativeID:~controllerType=0 controllerNumber=1 scan=8344~
2	1	AT1G07920.1	| Symbols: | GTP binding Elongation factor Tu family protein | chr1:2455559-2457001 FORWARD LENGTH=449	107	49813	5	5	5	5	2839	1	1	1	451.22	1350.64	3	1350.64	-0.0034	1	35.06	0.00052	R	GYVASNSKDDPAK	G				140605_o2_04_in140604_at_Well1-Band3.4047.4047.3 File:~140605_o2_04_in140604_at_Well1-Band3.raw~, NativeID:~controllerType=0 controllerNumber=1 scan=4047~
3	1	AT5G62690.1	| Symbols: TUB2 | tubulin beta chain 2 | chr5:25181560-25183501 FORWARD LENGTH=450	70	51385	2	2	2	2	1654	1	1	1	573.8	1145.59	2	1145.58	0.0028	0	48.55	2.8e-05	R	FPGQLNSDLR	K				140605_o2_04_in140604_at_Well1-Band3.7851.7851.2 File:~140605_o2_04_in140604_at_Well1-Band3.raw~, NativeID:~controllerType=0 controllerNumber=1 scan=7851~
3	1	AT5G62690.1	| Symbols: TUB2 | tubulin beta chain 2 | chr5:25181560-25183501 FORWARD LENGTH=450	70	51385	2	2	2	2	3361	1	1	1	723.328	1444.64	2	1444.64	0.0007	0	36.8	0.00035	R	INVYYNEASCGR	F				140605_o2_04_in140604_at_Well1-Band3.6894.6894.2 File:~140605_o2_04_in140604_at_Well1-Band3.raw~, NativeID:~controllerType=0 controllerNumber=1 scan=6894~
3		AT1G20010.1	| Symbols: TUB5 | tubulin beta-5 chain | chr1:6938033-6940481 REVERSE LENGTH=449	49	50880	1	1	1	1	1654	1	0	1	573.8	1145.59	2	1145.58	0.0028	0	48.55	2.8e-05	R	FPGQLNSDLR	K				140605_o2_04_in140604_at_Well1-Band3.7851.7851.2 File:~140605_o2_04_in140604_at_Well1-Band3.raw~, NativeID:~controllerType=0 controllerNumber=1 scan=7851~
4	1	AT1G20620.1	| Symbols: CAT3, SEN2, ATCAT3 | catalase 3 | chr1:7143142-7146193 FORWARD LENGTH=492	60	57059	1	1	1	1	2640	1	1	1	653.34	1304.67	2	1304.67	-0.007	0	60.44	2.2e-06	K	VPTPTNSYTGIR	T				140605_o2_04_in140604_at_Well1-Band3.6646.6646.2 File:~140605_o2_04_in140604_at_Well1-Band3.raw~, NativeID:~controllerType=0 controllerNumber=1 scan=6646~
5	1	AT4G26840.1	| Symbols: SUM1, SUMO 1, SUMO1, ATSUMO1 | small ubiquitin-like modifier 1 | chr4:13497466-13498458 FORWARD LENGTH=100	56	11026	1	1	1	1	4660	1	1	1	858.41	1714.81	2	1714.8	0.007	0	55.94	5.7e-06	R	QSVDMNSIAFLFDGR	R	Oxidation (M)	0.000010000000000.0		140605_o2_04_in140604_at_Well1-Band3.13162.13162.2 File:~140605_o2_04_in140604_at_Well1-Band3.raw~, NativeID:~controllerType=0 controllerNumber=1 scan=13162~
6	1	AT5G48300.1	| Symbols: ADG1, APS1 | ADP glucose pyrophosphorylase 1 | chr5:19570326-19572557 FORWARD LENGTH=520	40	56957	1	1	1	1	2746	1	1	1	665.34	1328.66	2	1328.67	-0.004	0	40.32	0.00017	K	IINSDNVQEAAR	E				140605_o2_04_in140604_at_Well1-Band3.5238.5238.2 File:~140605_o2_04_in140604_at_Well1-Band3.raw~, NativeID:~controllerType=0 controllerNumber=1 scan=5238~
7	1	AT1G04820.1	| Symbols: TUA4, TOR2 | tubulin alpha-4 chain | chr1:1356421-1358266 REVERSE LENGTH=450	33	50194	1	1	1	1	868	1	1	1	494.276	986.537	2	986.54	-0.0026	0	33.14	0.005	K	DVNAAVGTIK	T				140605_o2_04_in140604_at_Well1-Band3.6038.6038.2 File:~140605_o2_04_in140604_at_Well1-Band3.raw~, NativeID:~controllerType=0 controllerNumber=1 scan=6038~
8	1	AT5G52040.2	| Symbols: ATRSP41, RS41, At-RS41 | RNA-binding (RRM/RBD/RNP motifs) family protein | chr5:21131081-21133318 FORWARD LENGTH=357	33	41401	1	1	1	1	2907	1	1	1	682.818	1363.62	2	1363.62	-0.0031	1	32.52	0.0018	R	ERVASPENGAVR	N	Phospho (ST)	0.000020000000.0		140605_o2_04_in140604_at_Well1-Band3.3970.3970.2 File:~140605_o2_04_in140604_at_Well1-Band3.raw~, NativeID:~controllerType=0 controllerNumber=1 scan=3970~
9	1	AT4G13940.1	| Symbols: HOG1, EMB1395, SAHH1, MEE58, ATSAHH1 | S-adenosyl-L-homocysteine hydrolase | chr4:8054931-8056676 FORWARD LENGTH=485	30	53971	2	2	2	2	910	1	1	1	497.754	993.493	2	993.492	0.0014	0	28.99	0.009	R	DSAAVFAWK	G				140605_o2_04_in140604_at_Well1-Band3.9726.9726.2 File:~140605_o2_04_in140604_at_Well1-Band3.raw~, NativeID:~controllerType=0 controllerNumber=1 scan=9726~
9	1	AT4G13940.1	| Symbols: HOG1, EMB1395, SAHH1, MEE58, ATSAHH1 | S-adenosyl-L-homocysteine hydrolase | chr4:8054931-8056676 FORWARD LENGTH=485	30	53971	2	2	2	2	926	1	1	1	499.803	997.592	2	997.592	0.0004	0	21.44	0.031	K	AGIIVLAEGR	L				140605_o2_04_in140604_at_Well1-Band3.9027.9027.2 File:~140605_o2_04_in140604_at_Well1-Band3.raw~, NativeID:~controllerType=0 controllerNumber=1 scan=9027~
9		AT3G23810.1	| Symbols: SAHH2, ATSAHH2 | S-adenosyl-l-homocysteine (SAH) hydrolase 2 | chr3:8588013-8589671 REVERSE LENGTH=485	29	53809	1	1	1	1	910	1	0	1	497.754	993.493	2	993.492	0.0014	0	28.99	0.009	R	DSAAVFAWK	G				140605_o2_04_in140604_at_Well1-Band3.9726.9726.2 File:~140605_o2_04_in140604_at_Well1-Band3.raw~, NativeID:~controllerType=0 controllerNumber=1 scan=9726~
10	1	AT5G35200.1	| Symbols: | ENTH/ANTH/VHS superfamily protein | chr5:13462463-13465581 REVERSE LENGTH=544	28	61369	1	1	1	1	3572	1	1	1	744.87	1487.73	2	1487.73	-0.0018	1	27.9	0.0024	K	VVEEKPASPEPVK	A	Phospho (ST)	0.0000000200000.0		140605_o2_04_in140604_at_Well1-Band3.4321.4321.2 File:~140605_o2_04_in140604_at_Well1-Band3.raw~, NativeID:~controllerType=0 controllerNumber=1 scan=4321~
11	1	AT1G22770.1	| Symbols: GI, FB | gigantea protein (GI) | chr1:8062398-8067447 FORWARD LENGTH=1173	22	129163	1	1	1	1	229	1	1	1	423.756	845.497	2	845.497	0.0001	0	21.51	0.0096	R	ALSTSVLR	D				140605_o2_04_in140604_at_Well1-Band3.6756.6756.2 File:~140605_o2_04_in140604_at_Well1-Band3.raw~, NativeID:~controllerType=0 controllerNumber=1 scan=6756~

## Sheet: w1_b4
prot_hit_num	prot_family_member	prot_acc	prot_desc	prot_score	prot_mass	prot_matches	prot_matches_sig	prot_sequences	prot_sequences_sig	pep_query	pep_rank	pep_isbold	pep_isunique	pep_exp_mz	pep_exp_mr	pep_exp_z	pep_calc_mr	pep_delta	pep_miss	pep_score	pep_expect	pep_res_before	pep_seq	pep_res_after	pep_var_mod	pep_var_mod_pos	pep_summed_mod_pos	pep_scan_title
1	1	AT5G52040.2	| Symbols: ATRSP41, RS41, At-RS41 | RNA-binding (RRM/RBD/RNP motifs) family protein | chr5:21131081-21133318 FORWARD LENGTH=357	114	41401	6	5	5	4	796	1	1	1	500.264	998.514	2	998.514	-0.0003	0	41.85	0.00016	R	VASPENGAVR	N				140605_o2_05_in140604_at_Well1-Band4.3564.3564.2 File:~140605_o2_05_in140604_at_Well1-Band4.raw~, NativeID:~controllerType=0 controllerNumber=1 scan=3564~
1	1	AT5G52040.2	| Symbols: ATRSP41, RS41, At-RS41 | RNA-binding (RRM/RBD/RNP motifs) family protein | chr5:21131081-21133318 FORWARD LENGTH=357	114	41401	6	5	5	4	1060	1	1	1	540.246	1078.48	2	1078.48	-0.0033	0	53.78	9.1e-06	R	VASPENGAVR	N	Phospho (ST)	0.0020000000.0		140605_o2_05_in140604_at_Well1-Band4.3669.3669.2 File:~140605_o2_05_in140604_at_Well1-Band4.raw~, NativeID:~controllerType=0 controllerNumber=1 scan=3669~
1	1	AT5G52040.2	| Symbols: ATRSP41, RS41, At-RS41 | RNA-binding (RRM/RBD/RNP motifs) family protein | chr5:21131081-21133318 FORWARD LENGTH=357	114	41401	6	5	5	4	2364	1	1	1	682.819	1363.62	2	1363.62	0	1	32.66	0.0044	R	ERVASPENGAVR	N	Phospho (ST)	0.000020000000.0		140605_o2_05_in140604_at_Well1-Band4.4056.4056.2 File:~140605_o2_05_in140604_at_Well1-Band4.raw~, NativeID:~controllerType=0 controllerNumber=1 scan=4056~
1	1	AT5G52040.2	| Symbols: ATRSP41, RS41, At-RS41 | RNA-binding (RRM/RBD/RNP motifs) family protein | chr5:21131081-21133318 FORWARD LENGTH=357	114	41401	6	5	5	4	2551	1	1	1	703.773	1405.53	2	1405.53	0.0001	1	21.99	0.041	R	GESRSPPPYEK	R	2 Phospho (ST)	0.00202000000.0		140605_o2_05_in140604_at_Well1-Band4.4362.4362.2 File:~140605_o2_05_in140604_at_Well1-Band4.raw~, NativeID:~controllerType=0 controllerNumber=1 scan=4362~
1	1	AT5G52040.2	| Symbols: ATRSP41, RS41, At-RS41 | RNA-binding (RRM/RBD/RNP motifs) family protein | chr5:21131081-21133318 FORWARD LENGTH=357	114	41401	6	5	5	4	3052	1	1	1	502.545	1504.61	3	1504.61	0.0006	2	20.86	0.076	R	RESRSPPPYEK	R	2 Phospho (ST)	0.00202000000.0		140605_o2_05_in140604_at_Well1-Band4.3394.3394.3 File:~140605_o2_05_in140604_at_Well1-Band4.raw~, NativeID:~controllerType=0 controllerNumber=1 scan=3394~
1	1	AT5G52040.2	| Symbols: ATRSP41, RS41, At-RS41 | RNA-binding (RRM/RBD/RNP motifs) family protein | chr5:21131081-21133318 FORWARD LENGTH=357	114	41401	6	5	5	4	3241	1	1	1	521.549	1561.63	3	1561.63	-0.0066	2	44.17	0.00074	R	GESRSPPPYEKR	R	2 Phospho (ST)	0.002020000000.0		140605_o2_05_in140604_at_Well1-Band4.3870.3870.3 File:~140605_o2_05_in140604_at_Well1-Band4.raw~, NativeID:~controllerType=0 controllerNumber=1 scan=3870~
2	1	AT1G19480.1	| Symbols: | DNA glycosylase superfamily protein | chr1:6744520-6746144 FORWARD LENGTH=382	66	42154	4	4	4	4	344	1	1	1	441.227	880.44	2	880.44	0	0	40.74	0.0016	K	AGNSIYTR	F				140605_o2_05_in140604_at_Well1-Band4.4260.4260.2 File:~140605_o2_05_in140604_at_Well1-Band4.raw~, NativeID:~controllerType=0 controllerNumber=1 scan=4260~
2	1	AT1G19480.1	| Symbols: | DNA glycosylase superfamily protein | chr1:6744520-6746144 FORWARD LENGTH=382	66	42154	4	4	4	4	2215	1	1	1	664.86	1327.71	2	1327.7	0.0071	0	30.87	0.0014	R	ITELGNVSSPPSK	I				140605_o2_05_in140604_at_Well1-Band4.5690.5690.2 File:~140605_o2_05_in140604_at_Well1-Band4.raw~, NativeID:~controllerType=0 controllerNumber=1 scan=5690~
2	1	AT1G19480.1	| Symbols: | DNA glycosylase superfamily protein | chr1:6744520-6746144 FORWARD LENGTH=382	66	42154	4	4	4	4	2935	1	1	1	495.609	1483.8	3	1483.8	0.0047	1	20.24	0.013	R	RITELGNVSSPPSK	I				140605_o2_05_in140604_at_Well1-Band4.6467.6467.3 File:~140605_o2_05_in140604_at_Well1-Band4.raw~, NativeID:~controllerType=0 controllerNumber=1 scan=6467~
2	1	AT1G19480.1	| Symbols: | DNA glycosylase superfamily protein | chr1:6744520-6746144 FORWARD LENGTH=382	66	42154	4	4	4	4	4111	1	1	1	909.94	1817.87	2	1817.86	0.0012	0	25.41	0.0041	K	AEDISSSQVNSPLATDGK	S				140605_o2_05_in140604_at_Well1-Band4.6299.6299.2 File:~140605_o2_05_in140604_at_Well1-Band4.raw~, NativeID:~controllerType=0 controllerNumber=1 scan=6299~
2		AT1G75230.2	| Symbols: | DNA glycosylase superfamily protein | chr1:28234444-28235628 FORWARD LENGTH=394	41	43592	1	1	1	1	344	1	0	1	441.227	880.44	2	880.44	0	0	40.74	0.0016	K	AGNSIYTR	F				140605_o2_05_in140604_at_Well1-Band4.4260.4260.2 File:~140605_o2_05_in140604_at_Well1-Band4.raw~, NativeID:~controllerType=0 controllerNumber=1 scan=4260~
3	1	AT1G54270.1	| Symbols: EIF4A-2 | eif4a-2 | chr1:20260495-20262018 FORWARD LENGTH=412	62	47075	1	1	1	1	2502	1	1	1	701.367	1400.72	2	1400.73	-0.0058	0	61.96	2.6e-06	K	GLDVIQQAQSGTGK	T				140605_o2_05_in140604_at_Well1-Band4.6605.6605.2 File:~140605_o2_05_in140604_at_Well1-Band4.raw~, NativeID:~controllerType=0 controllerNumber=1 scan=6605~
4	1	AT4G20360.1	| Symbols: ATRAB8D, ATRABE1B, RABE1b | RAB GTPase homolog E1B | chr4:10990036-10991466 FORWARD LENGTH=476	51	51883	2	2	2	2	1380	1	1	1	579.332	1156.65	2	1156.65	0.0037	0	34.2	0.0009	K	VGETVDLVGLR	E				140605_o2_05_in140604_at_Well1-Band4.8478.8478.2 File:~140605_o2_05_in140604_at_Well1-Band4.raw~, NativeID:~controllerType=0 controllerNumber=1 scan=8478~
4	1	AT4G20360.1	| Symbols: ATRAB8D, ATRABE1B, RABE1b | RAB GTPase homolog E1B | chr4:10990036-10991466 FORWARD LENGTH=476	51	51883	2	2	2	2	2133	1	1	1	654.29	1306.57	2	1306.57	-0.0022	0	31.44	0.0011	K	YDEIDAAPEER	A				140605_o2_05_in140604_at_Well1-Band4.5695.5695.2 File:~140605_o2_05_in140604_at_Well1-Band4.raw~, NativeID:~controllerType=0 controllerNumber=1 scan=5695~
5	1	AT1G07920.1	| Symbols: | GTP binding Elongation factor Tu family protein | chr1:2455559-2457001 FORWARD LENGTH=449	51	49813	1	1	1	1	898	1	1	1	513.31	1024.61	2	1024.6	0.0025	0	50.51	3.9e-05	K	IGGIGTVPVGR	V				140605_o2_05_in140604_at_Well1-Band4.6885.6885.2 File:~140605_o2_05_in140604_at_Well1-Band4.raw~, NativeID:~controllerType=0 controllerNumber=1 scan=6885~
6	1	AT1G71080.1	| Symbols: | RNA polymerase II transcription elongation factor | chr1:26809987-26811645 REVERSE LENGTH=326	49	34868	1	1	1	1	440	1	1	1	457.757	913.499	2	913.498	0.001	0	49.18	2.4e-05	K	GLNAAEALR	A				140605_o2_05_in140604_at_Well1-Band4.6488.6488.2 File:~140605_o2_05_in140604_at_Well1-Band4.raw~, NativeID:~controllerType=0 controllerNumber=1 scan=6488~
7	1	AT4G26840.1	| Symbols: SUM1, SUMO 1, SUMO1, ATSUMO1 | small ubiquitin-like modifier 1 | chr4:13497466-13498458 FORWARD LENGTH=100	41	11026	1	1	1	1	3789	1	1	1	858.412	1714.81	2	1714.8	0.0111	0	40.73	0.00054	R	QSVDMNSIAFLFDGR	R	Oxidation (M)	0.000010000000000.0		140605_o2_05_in140604_at_Well1-Band4.11830.11830.2 File:~140605_o2_05_in140604_at_Well1-Band4.raw~, NativeID:~controllerType=0 controllerNumber=1 scan=11830~
8	1	AT4G18440.1	| Symbols: | L-Aspartase-like family protein | chr4:10186385-10188832 REVERSE LENGTH=536	28	59948	1	1	1	1	4192	1	1	1	616.93	1847.77	3	1847.75	0.0156	1	27.94	0.0068	K	QTTKAGEIGSSTMPHK	V	Oxidation (M); 2 Phospho (ST)	0.0000000000221000.0		140605_o2_05_in140604_at_Well1-Band4.4456.4456.3 File:~140605_o2_05_in140604_at_Well1-Band4.raw~, NativeID:~controllerType=0 controllerNumber=1 scan=4456~
9	1	AT2G40660.1	| Symbols: | Nucleic acid-binding, OB-fold-like protein | chr2:16966011-16968866 FORWARD LENGTH=389	27	42290	1	1	1	1	1658	1	1	1	608.81	1215.61	2	1215.61	-0.0041	0	27.15	0.0028	K	EVSAQNNDVLK	W				140605_o2_05_in140604_at_Well1-Band4.4931.4931.2 File:~140605_o2_05_in140604_at_Well1-Band4.raw~, NativeID:~controllerType=0 controllerNumber=1 scan=4931~
10	1	AT2G33385.2	| Symbols: arpc2b | actin-related protein C2B | chr2:14147604-14149769 REVERSE LENGTH=374	24	43486	1	1	1	1	290	1	1	1	436.71	871.405	2	871.407	-0.0011	1	23.58	0.053	R	GYIQRR	M	Phospho (Y)	0.030000.0		140605_o2_05_in140604_at_Well1-Band4.4475.4475.2 File:~140605_o2_05_in140604_at_Well1-Band4.raw~, NativeID:~controllerType=0 controllerNumber=1 scan=4475~

## Sheet: b1_b5
prot_hit_num	prot_family_member	prot_acc	prot_desc	prot_score	prot_mass	prot_matches	prot_matches_sig	prot_sequences	prot_sequences_sig	pep_query	pep_rank	pep_isbold	pep_isunique	pep_exp_mz	pep_exp_mr	pep_exp_z	pep_calc_mr	pep_delta	pep_miss	pep_score	pep_expect	pep_res_before	pep_seq	pep_res_after	pep_var_mod	pep_var_mod_pos	pep_summed_mod_pos	pep_scan_title
1	1	AT3G44310.1	| Symbols: NIT1, ATNIT1, NITI | nitrilase 1 | chr3:15986901-15988841 FORWARD LENGTH=346	151	38527	10	10	8	8	349	1	1	1	440.74	879.466	2	879.47	-0.0042	0	24.6	0.0076	K	YIVEAASK	G				140605_o2_06_in140604_at_Well1-Band5.4504.4504.2 File:~140605_o2_06_in140604_at_Well1-Band5.raw~, NativeID:~controllerType=0 controllerNumber=1 scan=4504~
1	1	AT3G44310.1	| Symbols: NIT1, ATNIT1, NITI | nitrilase 1 | chr3:15986901-15988841 FORWARD LENGTH=346	151	38527	10	10	8	8	350	1	1	1	440.743	879.47	2	879.47	0.0002	0	20.09	0.013	K	YIVEAASK	G				140605_o2_06_in140604_at_Well1-Band5.5022.5022.2 File:~140605_o2_06_in140604_at_Well1-Band5.raw~, NativeID:~controllerType=0 controllerNumber=1 scan=5022~
1	1	AT3G44310.1	| Symbols: NIT1, ATNIT1, NITI | nitrilase 1 | chr3:15986901-15988841 FORWARD LENGTH=346	151	38527	10	10	8	8	461	1	1	1	455.274	908.533	2	908.533	0.0002	1	21.58	0.024	R	KSVTFVTK	V				140605_o2_06_in140604_at_Well1-Band5.5845.5845.2 File:~140605_o2_06_in140604_at_Well1-Band5.raw~, NativeID:~controllerType=0 controllerNumber=1 scan=5845~
1	1	AT3G44310.1	| Symbols: NIT1, ATNIT1, NITI | nitrilase 1 | chr3:15986901-15988841 FORWARD LENGTH=346	151	38527	10	10	8	8	648	1	1	1	481.752	961.49	2	961.49	-0.0004	0	23.04	0.042	K	LMPTSLER	C	Oxidation (M)	0.01000000.0		140605_o2_06_in140604_at_Well1-Band5.5120.5120.2 File:~140605_o2_06_in140604_at_Well1-Band5.raw~, NativeID:~controllerType=0 controllerNumber=1 scan=5120~
1	1	AT3G44310.1	| Symbols: NIT1, ATNIT1, NITI | nitrilase 1 | chr3:15986901-15988841 FORWARD LENGTH=346	151	38527	10	10	8	8	1208	1	1	1	545.8	1089.59	2	1089.59	0.0007	1	35.99	0.0051	R	KLMPTSLER	C	Oxidation (M)	0.001000000.0		140605_o2_06_in140604_at_Well1-Band5.5898.5898.2 File:~140605_o2_06_in140604_at_Well1-Band5.raw~, NativeID:~controllerType=0 controllerNumber=1 scan=5898~
1	1	AT3G44310.1	| Symbols: NIT1, ATNIT1, NITI | nitrilase 1 | chr3:15986901-15988841 FORWARD LENGTH=346	151	38527	10	10	8	8	1709	1	1	1	595.29	1188.57	2	1188.57	-0.0055	0	68.15	4.3e-07	K	LGAAICWENR	M				140605_o2_06_in140604_at_Well1-Band5.7890.7890.2 File:~140605_o2_06_in140604_at_Well1-Band5.raw~, NativeID:~controllerType=0 controllerNumber=1 scan=7890~
1	1	AT3G44310.1	| Symbols: NIT1, ATNIT1, NITI | nitrilase 1 | chr3:15986901-15988841 FORWARD LENGTH=346	151	38527	10	10	8	8	3888	1	1	1	401.714	1602.83	4	1602.83	0.0021	0	20.12	0.013	K	YHASAIHVPGPEVAR	L				140605_o2_06_in140604_at_Well1-Band5.9500.9500.4 File:~140605_o2_06_in140604_at_Well1-Band5.raw~, NativeID:~controllerType=0 controllerNumber=1 scan=9500~
1	1	AT3G44310.1	| Symbols: NIT1, ATNIT1, NITI | nitrilase 1 | chr3:15986901-15988841 FORWARD LENGTH=346	151	38527	10	10	8	8	3889	1	1	1	401.716	1602.83	4	1602.83	0.006	0	24.83	0.028	K	YHASAIHVPGPEVAR	L				140605_o2_06_in140604_at_Well1-Band5.9095.9095.4 File:~140605_o2_06_in140604_at_Well1-Band5.raw~, NativeID:~controllerType=0 controllerNumber=1 scan=9095~
1	1	AT3G44310.1	| Symbols: NIT1, ATNIT1, NITI | nitrilase 1 | chr3:15986901-15988841 FORWARD LENGTH=346	151	38527	10	10	8	8	4420	1	1	1	433.74	1730.93	4	1730.92	0.008	1	22.81	0.0073	R	KYHASAIHVPGPEVAR	L				140605_o2_06_in140604_at_Well1-Band5.10672.10672.4 File:~140605_o2_06_in140604_at_Well1-Band5.raw~, NativeID:~controllerType=0 controllerNumber=1 scan=10672~
1	1	AT3G44310.1	| Symbols: NIT1, ATNIT1, NITI | nitrilase 1 | chr3:15986901-15988841 FORWARD LENGTH=346	151	38527	10	10	8	8	5731	1	1	1	1105.03	2208.05	2	2208.05	-0.0027	0	51.19	1.6e-05	K	DMSTVQNATPFNGVAPSTTVR	V	Oxidation (M)	0.010000000000000000000.0		140605_o2_06_in140604_at_Well1-Band5.7748.7748.2 File:~140605_o2_06_in140604_at_Well1-Band5.raw~, NativeID:~controllerType=0 controllerNumber=1 scan=7748~
1		AT3G44300.1	| Symbols: NIT2, AtNIT2 | nitrilase 2 | chr3:15983351-15985172 FORWARD LENGTH=339	84	37529	3	3	3	3	648	1	0	1	481.752	961.49	2	961.49	-0.0004	0	23.04	0.042	K	LMPTSLER	C	Oxidation (M)	0.01000000.0		140605_o2_06_in140604_at_Well1-Band5.5120.5120.2 File:~140605_o2_06_in140604_at_Well1-Band5.raw~, NativeID:~controllerType=0 controllerNumber=1 scan=5120~
1		AT3G44300.1	| Symbols: NIT2, AtNIT2 | nitrilase 2 | chr3:15983351-15985172 FORWARD LENGTH=339	84	37529	3	3	3	3	1208	1	0	1	545.8	1089.59	2	1089.59	0.0007	1	35.99	0.0051	R	KLMPTSLER	C	Oxidation (M)	0.001000000.0		140605_o2_06_in140604_at_Well1-Band5.5898.5898.2 File:~140605_o2_06_in140604_at_Well1-Band5.raw~, NativeID:~controllerType=0 controllerNumber=1 scan=5898~
1		AT3G44300.1	| Symbols: NIT2, AtNIT2 | nitrilase 2 | chr3:15983351-15985172 FORWARD LENGTH=339	84	37529	3	3	3	3	1709	1	0	1	595.29	1188.57	2	1188.57	-0.0055	0	68.15	4.3e-07	K	LGAAICWENR	M				140605_o2_06_in140604_at_Well1-Band5.7890.7890.2 File:~140605_o2_06_in140604_at_Well1-Band5.raw~, NativeID:~controllerType=0 controllerNumber=1 scan=7890~
1		AT3G44320.1	| Symbols: NIT3, AtNIT3 | nitrilase 3 | chr3:15993419-15995493 FORWARD LENGTH=346	68	38340	1	1	1	1	1709	1	0	1	595.29	1188.57	2	1188.57	-0.0055	0	68.15	4.3e-07	K	IGAAICWENR	M				140605_o2_06_in140604_at_Well1-Band5.7890.7890.2 File:~140605_o2_06_in140604_at_Well1-Band5.raw~, NativeID:~controllerType=0 controllerNumber=1 scan=7890~
2	1	AT2G39730.1	| Symbols: RCA | rubisco activase | chr2:16570951-16573345 REVERSE LENGTH=474	42	52347	1	1	1	1	4309	1	1	1	849.387	1696.76	2	1696.75	0.0052	0	42.17	0.00011	R	GLAYDTSDDQQDITR	G				140605_o2_06_in140604_at_Well1-Band5.6143.6143.2 File:~140605_o2_06_in140604_at_Well1-Band5.raw~, NativeID:~controllerType=0 controllerNumber=1 scan=6143~
3	1	AT3G47520.1	| Symbols: MDH | malate dehydrogenase | chr3:17513657-17514868 FORWARD LENGTH=403	40	42607	1	1	1	1	2056	1	1	1	622.828	1243.64	2	1243.64	0.0015	0	40.1	0.0013	R	IQNAGTEVVDAK	A				140605_o2_06_in140604_at_Well1-Band5.4608.4608.2 File:~140605_o2_06_in140604_at_Well1-Band5.raw~, NativeID:~controllerType=0 controllerNumber=1 scan=4608~
4	1	AT4G26840.1	| Symbols: SUM1, SUMO 1, SUMO1, ATSUMO1 | small ubiquitin-like modifier 1 | chr4:13497466-13498458 FORWARD LENGTH=100	39	11026	1	1	1	1	4374	1	1	1	858.41	1714.81	2	1714.8	0.007	0	39.23	0.00023	R	QSVDMNSIAFLFDGR	R	Oxidation (M)	0.000010000000000.0		140605_o2_06_in140604_at_Well1-Band5.12120.12120.2 File:~140605_o2_06_in140604_at_Well1-Band5.raw~, NativeID:~controllerType=0 controllerNumber=1 scan=12120~
5	1	AT5G66190.1	| Symbols: ATLFNR1, FNR1 | ferredoxin-NADP(+)-oxidoreductase 1 | chr5:26451203-26453012 REVERSE LENGTH=360	35	40643	1	1	1	1	2499	1	1	1	654.345	1306.68	2	1306.68	-0.0009	0	34.56	0.00057	R	LVYTNDGGEIVK	G				140605_o2_06_in140604_at_Well1-Band5.6396.6396.2 File:~140605_o2_06_in140604_at_Well1-Band5.raw~, NativeID:~controllerType=0 controllerNumber=1 scan=6396~
6	1	AT4G35250.1	| Symbols: | NAD(P)-binding Rossmann-fold superfamily protein | chr4:16771401-16773269 REVERSE LENGTH=395	32	44152	1	1	1	1	417	1	1	1	451.76	901.506	2	901.505	0.0004	0	32.44	0.0031	K	VALIQCAK	A				140605_o2_06_in140604_at_Well1-Band5.5697.5697.2 File:~140605_o2_06_in140604_at_Well1-Band5.raw~, NativeID:~controllerType=0 controllerNumber=1 scan=5697~
7	1	AT1G20020.1	| Symbols: ATLFNR2, FNR2 | ferredoxin-NADP(+)-oxidoreductase 2 | chr1:6942851-6944868 FORWARD LENGTH=369	32	41484	1	1	1	1	2789	1	1	1	683.85	1365.69	2	1365.68	0.0078	0	32.32	0.00093	R	LVYTNDQGETVK	G				140605_o2_06_in140604_at_Well1-Band5.4975.4975.2 File:~140605_o2_06_in140604_at_Well1-Band5.raw~, NativeID:~controllerType=0 controllerNumber=1 scan=4975~
8	1	AT2G22780.1	| Symbols: PMDH1 | peroxisomal NAD-malate dehydrogenase 1 | chr2:9689995-9691923 REVERSE LENGTH=354	28	37841	1	1	1	1	2055	1	1	1	622.828	1243.64	2	1243.64	-0.0001	0	28.14	0.0032	R	IQNGGTEVVEAK	A				140605_o2_06_in140604_at_Well1-Band5.4082.4082.2 File:~140605_o2_06_in140604_at_Well1-Band5.raw~, NativeID:~controllerType=0 controllerNumber=1 scan=4082~
9	1	AT1G12900.1	| Symbols: GAPA-2 | glyceraldehyde 3-phosphate dehydrogenase A subunit 2 | chr1:4392634-4394283 REVERSE LENGTH=399	28	43105	1	1	1	1	2855	1	1	1	692.895	1383.78	2	1383.77	0.0041	0	27.86	0.0024	R	AAALNIVPTSTGAAK	A				140605_o2_06_in140604_at_Well1-Band5.7088.7088.2 File:~140605_o2_06_in140604_at_Well1-Band5.raw~, NativeID:~controllerType=0 controllerNumber=1 scan=7088~
10	1	AT4G27440.1	| Symbols: PORB | protochlorophyllide oxidoreductase B | chr4:13725648-13727107 FORWARD LENGTH=401	27	43560	1	1	1	1	2146	1	1	1	629.357	1256.7	2	1256.7	0.0026	0	27.34	0.0049	R	LAQVVSDPSLTK	S				140605_o2_06_in140604_at_Well1-Band5.6335.6335.2 File:~140605_o2_06_in140604_at_Well1-Band5.raw~, NativeID:~controllerType=0 controllerNumber=1 scan=6335~
11	1	AT1G64300.1	| Symbols: | Protein kinase family protein | chr1:23863543-23865776 FORWARD LENGTH=717	25	83415	1	1	1	1	3267	1	1	1	730.4	1458.79	2	1458.78	0.0024	1	25.29	0.021	R	STPKVSSPLSPFGR	S				140605_o2_06_in140604_at_Well1-Band5.5155.5155.2 File:~140605_o2_06_in140604_at_Well1-Band5.raw~, NativeID:~controllerType=0 controllerNumber=1 scan=5155~
12	1	AT5G52040.2	| Symbols: ATRSP41, RS41, At-RS41 | RNA-binding (RRM/RBD/RNP motifs) family protein | chr5:21131081-21133318 FORWARD LENGTH=357	23	41401	1	1	1	1	2782	1	1	1	682.819	1363.62	2	1363.62	-0.0017	1	22.75	0.0096	R	ERVASPENGAVR	N	Phospho (ST)	0.000020000000.0		140605_o2_06_in140604_at_Well1-Band5.3620.3620.2 File:~140605_o2_06_in140604_at_Well1-Band5.raw~, NativeID:~controllerType=0 controllerNumber=1 scan=3620~

## Sheet: w1_b6
prot_hit_num	prot_family_member	prot_acc	prot_desc	prot_score	prot_mass	prot_matches	prot_matches_sig	prot_sequences	prot_sequences_sig	pep_query	pep_rank	pep_isbold	pep_isunique	pep_exp_mz	pep_exp_mr	pep_exp_z	pep_calc_mr	pep_delta	pep_miss	pep_score	pep_expect	pep_res_before	pep_seq	pep_res_after	pep_var_mod	pep_var_mod_pos	pep_summed_mod_pos	pep_scan_title
1	1	AT4G29270.1	| Symbols: | HAD superfamily, subfamily IIIB acid phosphatase | chr4:14423797-14424848 REVERSE LENGTH=256	81	28843	4	4	3	3	1255	1	1	1	543.243	1084.47	2	1084.47	-0.001	0	26.13	0.0035	R	DAGYFGWNR	L				140605_o2_07_in140604_at_Well1-Band6.9228.9228.2 File:~140605_o2_07_in140604_at_Well1-Band6.raw~, NativeID:~controllerType=0 controllerNumber=1 scan=9228~
1	1	AT4G29270.1	| Symbols: | HAD superfamily, subfamily IIIB acid phosphatase | chr4:14423797-14424848 REVERSE LENGTH=256	81	28843	4	4	3	3	1256	1	1	1	543.245	1084.48	2	1084.47	0.0038	0	21.51	0.0096	R	DAGYFGWNR	L				140605_o2_07_in140604_at_Well1-Band6.8765.8765.2 File:~140605_o2_07_in140604_at_Well1-Band6.raw~, NativeID:~controllerType=0 controllerNumber=1 scan=8765~
1	1	AT4G29270.1	| Symbols: | HAD superfamily, subfamily IIIB acid phosphatase | chr4:14423797-14424848 REVERSE LENGTH=256	81	28843	4	4	3	3	2790	1	1	1	675.84	1349.66	2	1349.66	-0.0001	0	30.93	0.0013	K	VIPSQCENYIK	N				140605_o2_07_in140604_at_Well1-Band6.5860.5860.2 File:~140605_o2_07_in140604_at_Well1-Band6.raw~, NativeID:~controllerType=0 controllerNumber=1 scan=5860~
1	1	AT4G29270.1	| Symbols: | HAD superfamily, subfamily IIIB acid phosphatase | chr4:14423797-14424848 REVERSE LENGTH=256	81	28843	4	4	3	3	3046	1	1	1	700.821	1399.63	2	1399.63	0.0023	0	45.5	5.4e-05	K	ANGYGSEPYDSIK	Y				140605_o2_07_in140604_at_Well1-Band6.6051.6051.2 File:~140605_o2_07_in140604_at_Well1-Band6.raw~, NativeID:~controllerType=0 controllerNumber=1 scan=6051~
2	1	AT3G44310.1	| Symbols: NIT1, ATNIT1, NITI | nitrilase 1 | chr3:15986901-15988841 FORWARD LENGTH=346	50	38527	2	2	2	2	369	1	1	1	440.742	879.47	2	879.47	0.0002	0	31.8	0.003	K	YIVEAASK	G				140605_o2_07_in140604_at_Well1-Band6.4490.4490.2 File:~140605_o2_07_in140604_at_Well1-Band6.raw~, NativeID:~controllerType=0 controllerNumber=1 scan=4490~
2	1	AT3G44310.1	| Symbols: NIT1, ATNIT1, NITI | nitrilase 1 | chr3:15986901-15988841 FORWARD LENGTH=346	50	38527	2	2	2	2	3512	1	1	1	741.352	1480.69	2	1480.69	0.0018	0	35.57	0.00046	K	GIELYCAPTADGSK	E				140605_o2_07_in140604_at_Well1-Band6.7117.7117.2 File:~140605_o2_07_in140604_at_Well1-Band6.raw~, NativeID:~controllerType=0 controllerNumber=1 scan=7117~
2		AT3G44300.1	| Symbols: NIT2, AtNIT2 | nitrilase 2 | chr3:15983351-15985172 FORWARD LENGTH=339	36	37529	1	1	1	1	3512	1	0	1	741.352	1480.69	2	1480.69	0.0018	0	35.57	0.00046	K	GIELYCAPTADGSK	E				140605_o2_07_in140604_at_Well1-Band6.7117.7117.2 File:~140605_o2_07_in140604_at_Well1-Band6.raw~, NativeID:~controllerType=0 controllerNumber=1 scan=7117~
3	1	AT1G09310.1	| Symbols: | Protein of unknown function, DUF538 | chr1:3009109-3009648 FORWARD LENGTH=179	31	20049	1	1	1	1	427	1	1	1	451.751	901.488	2	901.487	0.0014	0	31.41	0.01	M	GLVTEEVR	A				140605_o2_07_in140604_at_Well1-Band6.5465.5465.2 File:~140605_o2_07_in140604_at_Well1-Band6.raw~, NativeID:~controllerType=0 controllerNumber=1 scan=5465~
4	1	AT1G29910.1	| Symbols: CAB3, AB180, LHCB1.2 | chlorophyll A/B binding protein 3 | chr1:10472443-10473246 REVERSE LENGTH=267	30	28266	2	2	2	2	794	1	1	1	491.771	981.527	2	981.524	0.0028	0	23.65	0.042	R	ELEVIHSR	W				140605_o2_07_in140604_at_Well1-Band6.5746.5746.2 File:~140605_o2_07_in140604_at_Well1-Band6.raw~, NativeID:~controllerType=0 controllerNumber=1 scan=5746~
4	1	AT1G29910.1	| Symbols: CAB3, AB180, LHCB1.2 | chlorophyll A/B binding protein 3 | chr1:10472443-10473246 REVERSE LENGTH=267	30	28266	2	2	2	2	2238	1	1	1	633.281	1264.55	2	1264.55	0.0008	0	24.46	0.0051	K	GPSGSPWYGSDR	V				140605_o2_07_in140604_at_Well1-Band6.6287.6287.2 File:~140605_o2_07_in140604_at_Well1-Band6.raw~, NativeID:~controllerType=0 controllerNumber=1 scan=6287~
4		AT2G05070.1	| Symbols: LHCB2.2, LHCB2 | photosystem II light harvesting complex gene 2.2 | chr2:1799436-1800329 REVERSE LENGTH=265	24	28659	1	1	1	1	794	1	0	1	491.771	981.527	2	981.524	0.0028	0	23.65	0.042	R	ELEVIHSR	W				140605_o2_07_in140604_at_Well1-Band6.5746.5746.2 File:~140605_o2_07_in140604_at_Well1-Band6.raw~, NativeID:~controllerType=0 controllerNumber=1 scan=5746~
5	1	AT2G02930.1	| Symbols: ATGSTF3, GST16, GSTF3 | glutathione S-transferase F3 | chr2:851348-852106 REVERSE LENGTH=212	22	24106	1	1	1	1	693	1	1	1	482.756	963.497	2	963.503	-0.006	0	21.53	0.044	K	VLDVYEAR	L				140605_o2_07_in140604_at_Well1-Band6.6355.6355.2 File:~140605_o2_07_in140604_at_Well1-Band6.raw~, NativeID:~controllerType=0 controllerNumber=1 scan=6355~

## Sheet: w1_b7
prot_hit_num	prot_family_member	prot_acc	prot_desc	prot_score	prot_mass	prot_matches	prot_matches_sig	prot_sequences	prot_sequences_sig	pep_query	pep_rank	pep_isbold	pep_isunique	pep_exp_mz	pep_exp_mr	pep_exp_z	pep_calc_mr	pep_delta	pep_miss	pep_score	pep_expect	pep_res_before	pep_seq	pep_res_after	pep_var_mod	pep_var_mod_pos	pep_summed_mod_pos	pep_scan_title
1	1	AT5G64040.2	| Symbols: PSAN | photosystem I reaction center subunit PSI-N, chloroplast, putative / PSI-N, putative (PSAN) | chr5:25628690-25629409 REVERSE LENGTH=181	48	19563	2	2	2	2	993	1	1	1	504.267	1006.52	2	1006.52	0.0001	0	36.24	0.00043	R	LATSGANFAR	A				140605_o2_08_in140604_at_Well1-Band7.5199.5199.2 File:~140605_o2_08_in140604_at_Well1-Band7.raw~, NativeID:~controllerType=0 controllerNumber=1 scan=5199~
1	1	AT5G64040.2	| Symbols: PSAN | photosystem I reaction center subunit PSI-N, chloroplast, putative / PSI-N, putative (PSAN) | chr5:25628690-25629409 REVERSE LENGTH=181	48	19563	2	2	2	2	1671	1	1	1	572.774	1143.53	2	1143.54	-0.0048	0	26.28	0.0034	R	AFTVQFGSCK	F				140605_o2_08_in140604_at_Well1-Band7.7911.7911.2 File:~140605_o2_08_in140604_at_Well1-Band7.raw~, NativeID:~controllerType=0 controllerNumber=1 scan=7911~
2	1	AT1G30380.1	| Symbols: PSAK | photosystem I subunit K | chr1:10722325-10723013 FORWARD LENGTH=130	43	13312	1	1	1	1	616	1	1	1	466.75	931.485	2	931.487	-0.0021	0	43.22	0.00021	R	FGLAPSANR	K				140605_o2_08_in140604_at_Well1-Band7.6137.6137.2 File:~140605_o2_08_in140604_at_Well1-Band7.raw~, NativeID:~controllerType=0 controllerNumber=1 scan=6137~
3	1	AT2G03640.3	| Symbols: | Nuclear transport factor 2 (NTF2) family protein with RNA binding (RRM-RBD-RNP motifs) domain | chr2:1104525-1106418 REVERSE LENGTH=454	40	49761	1	1	1	1	83	1	1	1	408.24	814.465	2	814.466	-0.0006	1	39.89	0.0013	R	KDGIQVR	S				140605_o2_08_in140604_at_Well1-Band7.4018.4018.2 File:~140605_o2_08_in140604_at_Well1-Band7.raw~, NativeID:~controllerType=0 controllerNumber=1 scan=4018~
4	1	AT1G21500.1	| Symbols: | unknown protein; Has 29 Blast hits to 29 proteins in 12 species: Archae - 0; Bacteria - 0; Metazoa - 0; Fungi - 2; Plants - 27; Viruses - 0; Other Eukaryotes - 0 (source: NCBI BLink). | chr1:7530047-7530954 REVERSE LENGTH=126	35	13250	1	1	1	1	1017	1	1	1	508.274	1014.53	2	1014.53	-0.0017	0	34.93	0.0019	K	DPTVTGVQAK	V				140605_o2_08_in140604_at_Well1-Band7.4122.4122.2 File:~140605_o2_08_in140604_at_Well1-Band7.raw~, NativeID:~controllerType=0 controllerNumber=1 scan=4122~

## Sheet: w2_b1
prot_hit_num	prot_family_member	prot_acc	prot_desc	prot_score	prot_mass	prot_matches	prot_matches_sig	prot_sequences	prot_sequences_sig	pep_query	pep_rank	pep_isbold	pep_isunique	pep_exp_mz	pep_exp_mr	pep_exp_z	pep_calc_mr	pep_delta	pep_miss	pep_score	pep_expect	pep_res_before	pep_seq	pep_res_after	pep_var_mod	pep_var_mod_pos	pep_summed_mod_pos	pep_scan_title
1	1	AT1G22770.1	| Symbols: GI, FB | gigantea protein (GI) | chr1:8062398-8067447 FORWARD LENGTH=1173	148	129163	8	8	8	8	388	1	1	1	445.261	888.508	2	888.507	0.0006	0	25.56	0.042	K	VLEYLPR	G				140605_o2_09_in140604_at_Well2-Band1.7409.7409.2 File:~140605_o2_09_in140604_at_Well2-Band1.raw~, NativeID:~controllerType=0 controllerNumber=1 scan=7409~
1	1	AT1G22770.1	| Symbols: GI, FB | gigantea protein (GI) | chr1:8062398-8067447 FORWARD LENGTH=1173	148	129163	8	8	8	8	614	1	1	1	475.243	948.471	2	948.47	0.0008	0	20.26	0.036	K	NLAMSELR	A	Oxidation (M)	0.00010000.0		140605_o2_09_in140604_at_Well2-Band1.5142.5142.2 File:~140605_o2_09_in140604_at_Well2-Band1.raw~, NativeID:~controllerType=0 controllerNumber=1 scan=5142~
1	1	AT1G22770.1	| Symbols: GI, FB | gigantea protein (GI) | chr1:8062398-8067447 FORWARD LENGTH=1173	148	129163	8	8	8	8	1011	1	1	1	519.747	1037.48	2	1037.48	0.0013	0	29.23	0.0049	R	AAEDYASGVR	L				140605_o2_09_in140604_at_Well2-Band1.4366.4366.2 File:~140605_o2_09_in140604_at_Well2-Band1.raw~, NativeID:~controllerType=0 controllerNumber=1 scan=4366~
1	1	AT1G22770.1	| Symbols: GI, FB | gigantea protein (GI) | chr1:8062398-8067447 FORWARD LENGTH=1173	148	129163	8	8	8	8	1231	1	1	1	548.24	1094.47	2	1094.47	-0.0082	0	38.53	0.00024	R	GSPSEACLMK	I	Oxidation (M)	0.0000000010.0		140605_o2_09_in140604_at_Well2-Band1.3791.3791.2 File:~140605_o2_09_in140604_at_Well2-Band1.raw~, NativeID:~controllerType=0 controllerNumber=1 scan=3791~
1	1	AT1G22770.1	| Symbols: GI, FB | gigantea protein (GI) | chr1:8062398-8067447 FORWARD LENGTH=1173	148	129163	8	8	8	8	1245	1	1	1	549.818	1097.62	2	1097.62	0.003	0	27.59	0.0026	K	AAAAVVLQAER	E				140605_o2_09_in140604_at_Well2-Band1.6157.6157.2 File:~140605_o2_09_in140604_at_Well2-Band1.raw~, NativeID:~controllerType=0 controllerNumber=1 scan=6157~
1	1	AT1G22770.1	| Symbols: GI, FB | gigantea protein (GI) | chr1:8062398-8067447 FORWARD LENGTH=1173	148	129163	8	8	8	8	1458	1	1	1	572.78	1143.55	2	1143.54	0.0072	0	31.45	0.0011	R	LAGFYCGTQK	L				140605_o2_09_in140604_at_Well2-Band1.6384.6384.2 File:~140605_o2_09_in140604_at_Well2-Band1.raw~, NativeID:~controllerType=0 controllerNumber=1 scan=6384~
1	1	AT1G22770.1	| Symbols: GI, FB | gigantea protein (GI) | chr1:8062398-8067447 FORWARD LENGTH=1173	148	129163	8	8	8	8	2037	1	1	1	631.33	1260.65	2	1260.64	0.0071	0	43.82	0.00055	R	DIMNQSSIPIK	V	Oxidation (M)	0.00100000000.0		140605_o2_09_in140604_at_Well2-Band1.6011.6011.2 File:~140605_o2_09_in140604_at_Well2-Band1.raw~, NativeID:~controllerType=0 controllerNumber=1 scan=6011~
1	1	AT1G22770.1	| Symbols: GI, FB | gigantea protein (GI) | chr1:8062398-8067447 FORWARD LENGTH=1173	148	129163	8	8	8	8	2405	1	1	1	671.344	1340.67	2	1340.67	0.0007	0	60.1	4.7e-06	R	YYAIATPSATQR	L				140605_o2_09_in140604_at_Well2-Band1.6375.6375.2 File:~140605_o2_09_in140604_at_Well2-Band1.raw~, NativeID:~controllerType=0 controllerNumber=1 scan=6375~
2	1	AT4G10320.1	| Symbols: | tRNA synthetase class I (I, L, M and V) family protein | chr4:6397526-6404509 REVERSE LENGTH=1190	32	136368	2	2	2	2	553	1	1	1	468.764	935.513	2	935.508	0.0054	0	21.57	0.0095	K	VYIVAESR	L				140605_o2_09_in140604_at_Well2-Band1.5597.5597.2 File:~140605_o2_09_in140604_at_Well2-Band1.raw~, NativeID:~controllerType=0 controllerNumber=1 scan=5597~
2	1	AT4G10320.1	| Symbols: | tRNA synthetase class I (I, L, M and V) family protein | chr4:6397526-6404509 REVERSE LENGTH=1190	32	136368	2	2	2	2	1978	1	1	1	625.8	1249.59	2	1249.59	-0.0084	0	24.49	0.005	R	ADDSLVEAGFAR	E				140605_o2_09_in140604_at_Well2-Band1.7721.7721.2 File:~140605_o2_09_in140604_at_Well2-Band1.raw~, NativeID:~controllerType=0 controllerNumber=1 scan=7721~
3	1	AT3G11910.1	| Symbols: UBP13 | ubiquitin-specific protease 13 | chr3:3761758-3770290 REVERSE LENGTH=1115	25	131137	1	1	1	1	227	1	1	1	427.23	852.445	2	852.445	0.0001	0	24.94	0.032	K	DIAEHLR	V				140605_o2_09_in140604_at_Well2-Band1.5575.5575.2 File:~140605_o2_09_in140604_at_Well2-Band1.raw~, NativeID:~controllerType=0 controllerNumber=1 scan=5575~
4	1	AT1G17490.1	| Symbols: | unknown protein; BEST Arabidopsis thaliana protein match is: unknown protein (TAIR:AT1G72690.1); Has 57 Blast hits to 45 proteins in 9 species: Archae - 0; Bacteria - 0; Metazoa - 0; Fungi - 0; Plants - 57; Viruses - 0; Other Eukaryote	24	8543	1	1	1	1	2250	1	1	1	434.9	1301.68	3	1301.68	-0.0045	1	23.69	0.053	M	AEPKQSSLSEVK	T				140605_o2_09_in140604_at_Well2-Band1.5766.5766.3 File:~140605_o2_09_in140604_at_Well2-Band1.raw~, NativeID:~controllerType=0 controllerNumber=1 scan=5766~
5	1	AT1G71490.1	| Symbols: | Tetratricopeptide repeat (TPR)-like superfamily protein | chr1:26933326-26935371 REVERSE LENGTH=681	23	76440	1	1	1	1	149	1	1	1	417.227	832.44	2	832.434	0.0059	1	22.65	0.05	R	NMGIARR	L	Oxidation (M)	0.0100000.0		140605_o2_09_in140604_at_Well2-Band1.3826.3826.2 File:~140605_o2_09_in140604_at_Well2-Band1.raw~, NativeID:~controllerType=0 controllerNumber=1 scan=3826~
6	1	AT3G44310.1	| Symbols: NIT1, ATNIT1, NITI | nitrilase 1 | chr3:15986901-15988841 FORWARD LENGTH=346	21	38527	1	1	1	1	371	1	1	1	440.743	879.471	2	879.47	0.0005	0	21.34	0.01	K	YIVEAASK	G				140605_o2_09_in140604_at_Well2-Band1.4522.4522.2 File:~140605_o2_09_in140604_at_Well2-Band1.raw~, NativeID:~controllerType=0 controllerNumber=1 scan=4522~
7	1	AT4G17780.1	| Symbols: | F-box and associated interaction domains-containing protein | chr4:9880259-9881455 REVERSE LENGTH=398	21	46526	1	1	1	1	1103	1	1	1	530.776	1059.54	2	1059.54	0.0013	1	20.71	0.011	K	VTGSYKVVK	M	Phospho (Y)	0.000030000.0		140605_o2_09_in140604_at_Well2-Band1.5355.5355.2 File:~140605_o2_09_in140604_at_Well2-Band1.raw~, NativeID:~controllerType=0 controllerNumber=1 scan=5355~

## Sheet: w2_b2
prot_hit_num	prot_family_member	prot_acc	prot_desc	prot_score	prot_mass	prot_matches	prot_matches_sig	prot_sequences	prot_sequences_sig	pep_query	pep_rank	pep_isbold	pep_isunique	pep_exp_mz	pep_exp_mr	pep_exp_z	pep_calc_mr	pep_delta	pep_miss	pep_score	pep_expect	pep_res_before	pep_seq	pep_res_after	pep_var_mod	pep_var_mod_pos	pep_summed_mod_pos	pep_scan_title
1	1	AT3G08590.1	| Symbols: | Phosphoglycerate mutase, 2,3-bisphosphoglycerate-independent | chr3:2608683-2611237 REVERSE LENGTH=560	203	60897	10	10	8	8	171	1	1	1	422.695	843.375	2	843.376	-0.0009	0	20.4	0.012	R	SGYFNEK	L				140605_o2_10_in140604_at_Well2-Band2.4943.4943.2 File:~140605_o2_10_in140604_at_Well2-Band2.raw~, NativeID:~controllerType=0 controllerNumber=1 scan=4943~
1	1	AT3G08590.1	| Symbols: | Phosphoglycerate mutase, 2,3-bisphosphoglycerate-independent | chr3:2608683-2611237 REVERSE LENGTH=560	203	60897	10	10	8	8	414	1	1	1	455.759	909.504	2	909.503	0.0006	0	24	0.03	R	VHILTDGR	D				140605_o2_10_in140604_at_Well2-Band2.5656.5656.2 File:~140605_o2_10_in140604_at_Well2-Band2.raw~, NativeID:~controllerType=0 controllerNumber=1 scan=5656~
1	1	AT3G08590.1	| Symbols: | Phosphoglycerate mutase, 2,3-bisphosphoglycerate-independent | chr3:2608683-2611237 REVERSE LENGTH=560	203	60897	10	10	8	8	732	1	1	1	493.798	985.582	2	985.581	0.0016	0	48.18	8.5e-05	K	LVDLALASGK	I				140605_o2_10_in140604_at_Well2-Band2.7280.7280.2 File:~140605_o2_10_in140604_at_Well2-Band2.raw~, NativeID:~controllerType=0 controllerNumber=1 scan=7280~
1	1	AT3G08590.1	| Symbols: | Phosphoglycerate mutase, 2,3-bisphosphoglycerate-independent | chr3:2608683-2611237 REVERSE LENGTH=560	203	60897	10	10	8	8	799	1	1	1	500.73	999.445	2	999.455	-0.0095	0	26.08	0.0036	K	IYEDEGFK	Y				140605_o2_10_in140604_at_Well2-Band2.5552.5552.2 File:~140605_o2_10_in140604_at_Well2-Band2.raw~, NativeID:~controllerType=0 controllerNumber=1 scan=5552~
1	1	AT3G08590.1	| Symbols: | Phosphoglycerate mutase, 2,3-bisphosphoglycerate-independent | chr3:2608683-2611237 REVERSE LENGTH=560	203	60897	10	10	8	8	934	1	1	1	521.746	1041.48	2	1041.48	-0.0022	0	36.27	0.0004	R	TFACSETVK	F				140605_o2_10_in140604_at_Well2-Band2.4382.4382.2 File:~140605_o2_10_in140604_at_Well2-Band2.raw~, NativeID:~controllerType=0 controllerNumber=1 scan=4382~
1	1	AT3G08590.1	| Symbols: | Phosphoglycerate mutase, 2,3-bisphosphoglycerate-independent | chr3:2608683-2611237 REVERSE LENGTH=560	203	60897	10	10	8	8	1047	1	1	1	535.336	1068.66	2	1068.65	0.0036	0	32.75	0.0021	R	LDQVQLLLK	G				140605_o2_10_in140604_at_Well2-Band2.8545.8545.2 File:~140605_o2_10_in140604_at_Well2-Band2.raw~, NativeID:~controllerType=0 controllerNumber=1 scan=8545~
1	1	AT3G08590.1	| Symbols: | Phosphoglycerate mutase, 2,3-bisphosphoglycerate-independent | chr3:2608683-2611237 REVERSE LENGTH=560	203	60897	10	10	8	8	1051	1	1	1	537.268	1072.52	2	1072.53	-0.0046	0	31.04	0.0012	K	GVDAQVASGGGR	M				140605_o2_10_in140604_at_Well2-Band2.3464.3464.2 File:~140605_o2_10_in140604_at_Well2-Band2.raw~, NativeID:~controllerType=0 controllerNumber=1 scan=3464~
1	1	AT3G08590.1	| Symbols: | Phosphoglycerate mutase, 2,3-bisphosphoglycerate-independent | chr3:2608683-2611237 REVERSE LENGTH=560	203	60897	10	10	8	8	2034	1	1	1	652.323	1302.63	2	1302.63	0.0001	0	51.66	1.4e-05	R	TSGEYLAHNGVR	T				140605_o2_10_in140604_at_Well2-Band2.5399.5399.2 File:~140605_o2_10_in140604_at_Well2-Band2.raw~, NativeID:~controllerType=0 controllerNumber=1 scan=5399~
1	1	AT3G08590.1	| Symbols: | Phosphoglycerate mutase, 2,3-bisphosphoglycerate-independent | chr3:2608683-2611237 REVERSE LENGTH=560	203	60897	10	10	8	8	2035	1	1	1	435.22	1302.64	3	1302.63	0.0065	0	20.14	0.013	R	TSGEYLAHNGVR	T				140605_o2_10_in140604_at_Well2-Band2.5295.5295.3 File:~140605_o2_10_in140604_at_Well2-Band2.raw~, NativeID:~controllerType=0 controllerNumber=1 scan=5295~
1	1	AT3G08590.1	| Symbols: | Phosphoglycerate mutase, 2,3-bisphosphoglycerate-independent | chr3:2608683-2611237 REVERSE LENGTH=560	203	60897	10	10	8	8	2298	1	1	1	692.302	1382.59	2	1382.6	-0.0091	0	59.61	2.6e-06	R	TSGEYLAHNGVR	T	Phospho (ST)	0.020000000000.0		140605_o2_10_in140604_at_Well2-Band2.4838.4838.2 File:~140605_o2_10_in140604_at_Well2-Band2.raw~, NativeID:~controllerType=0 controllerNumber=1 scan=4838~
1		AT1G09780.1	| Symbols: | Phosphoglycerate mutase, 2,3-bisphosphoglycerate-independent | chr1:3165550-3167812 REVERSE LENGTH=557	27	60770	2	2	2	2	171	1	0	1	422.695	843.375	2	843.376	-0.0009	0	20.4	0.012	R	SGYFNEK	L				140605_o2_10_in140604_at_Well2-Band2.4943.4943.2 File:~140605_o2_10_in140604_at_Well2-Band2.raw~, NativeID:~controllerType=0 controllerNumber=1 scan=4943~
1		AT1G09780.1	| Symbols: | Phosphoglycerate mutase, 2,3-bisphosphoglycerate-independent | chr1:3165550-3167812 REVERSE LENGTH=557	27	60770	2	2	2	2	414	1	0	1	455.759	909.504	2	909.503	0.0006	0	24	0.03	R	VHILTDGR	D				140605_o2_10_in140604_at_Well2-Band2.5656.5656.2 File:~140605_o2_10_in140604_at_Well2-Band2.raw~, NativeID:~controllerType=0 controllerNumber=1 scan=5656~
2	1	AT5G57360.2	| Symbols: ZTL, LKP1, ADO1, FKL2 | Galactose oxidase/kelch repeat superfamily protein | chr5:23241597-23244415 FORWARD LENGTH=626	84	68982	3	3	3	3	1101	1	1	1	544.29	1086.57	2	1086.57	-0.0015	0	51.89	1.9e-05	K	LSVGGSVEPSR	C				140605_o2_10_in140604_at_Well2-Band2.4980.4980.2 File:~140605_o2_10_in140604_at_Well2-Band2.raw~, NativeID:~controllerType=0 controllerNumber=1 scan=4980~
2	1	AT5G57360.2	| Symbols: ZTL, LKP1, ADO1, FKL2 | Galactose oxidase/kelch repeat superfamily protein | chr5:23241597-23244415 FORWARD LENGTH=626	84	68982	3	3	3	3	1688	1	1	1	612.824	1223.63	2	1223.63	0.0035	0	22.8	0.0073	R	EIPAAWTPPSR	L				140605_o2_10_in140604_at_Well2-Band2.7182.7182.2 File:~140605_o2_10_in140604_at_Well2-Band2.raw~, NativeID:~controllerType=0 controllerNumber=1 scan=7182~
2	1	AT5G57360.2	| Symbols: ZTL, LKP1, ADO1, FKL2 | Galactose oxidase/kelch repeat superfamily protein | chr5:23241597-23244415 FORWARD LENGTH=626	84	68982	3	3	3	3	2418	1	1	1	704.817	1407.62	2	1407.62	-0.0002	0	40.89	0.00017	R	VCQNAWGSETTR	V				140605_o2_10_in140604_at_Well2-Band2.5093.5093.2 File:~140605_o2_10_in140604_at_Well2-Band2.raw~, NativeID:~controllerType=0 controllerNumber=1 scan=5093~
3	1	AT2G18915.2	| Symbols: LKP2, ADO2 | LOV KELCH protein 2 | chr2:8194792-8197255 REVERSE LENGTH=611	51	67107	2	2	2	2	969	1	1	1	525.806	1049.6	2	1049.6	-0.0004	0	41.41	0.00021	R	ILNVQGGPPR	F				140605_o2_10_in140604_at_Well2-Band2.5594.5594.2 File:~140605_o2_10_in140604_at_Well2-Band2.raw~, NativeID:~controllerType=0 controllerNumber=1 scan=5594~
3	1	AT2G18915.2	| Symbols: LKP2, ADO2 | LOV KELCH protein 2 | chr2:8194792-8197255 REVERSE LENGTH=611	51	67107	2	2	2	2	1146	1	1	1	548.312	1094.61	2	1094.61	0.0015	0	24.86	0.0047	K	SVLVSSPPPGR	W				140605_o2_10_in140604_at_Well2-Band2.5043.5043.2 File:~140605_o2_10_in140604_at_Well2-Band2.raw~, NativeID:~controllerType=0 controllerNumber=1 scan=5043~
4	1	AT2G03640.3	| Symbols: | Nuclear transport factor 2 (NTF2) family protein with RNA binding (RRM-RBD-RNP motifs) domain | chr2:1104525-1106418 REVERSE LENGTH=454	44	49761	1	1	1	1	85	1	1	1	408.24	814.466	2	814.466	-0.0004	1	44.13	0.00047	R	KDGIQVR	S				140605_o2_10_in140604_at_Well2-Band2.3858.3858.2 File:~140605_o2_10_in140604_at_Well2-Band2.raw~, NativeID:~controllerType=0 controllerNumber=1 scan=3858~

[truncated: 8 more sheets: w2_b3, w2_b4, w2_b5, w2_b6, w2_b7, background, protein list all samples, protein list overlap]
