# Supplementary material for: Time‐resolved interaction proteomics of the GIGANTEA protein under diurnal cycles in Arabidopsis
Source: FEBS Lett. 2018 Dec 28;593(3):319–38. doi: 10.1002/1873-3468.13311 (PMC6373471; doi:10.1002/1873-3468.13311)
Supplement: Supplementary file 1 — Fig. S1. Validation of the GI‐TAP procedure. Fig. S2. Outlier analysis of the GI‐TAP time series study. Fig. S3. Transcript expression profiles of GI (A), FKF1 (B), ZTL (C), and FKF1 (D) from the diurnal website (http://diurnal.mocklerlab.org, [94]), using the ‘shortdays’ condition. Table S1. Primer sequences. Data S1. List of proteins identified by LC‐MS analysis of bands excised from silver‐stained gel after GI‐TAP (Preliminary study, Fig. 1F), includes original Mascot search output files. Data S2. List of proteins identified in the qualitative, on‐bead digest analysis (Qualitative study, Fig. 1F), with peptide counts for GI‐3F6H samples and WT background controls. Data S3. Proteins identified in the time series study (Fig. 1F), with quantitation and statistics, put together from output generated by scripts in Data S7, and Data S8. Data S4. GO analysis on time series study: TopGO analysis results of GI‐3F6H time series. Data S5. PCA on time series: R script, input files, output files; all on raw abundance data. Data S6. Gene ontology analysis on time series study, for Data S4. Data S7. Progenesis protein data export files, and analysis with R script for statistics on time series study (for Data S3 and Table 3). Data S8. JTK_CYCLE analysis of time series study. Data S9. Progenesis peptide measurements output file for time series study. [file FEB2-593-319-s001.zip › feb213311-sup-0006-DataS2.xlsx]

## Sheet: info
Data S2: list of proteins identified in the qualitative study (Figure 1F; on-bead digest but not quantitative and not in a time course)
Column name	description
PROTID	protein ID, ncbi
TAIR accession (for Arabidopsis proteins)	corresponding ATG accession
PROTLEN	length of protein in amino acids
DEFLINE	protein name / description
Ripa Control NUMSPECSUNIQ	WT background control extracted with RIPA buffer: number of unique peptides detected
SII control NUMSPECSUNIQ	WT background control extracted with SII buffer: number of unique peptides detected
GI-3F6H Ripa NUMSPECSUNIQ	GI-3F6H extracted with RIPA buffer: number of unique peptides detected
GI-3F6H SII NUMSPECSUNIQ	GI-3F6H extracted with SII buffer: number of unique peptides detected

## Sheet: qualitative exp protein list
PROTID	TAIR accession (for Arabidopsis proteins)	PROTLEN	DEFLINE	Ripa Control NUMSPECSUNIQ	SII control NUMSPECSUNIQ	GI-3F6H Ripa NUMSPECSUNIQ	GI-3F6H SII NUMSPECSUNIQ
Q9SQI2	AT1G22770	1173	Protein GIGANTEA OS=Arabidopsis thaliana GN=GI PE=1 SV=2	0	0	309	299
F4KAN2	AT5G57360	626	Adagio protein 1 OS=Arabidopsis thaliana GN=ZTL PE=4 SV=1	0	0	43	59
Q9FPT1	AT5G06600	1116	Ubiquitin carboxyl-terminal hydrolase 12 OS=Arabidopsis thaliana GN=UBP12 PE=1 SV=2	0	0	15	20
P22953	AT5G02500	651	Probable mediator of RNA polymerase II transcription subunit 37e OS=Arabidopsis thaliana GN=MED37E PE=1 SV=3	0	0	8	14
F4J8V9	AT3G18780	371	Actin 2 OS=Arabidopsis thaliana GN=ACT2 PE=1 SV=1	0	0	6	10
P56757	ATCG00120	507	ATP synthase subunit alpha, chloroplastic OS=Arabidopsis thaliana GN=atpA PE=1 SV=1	0	0	6	10
A8MRZ7	AT3G13920	402	Translational initiation factor 4A-1 OS=Arabidopsis thaliana GN=EIF4A1 PE=3 SV=1	0	0	5	10
Q8W420	AT2G18915	611	Adagio protein 2 OS=Arabidopsis thaliana GN=ADO2 PE=1 SV=1	0	0	6	9
Q9C9W9	AT1G68050	619	Adagio protein 3 OS=Arabidopsis thaliana GN=ADO3 PE=1 SV=1	0	0	6	9
F4IVZ7	AT2G39730	441	Ribulose bisphosphate carboxylase/oxygenase activase OS=Arabidopsis thaliana GN=RCA PE=1 SV=1	0	0	7	8
P43297	AT1G47128	462	Cysteine proteinase RD21a OS=Arabidopsis thaliana GN=RD21A PE=1 SV=1	0	0	8	7
Q39255	AT1G75950	160	SKP1-like protein 1A OS=Arabidopsis thaliana GN=SKP1A PE=1 SV=1	0	0	7	6
Q02958	#N/A	0	sp Q02958 KRA61_SHEEP Keratin, glycine/tyrosine-rich of hair OS=Ovis aries GN=KAP6-1 PE=1 SV=2	0	0	9	5
P56798	ATCG00800	218	30S ribosomal protein S3, chloroplastic OS=Arabidopsis thaliana GN=rps3 PE=3 SV=1	0	0	3	5
Q0WLB5	AT3G08530	1703	Clathrin heavy chain 2 OS=Arabidopsis thaliana GN=CHC2 PE=1 SV=1	0	0	1	5
O50008	AT5G17920	765	5-methyltetrahydropteroyltriglutamate--homocysteine methyltransferase 1 OS=Arabidopsis thaliana GN=MS1 PE=1 SV=1	0	0	3	4
Q9FN48	AT5G23060	387	Calcium sensing receptor, chloroplastic OS=Arabidopsis thaliana GN=CAS PE=1 SV=1	0	0	3	4
Q9LY74	AT3G63410	338	2-methyl-6-phytyl-1,4-hydroquinone methyltransferase, chloroplastic OS=Arabidopsis thaliana GN=VTE3 PE=1 SV=1	0	0	2	4
A8MQQ1	AT1G43170	306	60S ribosomal protein L3-1 OS=Arabidopsis thaliana GN=RP1 PE=1 SV=1	0	0	0	4
Q9LD57	AT3G12780	481	Phosphoglycerate kinase 1, chloroplastic OS=Arabidopsis thaliana GN=PGK1 PE=1 SV=1	0	0	2	3
P29513	AT1G20010	449	Tubulin beta-5 chain OS=Arabidopsis thaliana GN=TUBB5 PE=2 SV=1	0	0	2	3
Q9LYK9	AT3G56340	130	40S ribosomal protein S26-3 OS=Arabidopsis thaliana GN=RPS26C PE=2 SV=1	0	0	1	3
P02443	#N/A	0	sp P02443 KRA3A_SHEEP Keratin, high-sulfur matrix protein, IIIA3A OS=Ovis aries PE=1 SV=1	0	0	1	3
P56801	ATCG00770	134	30S ribosomal protein S8, chloroplastic OS=Arabidopsis thaliana GN=rps8 PE=3 SV=1	0	0	1	3
Q8LPS6	AT1G02150	524	Pentatricopeptide repeat-containing protein At1g02150 OS=Arabidopsis thaliana GN=At1g02150 PE=2 SV=2	0	0	1	3
Q9FM86	AT5G56450	330	Probable ADP,ATP carrier protein At5g56450 OS=Arabidopsis thaliana GN=At5g56450 PE=2 SV=1	0	0	1	3
Q9FMH8	AT5G43060	463	Cysteine protease component of protease-inhibitor complex OS=Arabidopsis thaliana GN=At5g43060 PE=1 SV=1	0	0	4	2
A8MSE8	AT5G60390	400	Elongation factor 1-alpha OS=Arabidopsis thaliana GN=At5g60390 PE=1 SV=1	0	0	4	2
Q9FI56	AT5G50920	929	Chaperone protein ClpC1, chloroplastic OS=Arabidopsis thaliana GN=CLPC1 PE=1 SV=1	0	0	3	2
O80576	AT2G44060	325	At2g44060 OS=Arabidopsis thaliana GN=At2g44060 PE=2 SV=1	0	0	3	2
Q9FHW7	AT5G42190	171	SKP1-like protein 1B OS=Arabidopsis thaliana GN=SKP1B PE=1 SV=1	0	0	2	2
Q56YW9	AT5G62690	450	Tubulin beta-2 chain OS=Arabidopsis thaliana GN=TUBB2 PE=2 SV=2	0	0	2	2
P19366	ATCG00480	498	ATP synthase subunit beta, chloroplastic OS=Arabidopsis thaliana GN=atpB PE=1 SV=2	0	0	2	2
P25857	AT1G42970	447	Glyceraldehyde-3-phosphate dehydrogenase GAPB, chloroplastic OS=Arabidopsis thaliana GN=GAPB PE=1 SV=2	0	0	2	2
O81028	AT2G26790	799	Pentatricopeptide repeat-containing protein At2g26790, mitochondrial OS=Arabidopsis thaliana GN=At2g26790 PE=3 SV=1	0	0	1	2
P56802	ATCG00750	138	30S ribosomal protein S11, chloroplastic OS=Arabidopsis thaliana GN=rps11 PE=3 SV=1	0	0	1	2
Q9ASR1	AT1G56070	843	At1g56070/T6H22_13 OS=Arabidopsis thaliana GN=T6H22.13 PE=1 SV=1	0	0	1	2
Q9FJA6	AT5G35530	248	40S ribosomal protein S3-3 OS=Arabidopsis thaliana GN=RPS3C PE=1 SV=1	0	0	1	2
Q9FWX7	AT1G02520	1278	ABC transporter B family member 11 OS=Arabidopsis thaliana GN=ABCB11 PE=2 SV=1	0	0	0	2
P28769	AT3G20050	545	T-complex protein 1 subunit alpha OS=Arabidopsis thaliana GN=CCT1 PE=1 SV=1	0	0	0	2
F4K6B6	AT5G56030	728	Heat shock protein 81-2 OS=Arabidopsis thaliana GN=HSP81-2 PE=1 SV=1	0	0	0	2
Q43127	AT5G35630	430	Glutamine synthetase, chloroplastic/mitochondrial OS=Arabidopsis thaliana GN=GLN2 PE=1 SV=1	0	0	0	2
F4K180	AT5G26742	655	DEAD-box ATP-dependent RNA helicase 3 OS=Arabidopsis thaliana GN=emb1138 PE=1 SV=1	0	0	0	2
F4HS98	AT1G01320	1787	Tetratricopeptide repeat-containing protein OS=Arabidopsis thaliana GN=At1g01320 PE=1 SV=1	0	0	0	2
B9DFF8	AT4G14960	427	AT4G14960 protein OS=Arabidopsis thaliana GN=TUA6 PE=2 SV=1	0	0	4	1
Q9LJE4	AT3G13470	596	Chaperonin 60 subunit beta 2, chloroplastic OS=Arabidopsis thaliana GN=CPN60B2 PE=1 SV=1	0	0	3	1
A8MS75	AT3G54890	213	Light-harvesting complex I chlorophyll a/b binding protein 1 OS=Arabidopsis thaliana GN=LHCA1 PE=1 SV=1	0	0	2	1
O81283	AT4G02510	1503	Translocase of chloroplast 159, chloroplastic OS=Arabidopsis thaliana GN=TOC159 PE=1 SV=1	0	0	2	1
Q9LUT2	AT3G17390	393	S-adenosylmethionine synthase 4 OS=Arabidopsis thaliana GN=METK4 PE=1 SV=1	0	0	2	1
P56761	ATCG00270	353	Photosystem II D2 protein OS=Arabidopsis thaliana GN=psbD PE=1 SV=3	0	0	2	1
Q9S9N1	AT1G16030	646	Heat shock 70 kDa protein 5 OS=Arabidopsis thaliana GN=HSP70-5 PE=2 SV=1	0	0	1	1
Q9ZT82	AT4G03550	1780	Callose synthase 12 OS=Arabidopsis thaliana GN=CALS12 PE=2 SV=1	0	0	1	1
Q9STF2	AT3G46780	510	Protein plastid transcriptionally active 16 OS=Arabidopsis thaliana GN=T6H20.190 PE=1 SV=1	0	0	1	1
Q9SAH3	AT1G80870	692	Putative receptor-like protein kinase At1g80870 OS=Arabidopsis thaliana GN=At1g80870 PE=3 SV=1	0	0	1	1
P0DH91	AT1G70490	181	ADP-ribosylation factor 2-B OS=Arabidopsis thaliana GN=ARF2-B PE=2 SV=1	0	0	1	1
F4KBK9	AT5G38660	431	Protein ACCLIMATION OF PHOTOSYNTHESIS TO ENVIRONMENT OS=Arabidopsis thaliana GN=APE1 PE=4 SV=1	0	0	1	1
Q9ZW24	AT2G29420	227	Glutathione S-transferase U7 OS=Arabidopsis thaliana GN=GSTU7 PE=2 SV=1	0	0	1	1
A8MR12	AT5G23540	259	26S proteasome non-ATPase regulatory subunit 14 OS=Arabidopsis thaliana GN=At5g23540 PE=4 SV=1	0	0	1	1
D5K228	AT3G58350	301	Protein RESTRICTED TEV MOVEMENT 3 OS=Arabidopsis thaliana GN=RTM3 PE=1 SV=1	0	0	1	1
Q7RTS7	#N/A	0	sp Q7RTS7 K2C74_HUMAN Keratin, type II cytoskeletal 74 OS=Homo sapiens GN=KRT74 PE=1 SV=2	0	0	0	1
O77727	#N/A	0	sp O77727 K1C15_SHEEP Keratin, type I cytoskeletal 15 OS=Ovis aries GN=KRT15 PE=2 SV=1	0	0	0	1
B9DHQ0	AT5G19780	450	Tubulin alpha-5 chain OS=Arabidopsis thaliana GN=TUBA5 PE=1 SV=2	0	0	0	1
O23373	AT4G15200	785	Formin-like protein 3 OS=Arabidopsis thaliana GN=FH3 PE=2 SV=3	0	0	0	1
P29515	AT2G29550	449	Tubulin beta-7 chain OS=Arabidopsis thaliana GN=TUBB7 PE=2 SV=1	0	0	0	1
C0Z361	AT5G56500	597	Chaperonin 60 subunit beta 3, chloroplastic OS=Arabidopsis thaliana GN=CPN60B3 PE=1 SV=1	0	0	0	1
Q0WVJ5	AT1G09850	437	At1g09850 OS=Arabidopsis thaliana GN=XBCP3 PE=2 SV=1	0	0	0	1
Q42601	AT1G29900	1187	Carbamoyl-phosphate synthase large chain, chloroplastic OS=Arabidopsis thaliana GN=CARB PE=1 SV=1	0	0	0	1
Q9SJT9	AT2G21390	1218	Coatomer subunit alpha-2 OS=Arabidopsis thaliana GN=At2g21390 PE=2 SV=1	0	0	0	1
O81914	AT1G02250	362	NAC domain-containing protein 5 OS=Arabidopsis thaliana GN=NAC005 PE=2 SV=2	0	0	0	1
O65502	AT4G35250	395	AT4g35250/F23E12_190 OS=Arabidopsis thaliana GN=F23E12.190 PE=2 SV=1	0	0	0	1
F4K5C7	AT5G07090	244	40S ribosomal protein S4 OS=Arabidopsis thaliana GN=At5g07090 PE=3 SV=1	0	0	0	1
Q42262	AT4G34670	262	40S ribosomal protein S3a-2 OS=Arabidopsis thaliana GN=RPS3AB PE=2 SV=3	0	0	0	1
F4J0U9	AT3G56940	332	Magnesium-protoporphyrin IX monomethyl ester [oxidative] cyclase OS=Arabidopsis thaliana GN=CRD1 PE=3 SV=1	0	0	0	1
Q9SZV4	AT4G30010	90	AT4g30010/F6G3_40 OS=Arabidopsis thaliana GN=F6G3.40 PE=2 SV=1	0	0	0	1
P02444	#N/A	0	sp P02444 KRA33_SHEEP Keratin, high sulfur matrix protein, IIIB3 OS=Ovis aries PE=1 SV=1	0	0	0	1
F4JWY3	AT5G41140	976	Myosin heavy chain-related protein OS=Arabidopsis thaliana GN=At5g41140 PE=4 SV=1	0	0	0	1
P21218	AT4G27440	401	Protochlorophyllide reductase B, chloroplastic OS=Arabidopsis thaliana GN=PORB PE=1 SV=3	0	0	0	1
P10745	#N/A	0	sp P10745 RET3_HUMAN Retinol-binding protein 3 OS=Homo sapiens GN=RBP3 PE=1 SV=2	0	0	0	1
A8MRR2	AT2G45500	491	AAA-type ATPase-like protein OS=Arabidopsis thaliana GN=At2g45500 PE=3 SV=1	0	0	0	1
Q9FKX4	AT5G66080	385	Probable protein phosphatase 2C 79 OS=Arabidopsis thaliana GN=At5g66080 PE=2 SV=1	0	0	0	1
P27202	AT1G79040	140	Photosystem II 10 kDa polypeptide, chloroplastic OS=Arabidopsis thaliana GN=PSBR PE=1 SV=1	0	0	0	1
P62937	#N/A	0	sp P62937 PPIA_HUMAN Peptidyl-prolyl cis-trans isomerase A OS=Homo sapiens GN=PPIA PE=1 SV=2	0	0	4	0
Q43128	AT1G17260	947	ATPase 10, plasma membrane-type OS=Arabidopsis thaliana GN=AHA10 PE=2 SV=2	0	0	3	0
Q9SLV3	AT1G58270	396	At1g58270/F19C14_8 OS=Arabidopsis thaliana GN=ZW9 PE=2 SV=1	0	0	2	0
P78385	#N/A	0	sp P78385 KRT83_HUMAN Keratin, type II cuticular Hb3 OS=Homo sapiens GN=KRT83 PE=1 SV=2	0	0	2	0
O23628	AT3G54560	136	Histone H2A variant 1 OS=Arabidopsis thaliana GN=H2AV PE=1 SV=1	0	0	2	0
Q0WNJ6	AT3G11130	1705	Clathrin heavy chain 1 OS=Arabidopsis thaliana GN=CHC1 PE=1 SV=1	0	0	2	0
Q9SD02	AT3G51470	361	Probable protein phosphatase 2C 47 OS=Arabidopsis thaliana GN=At3g51470 PE=1 SV=1	0	0	2	0
Q9SA14	AT1G31180	404	3-isopropylmalate dehydrogenase 1, chloroplastic OS=Arabidopsis thaliana GN=IMDH1 PE=2 SV=2	0	0	2	0
F4I893	AT1G64790	2696	Protein ILITYHIA OS=Arabidopsis thaliana GN=ILA PE=1 SV=1	0	0	2	0
O23029	AT1G04560	186	AWPM-19-like family protein OS=Arabidopsis thaliana GN=T1G11.19 PE=2 SV=1	0	0	1	0
Q9FLQ7	AT5G07740	1649	Formin-like protein 20 OS=Arabidopsis thaliana GN=FH20 PE=2 SV=3	0	0	1	0
P48668	#N/A	0	sp P48668 K2C6C_HUMAN Keratin, type II cytoskeletal 6C OS=Homo sapiens GN=KRT6C PE=1 SV=3	0	0	1	0
O95678	#N/A	0	sp O95678 K2C75_HUMAN Keratin, type II cytoskeletal 75 OS=Homo sapiens GN=KRT75 PE=1 SV=2	0	0	1	0
F4I3L1	AT1G56190	405	Phosphoglycerate kinase OS=Arabidopsis thaliana GN=At1g56190 PE=3 SV=1	0	0	1	0
Q7PC85	AT3G30842	1418	ABC transporter G family member 38 OS=Arabidopsis thaliana GN=ABCG38 PE=2 SV=1	0	0	1	0
Q9ZV25	AT2G28890	654	Probable protein phosphatase 2C 23 OS=Arabidopsis thaliana GN=PLL4 PE=2 SV=1	0	0	1	0
F4J2K4	AT3G10180	1273	Kinesin motor protein-related protein OS=Arabidopsis thaliana GN=At3g10180 PE=3 SV=1	0	0	1	0
Q9FDX9	AT3G63420	98	Guanine nucleotide-binding protein subunit gamma 1 OS=Arabidopsis thaliana GN=GG1 PE=1 SV=1	0	0	1	0
Q9FHX2	AT5G42130	412	Protein MITOFERRINLIKE 1, chloroplastic OS=Arabidopsis thaliana GN=MFL1 PE=2 SV=1	0	0	1	0
Q9SBA5	AT5G16760	319	Inositol-tetrakisphosphate 1-kinase 1 OS=Arabidopsis thaliana GN=ITPK1 PE=1 SV=1	0	0	1	0
Q9FKP5	AT5G65450	731	Ubiquitin carboxyl-terminal hydrolase 17 OS=Arabidopsis thaliana GN=UBP17 PE=2 SV=1	0	0	1	0
F4JA42	AT3G25690	863	Protein CHUP1 OS=Arabidopsis thaliana GN=CHUP1 PE=1 SV=1	0	0	1	0
Q9LUN2	AT3G17650	714	Probable metal-nicotianamine transporter YSL5 OS=Arabidopsis thaliana GN=YSL5 PE=1 SV=1	0	0	1	0
F4IF38	AT1G79370	546	Cytochrome P450, family 79, subfamily C, polypeptide 1 OS=Arabidopsis thaliana GN=CYP79C1 PE=3 SV=1	0	0	1	0
Q9LUC8	AT3G14660	512	Cytochrome P450 72A13 OS=Arabidopsis thaliana GN=CYP72A13 PE=2 SV=1	0	0	1	0
Q9ZVT9	AT1G03370	1020	C2 and GRAM domain-containing protein At1g03370 OS=Arabidopsis thaliana GN=At1g03370 PE=2 SV=4	0	0	1	0
Q94CJ5	AT5G12470	386	At5g12470 OS=Arabidopsis thaliana GN=At5g12470 PE=2 SV=1	0	0	1	0
Q8GW64	AT1G18440	288	Peptidyl-tRNA hydrolase, chloroplastic OS=Arabidopsis thaliana GN=At1g18440 PE=2 SV=2	0	0	1	0
Q8GYI3	AT3G23175	169	HR-like lesion-inducing protein-like protein OS=Arabidopsis thaliana GN=At3g23175 PE=2 SV=1	0	0	1	0
P62988	#N/A	0	sp P62988 UBIQ_HUMAN Ubiquitin OS=Homo sapiens GN=RPS27A PE=1 SV=1	0	0	1	0
P46604	AT4G37790	278	Homeobox-leucine zipper protein HAT22 OS=Arabidopsis thaliana GN=HAT22 PE=1 SV=1	0	0	1	0
P51427	AT3G11940	207	40S ribosomal protein S5-2 OS=Arabidopsis thaliana GN=RPS5B PE=1 SV=2	0	0	1	0
Q42396	AT5G23580	490	Calcium-dependent protein kinase 12 OS=Arabidopsis thaliana GN=CPK12 PE=1 SV=1	0	0	1	0
Q6PQQ3	AT5G57390	558	AP2-like ethylene-responsive transcription factor AIL5 OS=Arabidopsis thaliana GN=AIL5 PE=2 SV=2	0	0	1	0
Q9C9U4	AT1G73670	576	Mitogen-activated protein kinase 15 OS=Arabidopsis thaliana GN=MPK15 PE=1 SV=3	0	0	1	0
Q9FFH6	AT5G44130	247	Fasciclin-like arabinogalactan protein 13 OS=Arabidopsis thaliana GN=FLA13 PE=1 SV=1	0	0	1	0
Q9LFG8	AT3G53510	739	ABC transporter G family member 20 OS=Arabidopsis thaliana GN=ABCG20 PE=2 SV=1	0	0	1	0
Q9LTR2	AT3G20320	381	Protein TRIGALACTOSYLDIACYLGLYCEROL 2, chloroplastic OS=Arabidopsis thaliana GN=TGD2 PE=2 SV=1	0	0	1	0
Q9SXP7	AT1G04640	235	Octanoyltransferase OS=Arabidopsis thaliana GN=LIP2 PE=2 SV=1	0	0	1	0
Q1EBS5	AT3G16040	64	At3g16040 OS=Arabidopsis thaliana GN=At3g16040 PE=2 SV=1	0	0	1	0
Q93WB8	AT3G13410	321	Putative uncharacterized protein At3g13410 OS=Arabidopsis thaliana GN=At3g13410 PE=2 SV=1	0	0	1	0
F4J7V3	AT3G30820	405	Retrotransposon ORF-1 protein OS=Arabidopsis thaliana GN=At3g30820 PE=4 SV=1	0	0	1	0
Q9ZPI6	AT4G29010	721	Peroxisomal fatty acid beta-oxidation multifunctional protein AIM1 OS=Arabidopsis thaliana GN=AIM1 PE=1 SV=1	0	0	1	0
Q945Q1	AT5G12140	101	Cysteine proteinase inhibitor 1 OS=Arabidopsis thaliana GN=CYS1 PE=1 SV=2	0	0	1	0
Q9LZV4	AT5G01920	495	Serine/threonine-protein kinase STN8, chloroplastic OS=Arabidopsis thaliana GN=STN8 PE=2 SV=1	0	0	1	0
F4HTT6	AT1G74070	317	Peptidyl-prolyl cis-trans isomerase CYP26-2, chloroplastic OS=Arabidopsis thaliana GN=CYP26-2 PE=2 SV=1	0	0	1	0
F4KHF4	AT5G46290	489	Beta-ketoacyl-[acyl carrier protein] synthase I OS=Arabidopsis thaliana GN=KAS I PE=3 SV=1	0	0	1	0
B3H494	AT3G24080	630	KRR1 family protein OS=Arabidopsis thaliana GN=At3g24080 PE=1 SV=1	0	0	1	0
O22187	AT2G23200	834	Probable receptor-like protein kinase At2g23200 OS=Arabidopsis thaliana GN=At2g23200 PE=3 SV=1	0	0	1	0
Q9ZSL6	AT5G13730	419	RNA polymerase sigma factor sigD, chloroplastic OS=Arabidopsis thaliana GN=SIGD PE=2 SV=1	0	0	1	0
Q9LJK0	AT3G28550	1018	Genomic DNA, chromosome 3, P1 clone: MZN14 OS=Arabidopsis thaliana GN=At3g28550 PE=4 SV=1	0	0	1	0
Q9LFE3	AT5G16740	426	Putative uncharacterized protein F5E19_80 OS=Arabidopsis thaliana GN=F5E19_80 PE=4 SV=1	0	0	1	0
F4KG18	AT5G46110	415	Triose phosphate/phosphate translocator TPT OS=Arabidopsis thaliana GN=APE2 PE=4 SV=1	0	0	1	0
O22862	AT2G43480	335	Probable peroxidase 26 OS=Arabidopsis thaliana GN=PER26 PE=2 SV=2	0	0	1	0
P59259	AT1G07660	103	Histone H4 OS=Arabidopsis thaliana GN=At1g07660 PE=1 SV=2	1	0	5	3
B3H5S2	AT5G38410	186	Ribulose bisphosphate carboxylase small chain OS=Arabidopsis thaliana GN=At5g38410 PE=3 SV=1	1	0	0	3
Q9SJB3	AT2G24520	949	ATPase 5, plasma membrane-type OS=Arabidopsis thaliana GN=AHA5 PE=3 SV=3	1	0	1	1
Q9LNU4	AT1G20200	488	26S proteasome non-ATPase regulatory subunit 3 homolog A OS=Arabidopsis thaliana GN=RPN3A PE=1 SV=3	1	0	1	1
Q9LW52	AT3G23450	452	Genomic DNA, chromosome 3, P1 clone: MLM24 OS=Arabidopsis thaliana GN=At3g23450 PE=4 SV=1	1	0	0	1
P02663	#N/A	0	sp P02663 CASA2_BOVIN Alpha-S2-casein OS=Bos taurus GN=CSN1S2 PE=1 SV=2	1	0	0	1
F4KHA9	AT5G40240	382	Nodulin MtN21 /EamA-like transporter family protein OS=Arabidopsis thaliana GN=At5g40240 PE=4 SV=1	1	0	0	1
P10795	AT1G67090	180	Ribulose bisphosphate carboxylase small chain 1A, chloroplastic OS=Arabidopsis thaliana GN=RBCS-1A PE=1 SV=2	1	0	5	0
F4JZL7	AT5G19090	587	Heavy metal transport/detoxification domain-containing protein OS=Arabidopsis thaliana GN=At5g19090 PE=4 SV=1	1	0	4	0
O23629	AT3G45980	150	Histone H2B.6 OS=Arabidopsis thaliana GN=H2B PE=1 SV=3	1	0	2	0
Q9FX09	AT1G47390	370	Putative F-box protein At1g47390 OS=Arabidopsis thaliana GN=At1g47390 PE=3 SV=1	1	0	2	0
F4J9X3	AT3G18900	765	Uncharacterized protein OS=Arabidopsis thaliana GN=At3g18900 PE=4 SV=1	1	0	2	0
Q9SD53	AT3G47200	476	UPF0481 protein At3g47200 OS=Arabidopsis thaliana GN=At3g47200 PE=2 SV=1	1	0	2	0
Q9SJT7	AT2G21410	821	V-type proton ATPase subunit a2 OS=Arabidopsis thaliana GN=VHA-a2 PE=1 SV=1	1	0	2	0
Q9FGB1	AT5G50000	385	Protein kinase OS=Arabidopsis thaliana GN=At5g50000 PE=4 SV=1	1	0	1	0
P53494	AT5G59370	377	Actin-4 OS=Arabidopsis thaliana GN=ACT4 PE=1 SV=1	1	0	1	0
Q9FN92	AT5G59700	829	Probable receptor-like protein kinase At5g59700 OS=Arabidopsis thaliana GN=At5g59700 PE=3 SV=1	1	0	1	0
Q9XIL5	AT2G15820	849	Pentatricopeptide repeat-containing protein At2g15820 OS=Arabidopsis thaliana GN=At2g15820 PE=2 SV=3	1	0	1	0
Q9SU40	AT4G12420	587	Monocopper oxidase-like protein SKU5 OS=Arabidopsis thaliana GN=SKU5 PE=1 SV=1	1	0	1	0
Q9SZJ2	AT4G37900	787	Putative uncharacterized protein AT4g37900 OS=Arabidopsis thaliana GN=F20D10.20 PE=4 SV=1	1	0	1	0
Q9FMK6	AT5G63170	338	GDSL esterase/lipase At5g63170 OS=Arabidopsis thaliana GN=At5g63170 PE=3 SV=1	1	0	1	0
Q9LMJ3	AT1G06990	360	GDSL esterase/lipase At1g06990 OS=Arabidopsis thaliana GN=At1g06990 PE=2 SV=2	1	0	1	0
Q9FIQ0	AT5G46750	402	Probable ADP-ribosylation factor GTPase-activating protein AGD9 OS=Arabidopsis thaliana GN=AGD9 PE=1 SV=1	1	0	1	0
Q9FK89	AT5G22490	482	Emb CAB66399.1 OS=Arabidopsis thaliana GN=At5g22490 PE=4 SV=1	1	0	1	0
O49347	AT1G67740	189	Photosystem II core complex proteins psbY, chloroplastic OS=Arabidopsis thaliana GN=PSBY PE=2 SV=1	1	0	1	0
F4IJA1	AT2G46790	351	Two-component response regulator-like APRR9 OS=Arabidopsis thaliana GN=PRR9 PE=4 SV=1	1	0	1	0
O80592	AT1G10010	475	Amino acid permease 8 OS=Arabidopsis thaliana GN=AAP8 PE=1 SV=1	1	0	1	0
Q5MFV6	AT3G62170	588	Probable pectinesterase/pectinesterase inhibitor VGDH2 OS=Arabidopsis thaliana GN=VGDH2 PE=2 SV=2	1	0	1	0
Q9SX57	AT1G48220	364	F11A17.22 protein OS=Arabidopsis thaliana GN=F11A17.22 PE=2 SV=2	1	0	1	0
Q9LPC3	AT1G01980	541	F22M8.11 protein OS=Arabidopsis thaliana GN=F22M8.11 PE=4 SV=1	1	0	1	0
Q8L8M9	AT5G35670	442	Protein IQ-domain 33 OS=Arabidopsis thaliana GN=iqd33 PE=2 SV=1	1	0	1	0
F4KIY2	AT5G47020	1421	Uncharacterized protein OS=Arabidopsis thaliana GN=At5g47020 PE=4 SV=1	1	0	0	0
Q8GZ99	AT5G49760	953	At5g49760 OS=Arabidopsis thaliana GN=LRR-RLK PE=1 SV=1	1	0	0	0
P02769	#N/A	0	sp P02769 ALBU_BOVIN Serum albumin OS=Bos taurus GN=ALB PE=1 SV=4	1	0	0	0
F4K0B5	AT5G54350	261	Uncharacterized protein OS=Arabidopsis thaliana GN=At5g54350 PE=4 SV=1	1	0	0	0
O65399	AT1G11820	511	Glucan endo-1,3-beta-glucosidase 1 OS=Arabidopsis thaliana GN=At1g11820 PE=1 SV=3	1	0	0	0
Q9T0E0	AT4G11730	813	Putative ATPase, plasma membrane-like OS=Arabidopsis thaliana GN=At4g11730 PE=3 SV=1	1	0	0	0
P53492	AT5G09810	377	Actin-7 OS=Arabidopsis thaliana GN=ACT7 PE=1 SV=1	1	0	0	0
Q9LFB2	AT5G01240	488	Auxin transporter-like protein 1 OS=Arabidopsis thaliana GN=LAX1 PE=2 SV=1	1	0	0	0
F4HTI7	AT1G61250	274	Secretory carrier-associated membrane protein 3 OS=Arabidopsis thaliana GN=SC3 PE=1 SV=1	1	0	0	0
Q9M6N7	AT2G38290	475	Ammonium transporter 2 OS=Arabidopsis thaliana GN=AMT2 PE=1 SV=2	1	0	0	0
B3H667	AT5G67440	542	MAB4/ENP/NPY1-LIKE 2 OS=Arabidopsis thaliana GN=NPY3 PE=4 SV=1	1	0	0	0
Q8L636	AT1G53210	585	Putative uncharacterized protein At1g53210 OS=Arabidopsis thaliana GN=At1g53210 PE=2 SV=1	1	0	0	0
Q38970	AT1G36160	2254	Acetyl-CoA carboxylase 1 OS=Arabidopsis thaliana GN=ACC1 PE=1 SV=1	1	0	0	0
O23404	AT4G15530	963	Pyruvate, phosphate dikinase 1, chloroplastic OS=Arabidopsis thaliana GN=PPDK PE=1 SV=2	1	0	0	0
F4HPN1	AT1G45160	1067	Protein kinase OS=Arabidopsis thaliana GN=At1g45160 PE=4 SV=1	1	0	0	0
F4HZ57	AT1G75630	200	V-type proton ATPase proteolipid subunit c4 OS=Arabidopsis thaliana GN=AVA-P4 PE=3 SV=1	1	0	0	0
Q9FY54	AT5G11110	1047	Probable sucrose-phosphate synthase 2 OS=Arabidopsis thaliana GN=SPS2 PE=1 SV=1	1	0	0	0
O23052	AT1G05150	808	Uncharacterized TPR repeat-containing protein At1g05150 OS=Arabidopsis thaliana GN=At1g05150 PE=1 SV=1	1	0	0	0
Q5PP37	AT3G21820	473	Histone-lysine N-methyltransferase ATXR2 OS=Arabidopsis thaliana GN=ATXR2 PE=2 SV=1	1	0	0	0
Q9FPS4	AT5G57990	859	Ubiquitin carboxyl-terminal hydrolase 23 OS=Arabidopsis thaliana GN=UBP23 PE=2 SV=2	1	0	0	0
Q9SJ54	AT2G35960	210	At2g35960 OS=Arabidopsis thaliana GN=NHL12 PE=2 SV=1	1	0	0	0
Q8LBZ4	AT3G57810	317	OTU domain-containing protein At3g57810 OS=Arabidopsis thaliana GN=At3g57810 PE=2 SV=1	1	0	0	0
Q9T0J9	AT4G13280	554	(Z)-gamma-bisabolene synthase 1 OS=Arabidopsis thaliana GN=TPS12 PE=1 SV=2	1	0	0	0
B3H5Q0	AT5G39190	200	Germin-like protein 2a OS=Arabidopsis thaliana GN=GER2 PE=4 SV=1	1	0	0	0
Q8GWD5	AT2G39530	178	CASP-like protein 4D1 OS=Arabidopsis thaliana GN=At2g39530 PE=2 SV=1	1	0	0	0
Q93V61	AT3G03310	447	Phospholipase A(1) LCAT3 OS=Arabidopsis thaliana GN=LCAT3 PE=1 SV=1	1	0	0	0
Q9FFI0	AT5G17320	718	Homeobox-leucine zipper protein HDG9 OS=Arabidopsis thaliana GN=HDG9 PE=2 SV=1	1	0	0	0
F4IUW3	AT2G39130	550	Transmembrane amino acid transporter OS=Arabidopsis thaliana GN=At2g39130 PE=1 SV=1	1	0	0	0
F4J3S1	AT3G10440	572	Shugoshin C terminus OS=Arabidopsis thaliana GN=At3g10440 PE=4 SV=1	1	0	0	0
F4JIA7	AT4G08550	637	Electron carrier/ protein disulfide oxidoreductase OS=Arabidopsis thaliana GN=At4g08550 PE=4 SV=1	1	0	0	0
Q84JF5	AT4G20130	483	Plastid transcriptionally active 14 protein OS=Arabidopsis thaliana GN=PTAC14 PE=2 SV=1	1	0	0	0
Q8VZE7	AT2G31890	671	At2g31890/F20M17.7 OS=Arabidopsis thaliana GN=RAP PE=1 SV=1	1	0	0	0
Q8GZ17	AT4G16120	661	COBRA-like protein 7 OS=Arabidopsis thaliana GN=COBL7 PE=1 SV=2	1	0	0	0
Q8L7I4	AT1G78200	283	Probable protein phosphatase 2C 17 OS=Arabidopsis thaliana GN=At1g78200 PE=2 SV=1	1	0	0	0
O24466	AT3G53610	216	Ras-related protein RABE1a OS=Arabidopsis thaliana GN=RABE1A PE=1 SV=1	1	0	0	0
O22183	AT2G23250	438	UDP-glycosyltransferase 84B2 OS=Arabidopsis thaliana GN=UGT84B2 PE=3 SV=1	1	0	0	0
Q8VZ40	AT3G54850	632	U-box domain-containing protein 14 OS=Arabidopsis thaliana GN=PUB14 PE=1 SV=1	1	0	0	0
Q8LPT1	AT2G39480	1407	ABC transporter B family member 6 OS=Arabidopsis thaliana GN=ABCB6 PE=1 SV=2	1	0	0	0
Q9FMN1	AT5G42880	751	Protein WEAK CHLOROPLAST MOVEMENT UNDER BLUE LIGHT-like 3 OS=Arabidopsis thaliana GN=WEL3 PE=2 SV=1	1	0	0	0
Q94A28	AT4G26970	995	Aconitate hydratase 3, mitochondrial OS=Arabidopsis thaliana GN=ACO3 PE=2 SV=3	1	0	0	0
A8MR97	AT3G60240	1723	Eukaryotic translation initiation factor 4G OS=Arabidopsis thaliana GN=EIF4G PE=1 SV=1	1	0	0	0
Q9C911	AT1G74250	630	DNAJ heat shock N-terminal domain-containing protein OS=Arabidopsis thaliana GN=F1O17.8 PE=4 SV=1	1	0	0	0
F4HV50	AT1G47900	1052	Uncharacterized protein OS=Arabidopsis thaliana GN=At1g47900 PE=1 SV=1	1	0	0	0
Q8RV72	AT2G11270	83	Citrate synthase-related protein OS=Arabidopsis thaliana GN=At2g11270 PE=1 SV=1	1	0	0	0
F4KCA4	AT5G02170	474	Transmembrane amino acid transporter family protein OS=Arabidopsis thaliana GN=At5g02170 PE=4 SV=1	1	0	0	0
Q944A7	AT4G35230	512	Probable serine/threonine-protein kinase At4g35230 OS=Arabidopsis thaliana GN=At4g35230 PE=1 SV=1	1	0	0	0
F4I171	AT1G15780	1335	Mediator of RNA polymerase II transcription subunit 15a OS=Arabidopsis thaliana GN=MED15A PE=1 SV=1	1	0	0	0
Q8LG10	AT3G06740	149	GATA transcription factor 15 OS=Arabidopsis thaliana GN=GATA15 PE=2 SV=2	1	0	0	0
Q9LSE7	AT3G25290	393	Cytochrome b561 and DOMON domain-containing protein At3g25290 OS=Arabidopsis thaliana GN=At3g25290 PE=2 SV=1	1	0	0	0
Q84RQ9	AT1G05880	496	Probable E3 ubiquitin-protein ligase ARI12 OS=Arabidopsis thaliana GN=ARI12 PE=2 SV=2	1	0	0	0
Q9SR37	AT3G09260	524	Beta-glucosidase 23 OS=Arabidopsis thaliana GN=BGLU23 PE=1 SV=1	1	0	0	0
Q9SZ53	AT4G31860	357	Probable protein phosphatase 2C 60 OS=Arabidopsis thaliana GN=At4g31860 PE=2 SV=1	1	0	0	0
P25690	#N/A	0	sp P25690 K1M2_SHEEP Keratin, type I microfibrillar, 47.6 kDa OS=Ovis aries PE=3 SV=2	2	0	7	3
P02441	#N/A	0	sp P02441 KRA3_SHEEP Keratin, high-sulfur matrix protein, IIIA3 OS=Ovis aries PE=1 SV=1	2	0	2	2
Q8RWI2	AT5G07910	262	Leucine-rich repeat-containing protein OS=Arabidopsis thaliana GN=At5g07910 PE=2 SV=1	2	0	1	1
Q84WC1	AT1G68875	153	Putative uncharacterized protein At1g68875 OS=Arabidopsis thaliana GN=At1g68875 PE=2 SV=1	2	0	1	1
P78386	#N/A	0	sp P78386 KRT85_HUMAN Keratin, type II cuticular Hb5 OS=Homo sapiens GN=KRT85 PE=1 SV=1	2	0	6	0
Q9SQH9	AT3G24300	498	Ammonium transporter 1 member 3 OS=Arabidopsis thaliana GN=AMT1-3 PE=2 SV=2	2	0	3	0
O82629	AT4G23710	106	V-type proton ATPase subunit G2 OS=Arabidopsis thaliana GN=VHA-G2 PE=1 SV=2	2	0	1	0
Q9LF99	AT3G52920	177	Putative uncharacterized protein At3g52920 OS=Arabidopsis thaliana GN=F8J2_90 PE=2 SV=1	2	0	1	0
Q9LVX1	AT3G27700	908	Zinc finger CCCH domain-containing protein 41 OS=Arabidopsis thaliana GN=At3g27700 PE=1 SV=1	2	0	1	0
Q9LEW7	AT3G61090	180	At3g61090 OS=Arabidopsis thaliana GN=T27I15_180 PE=2 SV=1	2	0	1	0
F4IWV2	AT3G55410	1017	2-oxoglutarate dehydrogenase, E1 component OS=Arabidopsis thaliana GN=At3g55410 PE=4 SV=1	2	0	1	0
Q9FGN8	AT5G51330	639	Protein DYAD OS=Arabidopsis thaliana GN=DYAD PE=1 SV=2	2	0	1	0
Q9SB58	AT4G24630	407	Protein S-acyltransferase 8 OS=Arabidopsis thaliana GN=PAT08 PE=1 SV=2	2	0	1	0
Q9M2A0	AT3G42640	948	ATPase 8, plasma membrane-type OS=Arabidopsis thaliana GN=AHA8 PE=3 SV=1	2	0	0	0
F4JLD2	AT4G34460	347	Guanine nucleotide-binding protein subunit beta OS=Arabidopsis thaliana GN=AGB1 PE=4 SV=1	2	0	0	0
O82357	AT2G46110	347	3-methyl-2-oxobutanoate hydroxymethyltransferase 1, mitochondrial OS=Arabidopsis thaliana GN=KPHMT1 PE=1 SV=1	2	0	0	0
Q9LK90	AT3G27870	1189	Putative phospholipid-transporting ATPase 8 OS=Arabidopsis thaliana GN=ALA8 PE=3 SV=1	2	0	0	0
F4ICG2	AT1G25350	800	Putative tRNA-glutamine ligase OS=Arabidopsis thaliana GN=OVA9 PE=4 SV=1	2	0	0	0
Q9SE50	AT1G52400	528	Beta-D-glucopyranosyl abscisate beta-glucosidase OS=Arabidopsis thaliana GN=BGLU18 PE=1 SV=2	2	0	0	0
F4JKS6	AT4G09760	255	Choline synthase OS=Arabidopsis thaliana GN=At4g09760 PE=4 SV=1	2	0	0	0
O80948	AT2G39330	459	Jacalin-related lectin 23 OS=Arabidopsis thaliana GN=JAL23 PE=1 SV=1	2	0	0	0
Q9LT79	AT3G19380	421	U-box domain-containing protein 25 OS=Arabidopsis thaliana GN=PUB25 PE=2 SV=1	2	0	0	0
Q9ZSA7	AT4G10490	348	F3H7.17 protein OS=Arabidopsis thaliana GN=F3H7.17 PE=2 SV=1	2	0	0	0
Q9LFB6	AT5G01200	267	Duplicated SANT DNA-binding domain-containing protein OS=Arabidopsis thaliana GN=F7J8_180 PE=2 SV=1	2	0	0	0
Q9C6X2	AT1G32050	264	Secretory carrier-associated membrane protein 4 OS=Arabidopsis thaliana GN=SCAMP4 PE=2 SV=1	2	0	0	0
Q92764	#N/A	0	sp Q92764 KRT35_HUMAN Keratin, type I cuticular Ha5 OS=Homo sapiens GN=KRT35 PE=2 SV=4	3	0	11	7
O76014	#N/A	0	sp O76014 KRT37_HUMAN Keratin, type I cuticular Ha7 OS=Homo sapiens GN=KRT37 PE=2 SV=3	3	0	1	2
Q9FKH6	AT5G35735	404	Cytochrome b561 and DOMON domain-containing protein At5g35735 OS=Arabidopsis thaliana GN=At5g35735 PE=2 SV=1	3	0	2	1
Q9ZQX4	AT4G02620	128	V-type proton ATPase subunit F OS=Arabidopsis thaliana GN=VHA-F PE=1 SV=1	3	0	3	0
Q9XGM1	AT3G58730	261	V-type proton ATPase subunit D OS=Arabidopsis thaliana GN=VHA-D PE=1 SV=2	3	0	2	0
Q9SNA2	AT3G46350	871	Leucine-rich repeat protein kinase family protein OS=Arabidopsis thaliana GN=F18L15.70 PE=3 SV=1	3	0	0	0
Q9FM19	AT5G62740	286	Hypersensitive-induced response protein 1 OS=Arabidopsis thaliana GN=HIR1 PE=1 SV=1	3	0	0	0
Q9M315	AT3G61530	354	3-methyl-2-oxobutanoate hydroxymethyltransferase 2, mitochondrial OS=Arabidopsis thaliana GN=KPHMT2 PE=1 SV=1	3	0	0	0
Q14525	#N/A	0	sp Q14525 KT33B_HUMAN Keratin, type I cuticular Ha3-II OS=Homo sapiens GN=KRT33B PE=1 SV=3	4	0	7	2
F4IX90	AT3G08510	552	Phosphoinositide phospholipase C OS=Arabidopsis thaliana GN=PLC2 PE=1 SV=1	4	0	1	1
O80725	AT2G47000	1286	ABC transporter B family member 4 OS=Arabidopsis thaliana GN=ABCB4 PE=1 SV=1	4	0	6	0
P05787	#N/A	0	sp P05787 K2C8_HUMAN Keratin, type II cytoskeletal 8 OS=Homo sapiens GN=KRT8 PE=1 SV=7	4	0	2	0
Q9CAR7	AT1G69840	286	Hypersensitive-induced response protein 2 OS=Arabidopsis thaliana GN=HIR2 PE=1 SV=1	4	0	2	0
F4I9A9	AT1G24490	462	ALBINO3-like protein 1 OS=Arabidopsis thaliana GN=ALB4 PE=3 SV=1	4	0	1	0
O04309	AT3G16470	451	Jacalin-related lectin 35 OS=Arabidopsis thaliana GN=JAL35 PE=1 SV=1	4	0	0	0
Q93VP9	AT4G27585	411	Putative uncharacterized protein At4g27585 OS=Arabidopsis thaliana GN=At4g27585 PE=1 SV=1	4	0	0	0
O48788	AT2G26730	658	Probable inactive receptor kinase At2g26730 OS=Arabidopsis thaliana GN=At2g26730 PE=1 SV=1	5	0	2	0
Q9FX56	AT1G13420	331	Cytosolic sulfotransferase 8 OS=Arabidopsis thaliana GN=SOT8 PE=2 SV=1	5	0	1	0
O80837	AT2G45820	190	Remorin OS=Arabidopsis thaliana GN=DBP PE=1 SV=1	8	0	10	1
Q9SRH6	AT3G01290	285	Hypersensitive-induced response protein 3 OS=Arabidopsis thaliana GN=HIR3 PE=1 SV=1	10	0	10	2
Q8LPK2	AT4G25960	1273	ABC transporter B family member 2 OS=Arabidopsis thaliana GN=ABCB2 PE=1 SV=3	10	0	9	0
Q39258	AT4G11150	230	V-type proton ATPase subunit E1 OS=Arabidopsis thaliana GN=VHA-E1 PE=1 SV=2	10	0	5	0
P02539	#N/A	0	sp P02539 K2M1_SHEEP Keratin, type II microfibrillar (Fragment) OS=Ovis aries PE=1 SV=1	11	0	26	6
Q9LHA4	AT3G28715	351	V-type proton ATPase subunit d2 OS=Arabidopsis thaliana GN=VHA-d2 PE=1 SV=1	11	0	8	0
Q9M2D8	AT3G61260	212	Uncharacterized protein At3g61260 OS=Arabidopsis thaliana GN=At3g61260 PE=1 SV=1	12	0	7	0
Q9SHE8	AT1G31330	221	Photosystem I reaction center subunit III, chloroplastic OS=Arabidopsis thaliana GN=PSAF PE=1 SV=1	0	1	2	8
P31167	AT3G08580	381	ADP,ATP carrier protein 1, mitochondrial OS=Arabidopsis thaliana GN=AAC1 PE=1 SV=2	0	1	15	4
P25856	AT3G26650	396	Glyceraldehyde-3-phosphate dehydrogenase GAPA1, chloroplastic OS=Arabidopsis thaliana GN=GAPA1 PE=1 SV=3	0	1	8	4
Q2V2R9	AT1G61520	218	PSI type III chlorophyll a/b-binding protein OS=Arabidopsis thaliana GN=LHCA3 PE=1 SV=1	0	1	4	4
P34788	AT1G22780	152	40S ribosomal protein S18 OS=Arabidopsis thaliana GN=RPS18A PE=1 SV=1	0	1	3	3
Q9XF89	AT4G10340	280	Chlorophyll a-b binding protein CP26, chloroplastic OS=Arabidopsis thaliana GN=LHCB5 PE=1 SV=1	0	1	2	3
P08729	#N/A	0	sp P08729 K2C7_HUMAN Keratin, type II cytoskeletal 7 OS=Homo sapiens GN=KRT7 PE=1 SV=4	0	1	0	3
Q9SUI5	AT1G30380	130	Photosystem I reaction center subunit psaK, chloroplastic OS=Arabidopsis thaliana GN=PSAK PE=2 SV=2	0	1	0	3
P49209	AT1G33120	194	60S ribosomal protein L9-1 OS=Arabidopsis thaliana GN=RPL9B PE=1 SV=3	0	1	2	2
P83755	ATCG00020	353	Photosystem Q(B) protein OS=Arabidopsis thaliana GN=psbA PE=1 SV=2	0	1	2	2
Q9S7N7	AT1G55670	160	Photosystem I reaction center subunit V, chloroplastic OS=Arabidopsis thaliana GN=PSAG PE=2 SV=1	0	1	1	2
P56791	ATCG00830	274	50S ribosomal protein L2, chloroplastic OS=Arabidopsis thaliana GN=rpl2-A PE=3 SV=1	0	1	1	2
Q9M8L6	AT1G80480	444	At1g80480 OS=Arabidopsis thaliana GN=T21F11.27 PE=2 SV=1	0	1	0	2
Q9SE83	AT1G10290	914	Dynamin-2A OS=Arabidopsis thaliana GN=DRP2A PE=1 SV=2	0	1	0	2
Q9C9I7	AT1G71500	287	Putative uncharacterized protein At1g71500 OS=Arabidopsis thaliana GN=F26A9.12 PE=2 SV=1	0	1	2	1
Q29463	#N/A	0	sp Q29463 TRY2_BOVIN Anionic trypsin OS=Bos taurus PE=2 SV=1	0	1	2	1
Q9FVT2	AT1G57720	413	Probable elongation factor 1-gamma 2 OS=Arabidopsis thaliana GN=At1g57720 PE=2 SV=1	0	1	1	1
P38666	AT3G53020	163	60S ribosomal protein L24-2 OS=Arabidopsis thaliana GN=RPL24B PE=2 SV=2	0	1	1	1
Q94A20	AT4G15470	256	BI1-like protein OS=Arabidopsis thaliana GN=At4g15470 PE=2 SV=1	0	1	1	1
Q9LY51	AT3G55940	584	Phosphoinositide phospholipase C 7 OS=Arabidopsis thaliana GN=PLC7 PE=1 SV=1	0	1	0	1
Q8RWI9	AT3G21090	691	ABC transporter G family member 15 OS=Arabidopsis thaliana GN=ABCG15 PE=2 SV=2	0	1	0	1
F4HUJ2	AT1G14320	0	60S ribosomal protein L10-1 OS=Arabidopsis thaliana GN=SAC52 PE=4 SV=1	0	1	0	1
Q9LE85	AT4G11540	525	Cysteine/histidine-rich C1 domain-containing protein OS=Arabidopsis thaliana GN=At4g11540 PE=4 SV=1	0	1	0	1
P27521	AT3G47470	251	Chlorophyll a-b binding protein 4, chloroplastic OS=Arabidopsis thaliana GN=LHCA4 PE=1 SV=1	0	1	2	0
F4IAQ0	AT1G18310	649	Glycosyl hydrolase family 81 protein OS=Arabidopsis thaliana GN=At1g18310 PE=4 SV=1	0	1	2	0
Q9LMQ2	AT1G15820	258	Chlorophyll A-B binding protein OS=Arabidopsis thaliana GN=F7H2.16 PE=1 SV=1	0	1	1	0
Q6KB66	#N/A	0	sp Q6KB66 K2C80_HUMAN Keratin, type II cytoskeletal 80 OS=Homo sapiens GN=KRT80 PE=1 SV=2	0	1	1	0
Q9LKR3	AT5G28540	669	Mediator of RNA polymerase II transcription subunit 37a OS=Arabidopsis thaliana GN=MED37A PE=1 SV=1	0	1	1	0
Q39043	AT5G42020	668	Mediator of RNA polymerase II transcription subunit 37f OS=Arabidopsis thaliana GN=MED37F PE=1 SV=2	0	1	1	0
Q9FHL8	AT5G23400	589	Disease resistance protein-like OS=Arabidopsis thaliana GN=At5g23400 PE=2 SV=1	0	1	1	0
P56778	ATCG00280	473	Photosystem II CP43 reaction center protein OS=Arabidopsis thaliana GN=psbC PE=1 SV=3	0	1	1	0
Q8N1N4	#N/A	0	sp Q8N1N4 K2C78_HUMAN Keratin, type II cytoskeletal 78 OS=Homo sapiens GN=KRT78 PE=1 SV=2	0	1	0	0
Q01546	#N/A	0	sp Q01546 K22O_HUMAN Keratin, type II cytoskeletal 2 oral OS=Homo sapiens GN=KRT76 PE=1 SV=1	0	1	0	0
Q93YS4	AT5G06530	751	ABC transporter G family member 22 OS=Arabidopsis thaliana GN=ABCG22 PE=1 SV=1	0	1	0	0
Q9SYI2	AT4G01820	1229	ABC transporter B family member 3 OS=Arabidopsis thaliana GN=ABCB3 PE=3 SV=1	0	1	0	0
Q9SGY1	AT1G10680	1227	ABC transporter B family member 10 OS=Arabidopsis thaliana GN=ABCB10 PE=1 SV=2	0	1	0	0
P56805	ATCG01120	88	30S ribosomal protein S15, chloroplastic OS=Arabidopsis thaliana GN=rps15 PE=3 SV=1	0	1	0	0
Q39102	AT1G50250	716	ATP-dependent zinc metalloprotease FTSH 1, chloroplastic OS=Arabidopsis thaliana GN=FTSH1 PE=1 SV=2	0	1	0	0
Q9SZR1	AT4G29900	1069	Calcium-transporting ATPase 10, plasma membrane-type OS=Arabidopsis thaliana GN=ACA10 PE=1 SV=2	0	1	0	0
Q8GW61	AT1G77210	504	Sugar transport protein 14 OS=Arabidopsis thaliana GN=STP14 PE=2 SV=2	0	1	0	0
Q9S7Z8	AT1G70940	640	Auxin efflux carrier component 3 OS=Arabidopsis thaliana GN=PIN3 PE=1 SV=1	0	1	0	0
Q9LV48	AT3G24550	652	Proline-rich receptor-like protein kinase PERK1 OS=Arabidopsis thaliana GN=PERK1 PE=2 SV=1	0	1	0	0
O49545	AT5G65700	1003	Leucine-rich repeat receptor-like serine/threonine-protein kinase BAM1 OS=Arabidopsis thaliana GN=BAM1 PE=1 SV=1	0	1	0	0
Q9SGP2	AT1G28440	996	Receptor-like protein kinase HSL1 OS=Arabidopsis thaliana GN=HSL1 PE=2 SV=1	0	1	0	0
Q8GXM8	AT2G04080	476	MATE efflux family protein 7 OS=Arabidopsis thaliana GN=DTXL3 PE=2 SV=1	0	1	0	0
Q8L5U0	AT5G42970	397	COP9 signalosome complex subunit 4 OS=Arabidopsis thaliana GN=CSN4 PE=1 SV=2	0	1	0	0
Q9ZSA4	AT4G04700	485	Calcium-dependent protein kinase 27 OS=Arabidopsis thaliana GN=CPK27 PE=1 SV=3	0	1	0	0
O80939	AT2G37710	675	L-type lectin-domain containing receptor kinase IV.1 OS=Arabidopsis thaliana GN=LECRK41 PE=2 SV=1	0	1	0	0
F4J6D3	AT3G17680	357	Kinase interacting (KIP1-like) family protein OS=Arabidopsis thaliana GN=At3g17680 PE=4 SV=1	0	1	0	0
Q67ZF1	AT3G46270	470	Putative uncharacterized protein At3g46270 OS=Arabidopsis thaliana GN=At3g46270 PE=2 SV=1	0	1	0	0
Q84WB7	AT5G04500	765	Glycosyltransferase family protein 64 protein C5 OS=Arabidopsis thaliana GN=At5g04500 PE=2 SV=1	0	1	0	0
F4JW99	AT5G04430	0	TOMV RNA binding protein OS=Arabidopsis thaliana GN=BTR1L PE=1 SV=1	0	1	0	0
Q84M94	AT1G26930	421	F-box/kelch-repeat protein At1g26930 OS=Arabidopsis thaliana GN=At1g26930 PE=2 SV=1	0	1	0	0
P49688	AT2G41840	285	40S ribosomal protein S2-3 OS=Arabidopsis thaliana GN=RPS2C PE=1 SV=2	1	1	1	2
Q7Z794	#N/A	0	sp Q7Z794 K2C1B_HUMAN Keratin, type II cytoskeletal 1b OS=Homo sapiens GN=KRT77 PE=1 SV=2	1	1	2	1
P04778	AT1G29930	267	Chlorophyll a-b binding protein 1, chloroplastic OS=Arabidopsis thaliana GN=LHCB1.3 PE=1 SV=1	1	1	2	1
Q41963	AT3G26520	253	Aquaporin TIP1-2 OS=Arabidopsis thaliana GN=TIP1-2 PE=1 SV=2	1	1	1	1
O81776	AT4G31710	896	Glutamate receptor 2.4 OS=Arabidopsis thaliana GN=GLR2.4 PE=2 SV=2	1	1	0	1
Q9STL9	AT3G48390	633	AT3g48390/T29H11_90 OS=Arabidopsis thaliana GN=T29H11_90 PE=2 SV=1	1	1	0	1
O23413	AT4G15620	190	CASP-like protein 1E2 OS=Arabidopsis thaliana GN=At4g15620 PE=2 SV=1	1	1	1	0
Q9SAF5	AT1G13210	1203	Putative phospholipid-transporting ATPase 11 OS=Arabidopsis thaliana GN=ALA11 PE=2 SV=1	1	1	1	0
Q0WPE9	AT1G60030	538	Nucleobase-ascorbate transporter 7 OS=Arabidopsis thaliana GN=NAT7 PE=2 SV=2	1	1	1	0
P56777	ATCG00680	508	Photosystem II CP47 chlorophyll apoprotein OS=Arabidopsis thaliana GN=psbB PE=1 SV=1	1	1	1	0
F4I9T0	AT1G58230	2604	WD40 and Beach domain-containing protein OS=Arabidopsis thaliana GN=At1g58230 PE=4 SV=1	1	1	1	0
Q2M2I5	#N/A	0	sp Q2M2I5 K1C24_HUMAN Keratin, type I cytoskeletal 24 OS=Homo sapiens GN=KRT24 PE=1 SV=1	1	1	0	0
Q9M817	AT1G52190	607	Protein NRT1/ PTR FAMILY 1.2 OS=Arabidopsis thaliana GN=NPF1.2 PE=1 SV=1	1	1	0	0
Q9C5V5	AT2G29110	947	Glutamate receptor 2.8 OS=Arabidopsis thaliana GN=GLR2.8 PE=2 SV=2	1	1	0	0
Q9ZUE1	AT1G23530	189	At1g23530 OS=Arabidopsis thaliana GN=F5O8.9 PE=2 SV=1	1	1	0	0
Q9M390	AT3G54140	570	Protein NRT1/ PTR FAMILY 8.1 OS=Arabidopsis thaliana GN=NPF8.1 PE=1 SV=1	1	1	0	0
F4JTQ0	AT4G38510	494	V-type proton ATPase subunit B2 OS=Arabidopsis thaliana GN=At4g38510 PE=1 SV=1	2	1	2	1
Q9FE29	AT4G15610	193	CASP-like protein 1D1 OS=Arabidopsis thaliana GN=At4g15610 PE=2 SV=1	2	1	2	1
F4I9V7	AT1G65200	1101	Ubiquitin carboxyl-terminal hydrolase-related protein OS=Arabidopsis thaliana GN=At1g65200 PE=4 SV=1	2	1	1	1
P93748	AT2G41980	305	Putative E3 ubiquitin-protein ligase SINAT1 OS=Arabidopsis thaliana GN=SINAT1 PE=3 SV=1	2	1	0	1
P31414	AT1G15690	770	Pyrophosphate-energized vacuolar membrane proton pump 1 OS=Arabidopsis thaliana GN=AVP1 PE=1 SV=1	2	1	2	0
Q8GWP3	AT2G26975	145	Copper transporter 6 OS=Arabidopsis thaliana GN=COPT6 PE=2 SV=1	2	1	1	0
P46010	AT3G44320	346	Nitrilase 3 OS=Arabidopsis thaliana GN=NIT3 PE=1 SV=1	3	1	2	3
Q9SDS7	AT1G12840	375	V-type proton ATPase subunit C OS=Arabidopsis thaliana GN=VHA-C PE=1 SV=1	3	1	2	1
Q8L798	AT1G19110	754	Inter-alpha-trypsin inhibitor heavy chain-like protein OS=Arabidopsis thaliana GN=At1g19110 PE=2 SV=1	3	1	2	0
Q9FNH6	AT5G06320	231	Harpin-induced protein-like OS=Arabidopsis thaliana GN=NHL3 PE=2 SV=1	3	1	2	0
F4IJK8	AT2G22620	597	Rhamnogalacturonate lyase-like protein OS=Arabidopsis thaliana GN=At2g22620 PE=4 SV=1	3	1	2	0
Q9SGH2	AT3G01460	2176	Methyl-CpG-binding domain-containing protein 9 OS=Arabidopsis thaliana GN=MBD9 PE=2 SV=1	3	1	1	0
O49447	AT4G28390	379	ADP,ATP carrier protein 3, mitochondrial OS=Arabidopsis thaliana GN=AAC3 PE=2 SV=1	3	1	0	0
Q9SV31	AT3G54820	286	Probable aquaporin PIP2-5 OS=Arabidopsis thaliana GN=PIP2-5 PE=1 SV=1	4	1	2	1
P23586	AT1G11260	522	Sugar transport protein 1 OS=Arabidopsis thaliana GN=STP1 PE=1 SV=2	4	1	2	1
Q9LJX0	AT3G28860	1252	ABC transporter B family member 19 OS=Arabidopsis thaliana GN=ABCB19 PE=1 SV=1	4	1	2	0
P02534	#N/A	0	sp P02534 K1M1_SHEEP Keratin, type I microfibrillar 48 kDa, component 8C-1 OS=Ovis aries PE=1 SV=2	8	1	32	6
Q9LX65	AT3G42050	441	V-type proton ATPase subunit H OS=Arabidopsis thaliana GN=VHA-H PE=1 SV=1	8	1	2	1
P13646	#N/A	0	sp P13646 K1C13_HUMAN Keratin, type I cytoskeletal 13 OS=Homo sapiens GN=KRT13 PE=1 SV=4	12	1	0	0
Q9M8T0	AT3G02880	627	Probable inactive receptor kinase At3g02880 OS=Arabidopsis thaliana GN=At3g02880 PE=1 SV=1	13	1	6	1
Q9FF53	AT5G60660	291	Probable aquaporin PIP2-4 OS=Arabidopsis thaliana GN=PIP2-4 PE=1 SV=1	17	1	8	1
O03042	ATCG00490	479	Ribulose bisphosphate carboxylase large chain OS=Arabidopsis thaliana GN=rbcL PE=1 SV=1	0	2	16	17
Q9FWX8	AT1G02530	1273	ABC transporter B family member 12 OS=Arabidopsis thaliana GN=ABCB12 PE=2 SV=2	0	2	0	2
O76013	#N/A	0	sp O76013 KRT36_HUMAN Keratin, type I cuticular Ha6 OS=Homo sapiens GN=KRT36 PE=1 SV=1	0	2	1	1
Q3SY84	#N/A	0	sp Q3SY84 K2C71_HUMAN Keratin, type II cytoskeletal 71 OS=Homo sapiens GN=KRT71 PE=1 SV=2	0	2	3	0
Q9M0M2	AT4G18050	1236	ABC transporter B family member 9 OS=Arabidopsis thaliana GN=ABCB9 PE=3 SV=2	0	2	0	0
Q5XEZ5	AT4G22120	771	Calcium permeable stress-gated cation channel 1 OS=Arabidopsis thaliana GN=CSC1 PE=2 SV=1	0	2	0	0
F4IW73	AT3G14570	1950	Glucan synthase-like 4 OS=Arabidopsis thaliana GN=GSL04 PE=4 SV=1	0	2	0	0
P10599	#N/A	0	sp P10599 THIO_HUMAN Thioredoxin OS=Homo sapiens GN=TXN PE=1 SV=3	1	2	0	3
Q7Z3Y9	#N/A	0	sp Q7Z3Y9 K1C26_HUMAN Keratin, type I cytoskeletal 26 OS=Homo sapiens GN=KRT26 PE=1 SV=2	1	2	1	1
B3H4T3	AT1G52191	138	Thioesterase superfamily protein OS=Arabidopsis thaliana GN=At1g52191 PE=4 SV=1	1	2	1	1
Q9SFU6	AT3G07160	1890	Callose synthase 9 OS=Arabidopsis thaliana GN=CALS9 PE=2 SV=2	1	2	1	0
Q9S7P9	AT5G61210	300	SNAP25 homologous protein SNAP33 OS=Arabidopsis thaliana GN=SNAP33 PE=1 SV=1	1	2	1	0
Q9SJM0	AT2G36850	1904	Callose synthase 10 OS=Arabidopsis thaliana GN=CALS10 PE=2 SV=5	1	2	1	0
P04259	#N/A	0	sp P04259 K2C6B_HUMAN Keratin, type II cytoskeletal 6B OS=Homo sapiens GN=KRT6B PE=1 SV=5	1	2	0	0
Q9SF29	AT3G09740	266	Syntaxin-71 OS=Arabidopsis thaliana GN=SYP71 PE=1 SV=1	1	2	0	0
F4IYW9	#N/A	441	Receptor-like protein kinase-related family protein OS=Arabidopsis thaliana GN=At3g21960 PE=4 SV=1	2	2	3	2
Q8S8L9	AT2G32450	802	Uncharacterized TPR repeat-containing protein At2g32450 OS=Arabidopsis thaliana GN=At2g32450 PE=1 SV=1	2	2	4	0
F4K498	AT5G27330	628	Prefoldin chaperone subunit family protein OS=Arabidopsis thaliana GN=At5g27330 PE=4 SV=1	2	2	1	0
P93300	AT2G07702	152	Uncharacterized mitochondrial protein AtMg00440/AtMg01140 OS=Arabidopsis thaliana GN=AtMg00440 PE=2 SV=1	3	2	0	3
O80905	AT2G38460	524	Solute carrier family 40 member 1 OS=Arabidopsis thaliana GN=IREG1 PE=3 SV=1	3	2	1	1
F4INF9	AT2G07690	725	Minichromosome maintenance protein 5 OS=Arabidopsis thaliana GN=MCM5 PE=3 SV=1	4	2	3	1
Q8L8Z1	AT4G15630	190	CASP-like protein 1E1 OS=Arabidopsis thaliana GN=At4g15630 PE=1 SV=2	4	2	3	0
Q9M0I1	AT4G28260	516	Putative uncharacterized protein AT4g28260 OS=Arabidopsis thaliana GN=At4g28260 PE=2 SV=1	7	2	6	2
Q9LY32	AT3G60330	961	ATPase 7, plasma membrane-type OS=Arabidopsis thaliana GN=AHA7 PE=2 SV=1	10	2	5	2
Q9FMD7	AT5G16590	625	Probable inactive receptor kinase At5g16590 OS=Arabidopsis thaliana GN=At5g16590 PE=1 SV=1	15	2	3	0
Q9C9Y8	AT3G08680	640	Probable inactive receptor kinase At3g08680 OS=Arabidopsis thaliana GN=At3g08680 PE=1 SV=1	17	2	10	1
F4HQT1	AT1G13440	310	Glyceraldehyde 3-phosphate dehydrogenase OS=Arabidopsis thaliana GN=GAPC2 PE=1 SV=1	0	3	9	10
P0CAN7	AT1G64200	237	V-type proton ATPase subunit E3 OS=Arabidopsis thaliana GN=VHA-E3 PE=1 SV=1	0	3	0	3
Q9LQ55	AT1G59610	920	Dynamin-2B OS=Arabidopsis thaliana GN=DRP2B PE=1 SV=2	0	3	0	2
Q8LF21	AT1G14830	614	Dynamin-related protein 1C OS=Arabidopsis thaliana GN=DRP1C PE=1 SV=2	0	3	0	0
Q9LSW5	AT5G43460	154	AT5g43460/MWF20_18 OS=Arabidopsis thaliana GN=At5g43460 PE=2 SV=1	1	3	3	4
Q6PV67	AT2G39250	325	AP2-like ethylene-responsive transcription factor SNZ OS=Arabidopsis thaliana GN=SNZ PE=2 SV=1	2	3	1	4
Q9XE98	AT4G04370	729	Pentatricopeptide repeat-containing protein At4g04370 OS=Arabidopsis thaliana GN=PCMP-E99 PE=3 SV=1	3	3	4	2
P02666	#N/A	0	sp P02666 CASB_BOVIN Beta-casein OS=Bos taurus GN=CSN2 PE=1 SV=2	3	3	2	2
O82628	AT3G01390	110	V-type proton ATPase subunit G1 OS=Arabidopsis thaliana GN=VHA-G1 PE=1 SV=1	6	3	5	1
Q9ZSJ7	AT3G24160	364	AT3g24160/MUJ8_16 OS=Arabidopsis thaliana GN=PMP PE=2 SV=1	6	3	4	1
A8MQG9	AT1G73650	208	Uncharacterized protein OS=Arabidopsis thaliana GN=At1g73650 PE=4 SV=1	6	3	7	0
P11574	AT1G76030	486	V-type proton ATPase subunit B1 OS=Arabidopsis thaliana GN=VHA-B1 PE=1 SV=2	7	3	8	2
O64539	AT1G79120	413	Ubiquitin carboxyl-terminal hydrolase family protein OS=Arabidopsis thaliana GN=YUP8H12R.26 PE=2 SV=1	0	4	0	1
Q8L7G5	AT1G05970	198	Putative uncharacterized protein At1g05970 OS=Arabidopsis thaliana GN=At1g05970 PE=2 SV=1	0	4	0	0
Q99456	#N/A	0	sp Q99456 K1C12_HUMAN Keratin, type I cytoskeletal 12 OS=Homo sapiens GN=KRT12 PE=1 SV=1	1	4	1	1
P12035	#N/A	0	sp P12035 K2C3_HUMAN Keratin, type II cytoskeletal 3 OS=Homo sapiens GN=KRT3 PE=1 SV=2	1	4	1	0
Q9S7J8	AT5G44790	1001	Copper-transporting ATPase RAN1 OS=Arabidopsis thaliana GN=RAN1 PE=1 SV=1	3	4	4	3
B9DHA6	AT2G36170	128	Ubiquitin-60S ribosomal protein L40-1 OS=Arabidopsis thaliana GN=RPL40A PE=1 SV=1	9	4	6	12
P54144	AT4G13510	501	Ammonium transporter 1 member 1 OS=Arabidopsis thaliana GN=AMT1-1 PE=1 SV=1	12	4	6	1
Q9LVI6	AT3G17840	647	Probable inactive receptor kinase RLK902 OS=Arabidopsis thaliana GN=RLK902 PE=1 SV=1	22	4	13	6
P17745	AT4G20360	476	Elongation factor Tu, chloroplastic OS=Arabidopsis thaliana GN=TUFA PE=1 SV=1	1	5	16	23
P02662	#N/A	0	sp P02662 CASA1_BOVIN Alpha-S1-casein OS=Bos taurus GN=CSN1S1 PE=1 SV=2	5	5	3	3
F4HU00	AT1G80660	945	H(+)-ATPase 9 OS=Arabidopsis thaliana GN=HA9 PE=3 SV=1	8	5	10	8
Q8W4S4	AT4G39080	821	V-type proton ATPase subunit a3 OS=Arabidopsis thaliana GN=VHA-a3 PE=1 SV=1	13	5	9	4
Q9FNX5	AT3G60190	624	Dynamin-related protein 1E OS=Arabidopsis thaliana GN=DRP1E PE=1 SV=1	0	6	0	0
F4J9P5	AT3G06130	349	Heavy-metal-associated domain-containing protein OS=Arabidopsis thaliana GN=At3g06130 PE=4 SV=1	3	6	0	0
O80596	AT1G10050	1063	Glycosyl hydrolase and carbohydrate-binding domain-containing protein OS=Arabidopsis thaliana GN=T27I1.7 PE=4 SV=1	4	6	2	5
P02538	#N/A	0	sp P02538 K2C6A_HUMAN Keratin, type II cytoskeletal 6A OS=Homo sapiens GN=KRT6A PE=1 SV=3	5	6	4	17
F4JD48	AT3G01380	993	Sulfatase and phosphatidylinositolglycan class N domain-containing protein OS=Arabidopsis thaliana GN=At3g01380 PE=4 SV=1	6	6	4	2
Q04695	#N/A	0	sp Q04695 K1C17_HUMAN Keratin, type I cytoskeletal 17 OS=Homo sapiens GN=KRT17 PE=1 SV=2	2	7	6	3
Q9ZVX8	AT2G16850	278	Probable aquaporin PIP2-8 OS=Arabidopsis thaliana GN=PIP2-8 PE=1 SV=1	15	8	18	7
P19013	#N/A	0	sp P19013 K2C4_HUMAN Keratin, type II cytoskeletal 4 OS=Homo sapiens GN=KRT4 PE=1 SV=4	12	9	7	8
Q9C8G5	AT1G30360	724	CSC1-like protein ERD4 OS=Arabidopsis thaliana GN=ERD4 PE=2 SV=1	27	9	13	5
O23654	AT1G78900	623	V-type proton ATPase catalytic subunit A OS=Arabidopsis thaliana GN=VHA-A PE=1 SV=1	32	9	29	6
Q9LP77	AT1G48480	655	Probable inactive receptor kinase At1g48480 OS=Arabidopsis thaliana GN=RKL1 PE=2 SV=1	28	10	19	6
Q9XIE2	AT1G59870	1469	ABC transporter G family member 36 OS=Arabidopsis thaliana GN=ABCG36 PE=1 SV=1	8	11	5	5
P30302	AT2G37180	285	Aquaporin PIP2-3 OS=Arabidopsis thaliana GN=PIP2-3 PE=1 SV=1	31	13	19	11
Q9NSB4	#N/A	0	sp Q9NSB4 KRT82_HUMAN Keratin, type II cuticular Hb2 OS=Homo sapiens GN=KRT82 PE=1 SV=3	0	14	1	1
P08779	#N/A	0	sp P08779 K1C16_HUMAN Keratin, type I cytoskeletal 16 OS=Homo sapiens GN=KRT16 PE=1 SV=4	3	14	9	5
P25691	#N/A	0	sp P25691 K2M3_SHEEP Keratin, type II microfibrillar, component 5 OS=Ovis aries PE=1 SV=1	7	14	32	10
P15241	#N/A	0	sp P15241 K2M2_SHEEP Keratin, type II microfibrillar, component 7C OS=Ovis aries PE=1 SV=1	23	14	23	8
Q9SV71	AT4G12980	394	Cytochrome b561 and DOMON domain-containing protein At4g12980 OS=Arabidopsis thaliana GN=At4g12980 PE=2 SV=1	34	14	22	11
P42697	AT5G42080	610	Dynamin-related protein 1A OS=Arabidopsis thaliana GN=DRP1A PE=1 SV=3	0	15	0	0
P19456	AT4G30190	948	ATPase 2, plasma membrane-type OS=Arabidopsis thaliana GN=AHA2 PE=1 SV=2	36	19	32	14
P61837	AT3G61430	286	Aquaporin PIP1-1 OS=Arabidopsis thaliana GN=PIP1-1 PE=1 SV=1	41	20	34	13
P43287	AT2G37170	285	Aquaporin PIP2-2 OS=Arabidopsis thaliana GN=PIP2-2 PE=1 SV=2	45	20	30	20
Q9ZV07	AT2G39010	289	Probable aquaporin PIP2-6 OS=Arabidopsis thaliana GN=PIP2-6 PE=1 SV=1	39	21	28	15
Q9FL59	AT5G06850	794	Anthranilate phosphoribosyltransferase-like protein OS=Arabidopsis thaliana GN=At5g06850 PE=4 SV=1	30	22	26	14
P00761	#N/A	0	sp P00761 TRYP_PIG Trypsin OS=Sus scrofa PE=1 SV=1	21	25	21	24
Q9LV11	AT5G62670	956	ATPase 11, plasma membrane-type OS=Arabidopsis thaliana GN=AHA11 PE=1 SV=1	61	25	52	26
P02533	#N/A	0	sp P02533 K1C14_HUMAN Keratin, type I cytoskeletal 14 OS=Homo sapiens GN=KRT14 PE=1 SV=4	10	28	17	11
P20649	AT2G18960	949	ATPase 1, plasma membrane-type OS=Arabidopsis thaliana GN=AHA1 PE=1 SV=3	67	30	59	27
Q39196	AT4G00430	287	Probable aquaporin PIP1-4 OS=Arabidopsis thaliana GN=PIP1.4 PE=1 SV=1	71	33	58	27
Q08733	AT1G01620	286	Aquaporin PIP1-3 OS=Arabidopsis thaliana GN=PIP1-3 PE=1 SV=1	80	35	60	32
P13647	#N/A	0	sp P13647 K2C5_HUMAN Keratin, type II cytoskeletal 5 OS=Homo sapiens GN=KRT5 PE=1 SV=3	24	37	27	23
Q8LAA6	AT4G23400	287	Probable aquaporin PIP1-5 OS=Arabidopsis thaliana GN=PIP1-5 PE=2 SV=2	67	38	53	25
P32961	AT3G44310	346	Nitrilase 1 OS=Arabidopsis thaliana GN=NIT1 PE=1 SV=2	66	47	49	29
P43286	AT3G53420	287	Aquaporin PIP2-1 OS=Arabidopsis thaliana GN=PIP2-1 PE=1 SV=1	106	51	77	40
A8MRW1	AT2G45960	301	Aquaporin PIP1-2 OS=Arabidopsis thaliana GN=PIP1B PE=4 SV=1	127	52	110	49
P93004	AT4G35100	280	Aquaporin PIP2-7 OS=Arabidopsis thaliana GN=PIP2-7 PE=1 SV=2	154	68	127	63
P35908	#N/A	0	sp P35908 K22E_HUMAN Keratin, type II cytoskeletal 2 epidermal OS=Homo sapiens GN=KRT2 PE=1 SV=2	76	107	53	70
P35527	#N/A	0	sp P35527 K1C9_HUMAN Keratin, type I cytoskeletal 9 OS=Homo sapiens GN=KRT9 PE=1 SV=3	88	164	110	104
P13645	#N/A	0	sp P13645 K1C10_HUMAN Keratin, type I cytoskeletal 10 OS=Homo sapiens GN=KRT10 PE=1 SV=6	131	170	115	123
P04264	#N/A	0	sp P04264 K2C1_HUMAN Keratin, type II cytoskeletal 1 OS=Homo sapiens GN=KRT1 PE=1 SV=6	125	214	116	129
