# Supplementary material for: Time‐resolved interaction proteomics of the GIGANTEA protein under diurnal cycles in Arabidopsis
Source: FEBS Lett. 2018 Dec 28;593(3):319–38. doi: 10.1002/1873-3468.13311 (PMC6373471; doi:10.1002/1873-3468.13311)
Supplement: Supplementary file 1 — Fig. S1. Validation of the GI‐TAP procedure. Fig. S2. Outlier analysis of the GI‐TAP time series study. Fig. S3. Transcript expression profiles of GI (A), FKF1 (B), ZTL (C), and FKF1 (D) from the diurnal website (http://diurnal.mocklerlab.org, [94]), using the ‘shortdays’ condition. Table S1. Primer sequences. Data S1. List of proteins identified by LC‐MS analysis of bands excised from silver‐stained gel after GI‐TAP (Preliminary study, Fig. 1F), includes original Mascot search output files. Data S2. List of proteins identified in the qualitative, on‐bead digest analysis (Qualitative study, Fig. 1F), with peptide counts for GI‐3F6H samples and WT background controls. Data S3. Proteins identified in the time series study (Fig. 1F), with quantitation and statistics, put together from output generated by scripts in Data S7, and Data S8. Data S4. GO analysis on time series study: TopGO analysis results of GI‐3F6H time series. Data S5. PCA on time series: R script, input files, output files; all on raw abundance data. Data S6. Gene ontology analysis on time series study, for Data S4. Data S7. Progenesis protein data export files, and analysis with R script for statistics on time series study (for Data S3 and Table 3). Data S8. JTK_CYCLE analysis of time series study. Data S9. Progenesis peptide measurements output file for time series study. [file FEB2-593-319-s001.zip › feb213311-sup-0007-DataS3.xlsx]

## Sheet: info
Data S3: Protein identifications, quantitation and statistics on time series study (Figure 1F)
For quantification, abundances of all unique peptides of a protein were used.
Where 2 accessions are listed in one row, the protein sequences are so similar they are almost certainly indistinguishable (Progenesis does this automatically)
All samples were used apart from outlier GI-19E
For statistics and plotting, zero values of quantifications were treated as N.A.
T-tests could only be done when three or more values were not zero
The numbers spreadsheet was generated for the raw quantification only.
We didn't use the Progenesis-generated ANOVA pvalue (doesn't ignore zero values)
This (apart form these notes and 'unspecific') was the output of an R script provided as Supporting Data S7 and S8
JTK_CYCLE analysis was done on GI raw data only.
This JTK_CYCLE analysis was adjusted to use NA for zero values and adjusts number of replicates for each accession according to occuring NA entries.
Raw data means that the raw abundance from Progenesis output data was used, as opposed to the noralized abundance data where protein or peptide abundance is normalized by the total signal (of +2, +3 and +4 ions) in the mass spec run.
Sheet name	Description
Progenesis_raw	Original output from Progenesis, raw abundance
Progenesis_norm	Original output from Progenesis, normalized abundance
rawdata	Progenesis_raw plus statistics (as in stats_raw sheet)
normdata	Progenesis_norm plus statistics (as in stats_norm sheet)
stats_raw	Statistics, means and standard error of the mean for raw abundance data. mean wt: WT background; Mean.GI.XX: mean of GI-3F6H time point, where XX is timepoint; same naming for standard errors of the mean (StdEr.GI.XX), used for plots in the manuscript. pvalue is p-value of ANOVA of all samples including the WT background; pvalue_GI is p-value of ANOVA among only GI-3F6H samples; pvalue_adj are th…
stats_norm	same as above but for normalized abundance data instead of raw abundance data
NumbersSummaryRaw	Numbers of significant proteins, fold changes, proteins peak counts for each time point, also contains a summary from JTK_CYCLE analysis
JTK_CYCLE results raw	results sheet from JTK_CYCLE analysis on raw abundance data
unspecific	list of proteins that were removed from Progenesis output before statistical analysis because they were either found in TAP MS analysis with GFP-TAP (Huang et al 2016) or are in compartments inaccessible to GI (chloroplast or mitochondria) with no evidence of being nuclear or cytoplasmic
note that ZT 27 is called ZT3 in the Progenesis output but it was sampled at ZT 27

## Sheet: Progenesis_raw
Accession	Peptide.count	Unique.peptides	Confidence.score	Anova..p.	Max.fold.change	Highest.mean.condition	Lowest.mean.condition	Description	wt_3_A	wt_7_A	wt_11_A	wt_19_A	wt_23_A	GI_3_A	GI_3_B	GI_3_C	GI_3_D	GI_3_E	GI_7_A	GI_7_B	GI_7_C	GI_7_D	GI_7_E	GI_11_A	GI_11_B	GI_11_C	GI_11_D	GI_11_E	GI_15_A	GI_15_B	GI_15_C	GI_15_D	GI_15_E	GI_19_A	GI_19_B	GI_19_C	GI_19_D	GI_23_A	GI_23_B	GI_23_C	GI_23_D	GI_23_E	GI_31_A	GI_31_B
AT5G43060.1	2	1	126.16	0	33096.8	GI 11h	wt	| Symbols: | Granulin repeat cysteine protease family protein | chr5:17269784-17272117 REVERSE LENGTH=463	0.117286	0	30.3493	0	0	28602.1	317250	178721	26818.2	198510	587335	236300	272287	138651	78396.2	452255	201831	326050	183016	150474	39300.2	142920	210240	160955	69552	273182	132056	227538	93272	134345	126932	24864.1	82047.8	32765.1	206517	161204
AT5G57360.2	33	29	2213.85	1.11e-16	27.887	GI 3h	wt	| Symbols: ZTL, LKP1, ADO1, FKL2 | Galactose oxidase/kelch repeat superfamily protein | chr5:23241597-23244415 FORWARD LENGTH=626	2.30296e+07	3.65218e+07	1.70478e+07	2.32686e+07	1.38584e+07	3.79899e+08	1.02826e+09	9.48258e+08	2.43254e+08	5.46111e+08	1.32643e+09	7.42495e+08	7.97811e+08	4.16221e+08	3.52038e+08	7.31657e+08	5.89797e+08	4.80253e+08	2.4995e+08	2.82867e+08	4.2232e+08	3.47649e+08	4.02792e+08	3.34406e+08	1.72416e+08	4.84039e+08	3.65969e+08	3.1491e+08	2.35105e+08	3.59933e+08	3.12229e+08	2.09789e+08	1.75049e+08	1.73645e+08	7.07317e+08	6.03989e+08
AT1G22770.1	60	59	4370.69	1.11e-16	70.1809	GI 11h	wt	| Symbols: GI, FB | gigantea protein (GI) | chr1:8062398-8067447 FORWARD LENGTH=1173	6.18269e+07	4.55382e+08	5.10996e+07	6.75785e+07	7.21987e+07	6.4078e+09	1.29126e+10	9.68238e+09	3.888e+09	6.99411e+09	1.76119e+10	1.10437e+10	1.2414e+10	6.69449e+09	6.03083e+09	1.75616e+10	1.03733e+10	1.12633e+10	5.85307e+09	6.15305e+09	6.62106e+09	8.26491e+09	8.57029e+09	7.71233e+09	4.88197e+09	8.71261e+09	6.39333e+09	7.29342e+09	5.09675e+09	8.29022e+09	6.06138e+09	4.20443e+09	4.45746e+09	3.14671e+09	1.00527e+10	9.36247e+09
AT1G68050.1	11	9	490.97	7.11e-14	13.6656	GI 11h	GI 23h	| Symbols: ADO3, FKF1 | flavin-binding, kelch repeat, f box 1 | chr1:25508737-25510697 FORWARD LENGTH=619	1.07203e+06	1.63458e+06	714506	904286	1.12491e+06	601235	1.54336e+06	1.07748e+06	600775	999367	1.36167e+07	9.04492e+06	1.01254e+07	6.63355e+06	5.46727e+06	2.2382e+07	1.29823e+07	1.49204e+07	7.20907e+06	7.39121e+06	5.08244e+06	5.54757e+06	5.06072e+06	4.02879e+06	2.14875e+06	2.64409e+06	2.51108e+06	1.94484e+06	1.29088e+06	1.14371e+06	993740	820735	546581	628691	4.09675e+06	5.19562e+06
AT1G56500.1	2	2	88.61	1.33e-14	20.8498	GI 11h	wt	| Symbols: | haloacid dehalogenase-like hydrolase family protein | chr1:21159775-21167092 FORWARD LENGTH=1055	34562.1	50189.7	16929.3	56495.7	38571.8	256741	879473	794231	198352	512268	1.42176e+06	788649	848018	567956	397961	1.50748e+06	894489	1.0304e+06	409555	520387	624738	641114	791237	638923	393009	819509	676197	761383	487273	521840	491193	474128	334184	261032	474100	623374
AT1G04530.1	2	2	101.65	9.81e-12	11	GI 31h	wt	| Symbols: TPR4 | Tetratricopeptide repeat (TPR)-like superfamily protein | chr1:1234456-1235895 REVERSE LENGTH=310	92790.4	42478.8	39735.8	28598.4	26788.2	302736	448016	573422	143577	311063	1.12827e+06	722383	771243	482655	298663	562235	578328	504809	273770	286248	304948	370915	527467	320940	267191	492965	376529	480377	252515	258005	206056	222558	203684	226036	561313	647907
AT5G02940.1	1	1	78.87	1.56e-12	41.4629	GI 31h	wt	| Symbols: | Protein of unknown function (DUF1012) | chr5:684671-689674 REVERSE LENGTH=813	2799.88	15626.4	20582.8	11828.6	17004.4	355786	613113	658403	167093	455457	920837	625909	716209	469835	384743	849682	641615	805271	406225	395358	503530	568377	719254	554511	313839	679691	634816	429921	345341	396607	314176	342404	372782	282152	570608	815147
AT5G06600.1	23	9	1007.58	2.43e-13	18.0199	GI 3h	wt	| Symbols: UBP12 | ubiquitin-specific protease 12 | chr5:2019545-2027834 REVERSE LENGTH=1116	2.11976e+06	2.63704e+06	1.65059e+06	1.95924e+06	1.15096e+06	1.77763e+07	6.70602e+07	4.37304e+07	1.25522e+07	3.08054e+07	6.50427e+07	3.28026e+07	3.78729e+07	2.02551e+07	2.09809e+07	6.22661e+07	3.17494e+07	3.22725e+07	1.09068e+07	1.57917e+07	2.31536e+07	3.12426e+07	2.38488e+07	2.84238e+07	1.54056e+07	3.24644e+07	2.50978e+07	1.8924e+07	1.96727e+07	2.87414e+07	2.09085e+07	1.0778e+07	1.67486e+07	1.17465e+07	3.35171e+07	8.90847e+06
AT1G23410.1;AT3G09790.1	6	6	450.74	1.58e-12	6.48471	GI 11h	wt	| Symbols: | Ribosomal protein S27a / Ubiquitin family protein | chr1:8314940-8315410 FORWARD LENGTH=156	1.86068e+06	3.52916e+06	1.43709e+06	2.73247e+06	2.48967e+06	8.39701e+06	1.9324e+07	1.69257e+07	4.02436e+06	1.00408e+07	2.72174e+07	1.63235e+07	1.87151e+07	1.05512e+07	8.44869e+06	2.75147e+07	1.81673e+07	1.8294e+07	1.01005e+07	9.39778e+06	1.36019e+07	1.68957e+07	1.68416e+07	1.44669e+07	8.62916e+06	2.42701e+07	1.69194e+07	1.37103e+07	1.14465e+07	1.66222e+07	1.20598e+07	1.17545e+07	1.26444e+07	8.62557e+06	1.33796e+07	1.20749e+07
AT1G47128.1	4	3	299.31	1.2e-11	18.6011	GI 11h	wt	| Symbols: RD21, RD21A | Granulin repeat cysteine protease family protein | chr1:17283139-17285609 REVERSE LENGTH=462	537598	754699	391323	457263	219763	4.09996e+06	1.14293e+07	9.21225e+06	3.42223e+06	6.54063e+06	1.44966e+07	8.93045e+06	8.47131e+06	5.32416e+06	5.05555e+06	1.20405e+07	1.01062e+07	1.01185e+07	6.10702e+06	6.13871e+06	5.79064e+06	6.66721e+06	9.06751e+06	7.67023e+06	4.37487e+06	9.43481e+06	6.87036e+06	7.02201e+06	6.43132e+06	9.97831e+06	6.66557e+06	4.28228e+06	4.57598e+06	3.87383e+06	7.88124e+06	6.28023e+06
AT4G01050.1	4	4	218.54	1.96e-11	6.70886	GI 31h	wt	| Symbols: TROL | thylakoid rhodanese-like | chr4:455874-458175 FORWARD LENGTH=466	641975	912859	286427	493984	594600	1.94235e+06	6.17798e+06	5.03504e+06	1.74198e+06	4.02255e+06	8.17552e+06	4.58974e+06	6.19029e+06	3.28205e+06	2.64716e+06	5.75591e+06	4.10183e+06	4.6125e+06	2.54068e+06	2.38699e+06	3.52393e+06	3.43036e+06	3.96134e+06	3.48407e+06	2.37878e+06	4.12063e+06	3.32503e+06	4.11485e+06	2.63425e+06	2.62643e+06	2.55974e+06	2.22035e+06	1.67675e+06	1.80545e+06	4.14456e+06	5.03386e+06
AT5G48300.1	2	2	70.32	5.23e-10	12.4639	GI 3h	GI 15h	| Symbols: ADG1, APS1 | ADP glucose pyrophosphorylase 1 | chr5:19570326-19572557 FORWARD LENGTH=520	584259	812987	184330	190433	298136	532033	1.36792e+06	1.5162e+06	761048	998903	1.43266e+06	645449	1.08568e+06	651587	587974	260203	74794.8	109280	104115	79186.3	137865	115146	78979.5	106701	59338.6	173199	235470	149286	77811.4	185131	191691	141111	63513.7	39245.2	966859	1.18626e+06
AT2G18915.2	22	18	1096.8	1.92e-10	11.492	GI 3h	wt	| Symbols: LKP2, ADO2 | LOV KELCH protein 2 | chr2:8194792-8197255 REVERSE LENGTH=611	5.1368e+06	3.63859e+06	3.70361e+06	4.7866e+06	1.64477e+06	3.42118e+07	7.20939e+07	5.83441e+07	1.22371e+07	3.81772e+07	8.74431e+07	4.91398e+07	5.92887e+07	2.75649e+07	2.59933e+07	8.455e+07	5.85749e+07	4.80666e+07	2.27909e+07	2.54911e+07	5.0452e+07	4.95534e+07	5.06579e+07	4.73136e+07	2.22256e+07	5.57489e+07	4.51574e+07	4.55597e+07	3.15191e+07	5.16833e+07	3.51715e+07	2.65784e+07	2.53823e+07	2.01626e+07	4.65723e+07	3.90215e+07
AT3G56940.1	5	5	264.83	2.9e-10	3.36144	GI 31h	wt	| Symbols: CRD1, CHL27, ACSF | dicarboxylate diiron protein, putative (Crd1) | chr3:21076594-21078269 FORWARD LENGTH=409	1.72727e+06	2.6287e+06	1.45319e+06	2.05514e+06	1.93115e+06	4.15457e+06	9.37991e+06	9.29418e+06	3.45398e+06	5.58448e+06	1.30242e+07	9.43774e+06	1.04857e+07	6.03149e+06	4.88222e+06	8.59271e+06	6.15165e+06	5.44277e+06	2.69172e+06	2.9438e+06	5.35211e+06	4.62196e+06	5.34105e+06	4.29072e+06	3.38717e+06	6.34219e+06	5.44736e+06	4.61536e+06	3.54788e+06	4.69504e+06	3.65093e+06	3.76919e+06	3.38285e+06	2.62935e+06	8.16029e+06	7.71982e+06
AT1G60780.1	1	1	42.43	5.85e-06	51.0924	GI 19h	wt	| Symbols: HAP13 | Clathrin adaptor complexes medium subunit family protein | chr1:22369289-22371885 REVERSE LENGTH=428	4.21458	3558.39	5802.31	1135.43	1714.22	56083.9	201579	163931	35762	63155.4	229151	164706	175060	41180.6	62058.7	147970	53612.5	53866.9	21854.9	52588.9	80057.6	108933	63356.2	13507.2	79265.1	213426	140899	170159	46087.7	65328.4	38248.2	25948	62715.1	21275.2	69692.1	61213.8
AT5G09810.1;AT2G42170.1;AT3G12110.1	12	4	628.6	5.94e-09	3.19585	GI 7h	wt	| Symbols: ACT7 | actin 7 | chr5:3052809-3054220 FORWARD LENGTH=377	820151	1.6781e+06	1.77787e+06	1.50465e+06	1.11631e+06	2.77322e+06	4.61707e+06	5.04018e+06	2.16855e+06	3.36201e+06	8.24357e+06	6.07776e+06	8.05615e+06	4.15223e+06	3.48081e+06	5.85048e+06	5.14464e+06	4.29244e+06	2.33897e+06	2.70042e+06	3.53159e+06	3.79702e+06	5.44301e+06	3.51183e+06	2.65556e+06	5.02e+06	3.81358e+06	3.75679e+06	3.17097e+06	2.95373e+06	2.25356e+06	1.40849e+06	2.75487e+06	2.53526e+06	5.16071e+06	4.8719e+06
AT1G06950.1	4	4	127.07	1.57e-09	5.50231	GI 11h	wt	| Symbols: ATTIC110, TIC110 | translocon at the inner envelope membrane of chloroplasts 110 | chr1:2130303-2135563 REVERSE LENGTH=1016	230824	428306	173588	237926	336906	782859	1.99539e+06	1.80534e+06	634336	1.21522e+06	3.51438e+06	1.88323e+06	2.20416e+06	1.18231e+06	934406	3.22772e+06	1.6255e+06	1.98992e+06	882991	911313	987455	1.34218e+06	1.37716e+06	1.31921e+06	1.03418e+06	1.92243e+06	1.30734e+06	1.61597e+06	1.03807e+06	1.505e+06	1.18142e+06	970951	854221	586166	1.47153e+06	1.66954e+06
AT1G15930.2	1	1	37.67	5.8e-09	17.7047	GI 31h	wt	| Symbols: | Ribosomal protein L7Ae/L30e/S12e/Gadd45 family protein | chr1:5471702-5472741 FORWARD LENGTH=144	39168.2	46648.2	22659.9	31453.2	23314.2	147522	494815	559011	92118	301137	700037	526879	666439	358811	419920	715277	392544	528890	345879	228230	120471	271609	329342	251856	238259	282340	332115	181654	224863	293883	275809	265326	203144	126580	443187	842299
AT4G35250.1	10	10	526.05	7.33e-09	3.77849	GI 11h	wt	| Symbols: | NAD(P)-binding Rossmann-fold superfamily protein | chr4:16771401-16773269 REVERSE LENGTH=395	1.49085e+06	2.27338e+06	2.22814e+06	2.32609e+06	2.14605e+06	4.76418e+06	1.19119e+07	1.1162e+07	3.04129e+06	6.26757e+06	1.65275e+07	9.95967e+06	1.07179e+07	6.14138e+06	5.78212e+06	1.43581e+07	9.03418e+06	8.71054e+06	5.3914e+06	5.4182e+06	6.58096e+06	6.77864e+06	8.24326e+06	6.96044e+06	5.17467e+06	9.03877e+06	8.95486e+06	8.50444e+06	5.74863e+06	7.14933e+06	6.41217e+06	5.53143e+06	3.97052e+06	2.88018e+06	8.44256e+06	1.01746e+07
AT5G01220.1	1	1	27.81	1.91e-08	13.9394	GI 31h	wt	| Symbols: SQD2 | sulfoquinovosyldiacylglycerol 2 | chr5:86907-89885 REVERSE LENGTH=510	1359.81	6423.61	1904.77	15073.3	12706.3	56414.7	129290	117344	27358.8	41555	274831	97482.5	141986	96855.4	59034.3	125051	69070	48735.8	46674.6	52445.2	94101.1	84542.3	87377	61122.8	66896.7	143568	100873	47149.6	32358.8	76231.9	62444.7	43779	36072	23573.6	112749	128278
AT3G11910.1	20	7	759.5	4.76e-08	6.73325	GI 3h	wt	| Symbols: UBP13 | ubiquitin-specific protease 13 | chr3:3761758-3770290 REVERSE LENGTH=1115	1.05803e+06	774408	832039	1.77224e+06	396883	3.28152e+06	1.24975e+07	7.52555e+06	2.12534e+06	5.99412e+06	1.20049e+07	6.09216e+06	7.19764e+06	3.62511e+06	4.46273e+06	1.2029e+07	6.65136e+06	6.18419e+06	2.10188e+06	3.23392e+06	5.10138e+06	6.40531e+06	6.37853e+06	5.97954e+06	3.17533e+06	6.5239e+06	4.80803e+06	5.36775e+06	3.66658e+06	5.48239e+06	3.69288e+06	1.94434e+06	3.45371e+06	2.75336e+06	6.04917e+06	2.65679e+06
AT5G01920.1	1	1	65.7	5.95e-08	4.86058	GI 31h	wt	| Symbols: STN8 | Protein kinase superfamily protein | chr5:359154-360867 FORWARD LENGTH=495	67522.9	155301	209407	137508	66598.1	267289	752736	800049	439188	497925	930326	886495	781487	434840	392791	925800	675489	688471	413747	333074	502062	569456	569692	544121	359524	605485	395918	609680	258832	460596	441922	358190	264498	186391	757315	764759
AT1G56070.1	2	2	188.8	2.34e-07	2.22457	GI 7h	wt	| Symbols: LOS1 | Ribosomal protein S5/Elongation factor G/III/V family protein | chr1:20968245-20971077 REVERSE LENGTH=843	2.37336e+06	2.96786e+06	2.11625e+06	2.40516e+06	1.49031e+06	4.08427e+06	5.40925e+06	6.62527e+06	3.14953e+06	3.31685e+06	9.35122e+06	6.82843e+06	8.38064e+06	4.52827e+06	4.24403e+06	7.71402e+06	5.77938e+06	4.7926e+06	2.49244e+06	2.38646e+06	3.57903e+06	4.04417e+06	4.98877e+06	4.16742e+06	3.74237e+06	5.49129e+06	4.38245e+06	3.50002e+06	3.0824e+06	3.34163e+06	3.07981e+06	2.44653e+06	3.31367e+06	2.79633e+06	6.15838e+06	5.87542e+06
AT1G31330.1	5	5	285.99	2.27e-07	4.01907	GI 31h	wt	| Symbols: PSAF | photosystem I subunit F | chr1:11215011-11215939 REVERSE LENGTH=221	9.29853e+06	2.83186e+07	1.46451e+07	2.48312e+07	2.72157e+07	3.57526e+07	1.17103e+08	9.57558e+07	4.26409e+07	5.13752e+07	1.59752e+08	9.71556e+07	1.02292e+08	6.49011e+07	5.22626e+07	1.21864e+08	9.49057e+07	1.00423e+08	5.10599e+07	4.86386e+07	6.88969e+07	6.39049e+07	9.12268e+07	6.80918e+07	6.29596e+07	8.07574e+07	8.08229e+07	7.79543e+07	6.00367e+07	8.56783e+07	6.58268e+07	6.62398e+07	5.09334e+07	4.52477e+07	8.17069e+07	1.14131e+08
AT1G05190.1	4	4	331.69	0.00203754	3.51896	GI 23h	GI 31h	| Symbols: emb2394 | Ribosomal protein L6 family | chr1:1502515-1503738 REVERSE LENGTH=223	1.66873e+06	5.90169e+06	6.74755e+06	1.10114e+07	1.15625e+07	2.69771e+06	7.45997e+06	6.39654e+06	3.87201e+06	2.434e+06	7.22725e+06	3.32957e+06	5.16009e+06	2.98383e+06	2.96619e+06	6.04157e+06	8.5964e+06	6.47145e+06	2.76752e+06	3.72077e+06	8.08713e+06	7.63701e+06	7.12779e+06	3.59794e+06	4.25847e+06	1.02174e+07	1.17743e+07	7.34039e+06	8.61232e+06	8.23554e+06	5.77197e+06	9.76747e+06	1.21233e+07	1.05335e+07	2.98931e+06	3.75225e+06
ATCG00270.1	4	4	178.85	2.95e-07	4.454	GI 11h	wt	| Symbols: PSBD | photosystem II reaction center protein D | chrC:32711-33772 FORWARD LENGTH=353	2.39568e+06	3.3987e+06	1.41745e+06	2.44039e+06	2.74212e+06	2.80811e+06	1.00964e+07	6.95128e+06	3.36884e+06	5.03142e+06	1.23802e+07	7.03735e+06	8.70319e+06	6.41353e+06	5.0583e+06	1.71725e+07	1.11439e+07	1.32081e+07	7.57941e+06	7.97851e+06	7.98155e+06	7.31666e+06	9.6993e+06	8.36287e+06	7.21272e+06	1.02864e+07	6.98568e+06	9.2903e+06	5.75064e+06	1.02978e+07	8.07211e+06	6.28516e+06	6.19583e+06	5.2603e+06	6.47026e+06	8.54376e+06
AT5G56030.2;AT5G52640.1;AT5G56000.1	5	5	186.6	4.53e-07	5.59196	GI 31h	wt	| Symbols: HSP81-2 | heat shock protein 81-2 | chr5:22686923-22689433 FORWARD LENGTH=728	1.31375e+06	1.82449e+06	1.19752e+06	1.31558e+06	1.3046e+06	3.6063e+06	7.28448e+06	6.73414e+06	2.20358e+06	4.57159e+06	1.26078e+07	8.14129e+06	9.17205e+06	6.17805e+06	4.18308e+06	1.07844e+07	5.99417e+06	6.8391e+06	3.89657e+06	3.54655e+06	3.64524e+06	4.75694e+06	5.92238e+06	4.25601e+06	3.78421e+06	6.45536e+06	4.73565e+06	3.99319e+06	3.39397e+06	4.91685e+06	3.52517e+06	2.75375e+06	2.87883e+06	2.53765e+06	6.65175e+06	1.12239e+07
AT4G04640.1	7	7	414.1	2.83e-06	3.43932	GI 31h	GI 23h	| Symbols: ATPC1 | ATPase, F1 complex, gamma subunit protein | chr4:2350761-2351882 REVERSE LENGTH=373	7.01025e+06	7.44396e+06	4.01259e+06	4.58973e+06	3.81991e+06	9.67454e+06	1.39627e+07	1.71829e+07	5.36363e+06	7.49118e+06	2.08867e+07	1.3485e+07	2.82786e+07	1.2847e+07	1.26826e+07	1.91828e+07	1.17762e+07	1.13939e+07	4.36095e+06	3.7704e+06	8.20453e+06	6.17245e+06	7.58545e+06	5.951e+06	1.03219e+07	8.20791e+06	6.90325e+06	8.52597e+06	3.97224e+06	6.42646e+06	4.76625e+06	4.40974e+06	3.81112e+06	2.78331e+06	1.85498e+07	1.98703e+07
AT1G55670.1	3	3	217.73	2.69e-07	5.83578	GI 31h	wt	| Symbols: PSAG | photosystem I subunit G | chr1:20802874-20803356 REVERSE LENGTH=160	577818	2.71826e+06	320669	1.34008e+06	1.39106e+06	3.28472e+06	6.85504e+06	6.77826e+06	2.19061e+06	3.94023e+06	1.46394e+07	9.12994e+06	9.82918e+06	6.45012e+06	3.46341e+06	1.06439e+07	7.15439e+06	9.05708e+06	4.29475e+06	4.07092e+06	3.69152e+06	5.84618e+06	8.07013e+06	5.29123e+06	5.26737e+06	7.4313e+06	6.19161e+06	6.13387e+06	4.53385e+06	3.82591e+06	4.43636e+06	2.92935e+06	3.92859e+06	2.81659e+06	6.34053e+06	1.00897e+07
AT5G47210.1	1	1	52.94	2.18e-05	Inf	GI 3h	GI 19h	| Symbols: | Hyaluronan / mRNA binding family | chr5:19169222-19171012 REVERSE LENGTH=357	663611	801880	22248.9	0	79486.4	155642	19336.8	224767	1.56122e+06	273346	1.41007e+06	1.04838e+06	1.09134e+06	264774	284170	833382	8877.02	124012	53636.2	5668.81	0	25728.3	12095.4	33919.5	528746	0	0	0	0	26082.9	18249.1	0	0	0	800497	601094
AT3G62910.1	1	1	45.48	6.9e-06	3.2233	GI 11h	wt	| Symbols: APG3 | Peptide chain release factor 1 | chr3:23257661-23260386 REVERSE LENGTH=422	76175.6	47106	61917.3	37291.6	35730.6	77256.1	137398	194756	73990.9	83911.2	300007	260878	207700	113867	125560	184507	193589	201815	158713	110448	117186	137059	212525	161846	123852	147752	193609	197176	144612	123770	159937	155380	114097	101763	139874	244925
AT1G75950.1	1	1	50.4	6.03e-07	6.89218	GI 3h	wt	| Symbols: SKP1, ASK1, ATSKP1, SKP1A, UIP1 | S phase kinase-associated protein 1 | chr1:28516715-28517454 FORWARD LENGTH=160	323286	326108	686993	626889	288441	2.06508e+06	4.77965e+06	4.30094e+06	1.3961e+06	3.10998e+06	6.47936e+06	3.43404e+06	5.07949e+06	2.50103e+06	1.972e+06	4.52705e+06	3.0722e+06	2.69558e+06	1.24348e+06	1.344e+06	1.65352e+06	2.82507e+06	2.35904e+06	1.84297e+06	1.62969e+06	3.69157e+06	2.07604e+06	3.11387e+06	1.98057e+06	2.46827e+06	1.64711e+06	981355	1.77065e+06	1.51779e+06	3.5752e+06	2.14271e+06
AT2G39800.1	9	6	472.39	2.22e-05	8.28578	wt	GI 19h	| Symbols: P5CS1, ATP5CS | delta1-pyrroline-5-carboxylate synthase 1 | chr2:16598516-16602939 REVERSE LENGTH=717	9.98039e+06	3.73361e+07	2.77003e+07	2.30375e+07	2.40059e+07	2.73726e+06	8.20769e+06	8.29582e+06	2.41278e+06	5.23498e+06	9.40316e+06	5.14474e+06	6.64848e+06	6.16591e+06	3.41987e+06	6.84666e+06	6.23506e+06	5.79127e+06	2.69626e+06	4.22135e+06	5.80678e+06	6.90404e+06	4.63513e+06	3.97513e+06	3.95361e+06	3.78181e+06	5.31895e+06	4.52203e+06	3.09723e+06	2.75822e+06	3.55911e+06	3.42735e+06	2.9517e+06	1.69583e+06	3.13014e+06	5.23958e+06
AT3G63410.1	3	3	119.22	9.33e-07	5.48768	GI 19h	wt	| Symbols: APG1, VTE3, IEP37, E37 | S-adenosyl-L-methionine-dependent methyltransferases superfamily protein | chr3:23415816-23417002 REVERSE LENGTH=338	2.0495e+06	5.62026e+06	2.77692e+06	4.44353e+06	3.61919e+06	6.51016e+06	1.73739e+07	2.0558e+07	8.28103e+06	9.59143e+06	2.41945e+07	1.55159e+07	2.06599e+07	1.11237e+07	7.32131e+06	2.62425e+07	1.68414e+07	1.73449e+07	8.26765e+06	9.28193e+06	1.45274e+07	1.25729e+07	1.61722e+07	1.25097e+07	9.70731e+06	1.84028e+07	1.36156e+07	1.67138e+07	1.06018e+07	1.39693e+07	1.17105e+07	1.03746e+07	9.23432e+06	6.36381e+06	1.46881e+07	1.55958e+07
ATCG00020.1	3	3	136.73	1.22e-06	4.831	GI 31h	wt	| Symbols: PSBA | photosystem II reaction center protein A | chrC:383-1444 REVERSE LENGTH=353	1.0954e+06	1.92274e+06	1.03252e+06	1.3844e+06	1.42697e+06	3.22553e+06	8.55491e+06	5.00298e+06	1.80902e+06	3.78333e+06	1.3459e+07	5.30531e+06	7.96375e+06	3.97233e+06	3.39778e+06	1.26853e+07	6.06136e+06	5.51152e+06	3.48885e+06	4.30227e+06	6.18193e+06	5.14823e+06	5.07559e+06	3.16343e+06	3.81037e+06	7.69856e+06	4.54417e+06	5.04141e+06	1.88819e+06	6.58123e+06	3.6806e+06	2.87604e+06	3.72556e+06	2.90772e+06	6.69096e+06	8.83049e+06
ATCG00120.1	14	12	896.9	3.66e-06	5.48613	GI 31h	wt	| Symbols: ATPA | ATP synthase subunit alpha | chrC:9938-11461 REVERSE LENGTH=507	3.26998e+07	4.14127e+07	3.12603e+07	3.75208e+07	1.58853e+07	9.01994e+07	1.52545e+08	1.62622e+08	5.29311e+07	8.01764e+07	2.11264e+08	1.29103e+08	2.77023e+08	1.22379e+08	1.16083e+08	1.9353e+08	1.21454e+08	1.28713e+08	4.12076e+07	3.90086e+07	7.60341e+07	5.55394e+07	7.21087e+07	5.53313e+07	9.75816e+07	8.02099e+07	7.63778e+07	8.91774e+07	4.25795e+07	6.60721e+07	4.17261e+07	4.36736e+07	4.21705e+07	2.69775e+07	1.79544e+08	2.22996e+08
AT1G04170.1	1	1	21.12	0.000499091	52.0568	GI 3h	wt	| Symbols: EIF2 GAMMA | eukaryotic translation initiation factor 2 gamma subunit | chr1:1097423-1099702 FORWARD LENGTH=465	11043	0	0	0	0	10338	277571	130387	28108.6	136782	29074	100361	189979	192159	92014.4	55087.1	104251	175217	65300.8	71162	0	123895	91036.9	76026.7	121806	14702.6	75421.9	17381.4	71058.4	48579.2	67409.7	140483	87041.6	30927.6	19796.7	180082
AT5G03880.1	3	3	143.85	1.83e-06	6.10335	GI 31h	wt	| Symbols: | Thioredoxin family protein | chr5:1038674-1041453 REVERSE LENGTH=339	259220	645725	563168	813852	178321	1.7765e+06	3.44466e+06	3.1507e+06	1.29926e+06	1.95949e+06	6.03614e+06	3.43232e+06	4.7112e+06	1.77869e+06	2.12195e+06	4.8922e+06	3.12893e+06	3.21811e+06	1.68854e+06	1.80025e+06	1.52133e+06	2.59285e+06	3.29438e+06	2.47615e+06	1.87417e+06	3.11785e+06	2.76438e+06	837657	2.21799e+06	2.54988e+06	1.98286e+06	1.21259e+06	1.61754e+06	1.35292e+06	3.2776e+06	3.62242e+06
AT1G48120.1	6	6	335.24	0.00133761	2.16511	wt	GI 15h	| Symbols: | hydrolases;protein serine/threonine phosphatases | chr1:17774238-17779624 REVERSE LENGTH=1340	7.12609e+06	1.4796e+07	1.10792e+07	1.8204e+07	1.33595e+07	4.27167e+06	1.14393e+07	9.17212e+06	5.68718e+06	6.11921e+06	1.53487e+07	9.19697e+06	1.08753e+07	6.83804e+06	4.39985e+06	1.55876e+07	9.2199e+06	8.85493e+06	5.22965e+06	5.5133e+06	8.76388e+06	7.35557e+06	8.6065e+06	5.72659e+06	4.4959e+06	1.09096e+07	9.64982e+06	7.94879e+06	5.9024e+06	8.37927e+06	6.50579e+06	6.59583e+06	6.36521e+06	4.8132e+06	7.55613e+06	7.76952e+06
AT1G67700.2	1	1	23.36	0.000143401	32.9142	GI 3h	GI 23h	| Symbols: | unknown protein; FUNCTIONS IN: molecular_function unknown; INVOLVED IN: biological_process unknown; LOCATED IN: chloroplast, chloroplast envelope; EXPRESSED IN: 22 plant structures; EXPRESSED DURING: 13 growth stages; Has 49 Blast hits	178292	118245	221769	41373.7	24802.4	103403	72519.2	306093	756708	122192	238994	356605	168245	107534	80417.8	163844	15345.3	36255.3	30474.7	34346.5	14881.6	81427.3	57280	63082.9	130907	12236	8005.29	16558.9	5210.51	9395.93	30855.7	2836.9	6112.61	2596.22	133531	265599
AT5G43970.1	1	1	28.85	0.000299595	32.2532	GI 7h	wt	| Symbols: TOM22-V, TOM9-2, ATTOM22-V | translocase of outer membrane 22-V | chr5:17692888-17693187 FORWARD LENGTH=99	0	3405.79	102.488	9983.5	4785.05	24869.2	67391.6	112161	10432.8	65554.5	266745	146419	169300	97951.7	68304.6	206313	103021	161282	3708.53	49074	67668.3	54951.3	66771.6	61518.1	100830	15680.1	68960.5	70897.6	46287.7	27519.2	46433.7	48412.7	25205.8	8900.01	82727.6	124039
AT5G54770.1	2	2	137.53	6.68e-06	9.99055	GI 11h	wt	| Symbols: THI1, TZ, THI4 | thiazole biosynthetic enzyme, chloroplast (ARA6) (THI1) (THI4) | chr5:22246634-22247891 FORWARD LENGTH=349	63182.2	302256	144496	29269.6	106204	209932	788478	414889	171162	392823	1.12692e+06	870929	1.95707e+06	669316	623692	2.69744e+06	1.01101e+06	1.81404e+06	861974	770982	347328	862683	813112	652516	767390	770659	920148	855590	476244	644739	412435	594307	485561	176319	538135	1.43724e+06
AT1G08520.1	2	2	63.8	0.000171333	2.78099	GI 7h	GI 23h	| Symbols: ALB1, ALB-1V, V157, PDE166, CHLD | ALBINA 1 | chr1:2696538-2700819 FORWARD LENGTH=760	320017	652027	529917	308712	189224	413004	706287	810964	506269	492290	1.747e+06	1.03087e+06	1.17903e+06	636486	422916	1.27824e+06	544503	641491	339086	311634	467592	488629	587841	492218	453718	517611	266995	479616	280195	416015	376097	215109	136977	100124	805885	701310
AT5G26710.1	25	25	1333.88	0.00179277	2.69921	wt	GI 31h	| Symbols: | Glutamyl/glutaminyl-tRNA synthetase, class Ic | chr5:9305673-9308247 FORWARD LENGTH=719	9.32176e+07	2.31682e+08	1.12631e+08	2.71272e+08	2.54548e+08	6.93204e+07	1.76148e+08	1.18313e+08	4.73946e+07	9.19999e+07	1.86694e+08	1.06641e+08	1.36926e+08	5.9042e+07	5.54197e+07	2.34227e+08	1.32083e+08	1.33966e+08	6.3328e+07	7.81334e+07	9.67839e+07	1.07925e+08	1.13514e+08	1.18175e+08	5.80686e+07	1.8215e+08	1.26434e+08	1.0674e+08	9.40412e+07	1.74593e+08	1.25111e+08	9.55811e+07	9.71748e+07	7.00412e+07	8.91224e+07	8.25144e+07
AT3G48140.1	1	1	36.22	9.51e-05	6.15942	GI 7h	wt	| Symbols: | B12D protein | chr3:17778471-17779299 FORWARD LENGTH=88	233707	350199	70183	121515	68384.2	813532	1.13134e+06	738203	537777	624063	2.39262e+06	1.35293e+06	1.74314e+06	793649	674359	2.46097e+06	666400	1.22781e+06	494487	566023	160081	847082	697873	571675	686572	700735	292246	75047.7	390734	585647	480331	302989	257765	120800	1.22143e+06	1.0753e+06
AT1G22530.1	1	1	44.48	8.04e-06	2.73766	GI 7h	wt	| Symbols: PATL2 | PATELLIN 2 | chr1:7955773-7958326 REVERSE LENGTH=683	91507.9	132120	128186	246577	220868	276823	502979	595632	213843	317746	975789	517451	788560	492054	274570	793974	563936	527751	336145	222657	421202	510432	442834	411179	305024	657783	389810	393875	315738	566685	342268	354039	303755	230043	451300	419191
AT2G17630.1	22	12	1357.32	0.00169392	2.26976	wt	GI 7h	| Symbols: | Pyridoxal phosphate (PLP)-dependent transferases superfamily protein | chr2:7666637-7667905 FORWARD LENGTH=422	4.19415e+07	7.28484e+07	8.43206e+07	1.02327e+08	7.78776e+07	2.77279e+07	5.43726e+07	5.59315e+07	1.68548e+07	2.8589e+07	5.89341e+07	5.64912e+07	5.71965e+07	2.89573e+07	2.59556e+07	7.88535e+07	5.26177e+07	5.21052e+07	3.98053e+07	3.73302e+07	4.04899e+07	4.49651e+07	6.16365e+07	4.66724e+07	4.97596e+07	8.2844e+07	6.88099e+07	5.12344e+07	4.47233e+07	6.87061e+07	5.03805e+07	4.83718e+07	4.72743e+07	3.96088e+07	4.93336e+07	8.86411e+07
AT1G14810.1	1	1	21.85	0.001164	6.63224	GI 31h	wt	| Symbols: | semialdehyde dehydrogenase family protein | chr1:5102684-5104633 REVERSE LENGTH=375	206653	75403.8	34476.1	22689.2	73624.6	137075	426034	374354	213695	228088	627887	366252	620989	412727	215234	555305	193430	502973	170917	240830	108047	245331	253608	170511	364174	384382	298429	316168	219668	225586	165315	235749	176134	88040.4	269612	927117
AT3G22890.1;AT1G19920.1	3	3	114.16	3.12e-05	10.7592	GI 31h	wt	| Symbols: APS1 | ATP sulfurylase 1 | chr3:8112837-8114734 FORWARD LENGTH=463	128363	209408	168342	163869	82010.8	553280	370875	439413	179495	222540	682771	882300	1.31502e+06	649638	496291	533616	369651	523800	310065	229668	321316	325342	448498	232447	556711	490976	288359	308704	197109	358565	202687	258915	287617	187560	692319	2.75299e+06
AT4G20360.1	11	11	678.81	0.000297669	2.94317	GI 31h	wt	| Symbols: ATRAB8D, ATRABE1B, RABE1b | RAB GTPase homolog E1B | chr4:10990036-10991466 FORWARD LENGTH=476	3.66329e+07	6.53825e+07	3.79816e+07	2.20396e+07	9.89939e+06	4.3023e+07	9.76949e+07	1.1592e+08	5.70914e+07	7.05076e+07	1.75351e+08	1.24623e+08	1.34274e+08	8.73669e+07	6.12883e+07	1.61898e+08	7.16784e+07	1.01285e+08	5.26261e+07	4.79518e+07	4.87219e+07	6.41442e+07	8.00974e+07	7.03702e+07	6.78485e+07	5.97647e+07	5.0525e+07	7.3561e+07	4.71629e+07	4.84231e+07	6.21478e+07	3.70868e+07	2.37834e+07	1.55174e+07	1.0338e+08	1.32256e+08
ATCG00670.1	1	1	83.01	1.55e-05	5.19468	GI 11h	wt	| Symbols: CLPP1, PCLPP | plastid-encoded CLP P | chrC:69910-71882 REVERSE LENGTH=196	48422.4	476201	119536	133329	259403	710163	1.71938e+06	1.35076e+06	499494	1.0237e+06	2.62801e+06	1.39516e+06	1.45112e+06	936986	672583	1.82405e+06	1.26726e+06	1.42321e+06	745005	595984	643698	847886	1.30682e+06	983830	706658	1.32059e+06	953420	1.18075e+06	760637	890814	786932	733298	660702	506858	1.3153e+06	1.16719e+06
AT3G47500.1	1	1	24.68	0.000111847	87.4946	GI 3h	GI 15h	| Symbols: CDF3 | cycling DOF factor 3 | chr3:17504276-17505964 REVERSE LENGTH=448	25591.7	17429.6	5820.8	4475.59	806.97	250136	605123	401313	221354	289646	471373	149843	289051	116381	75568.7	8657.85	17893.2	6613.56	5695.54	1833.38	3470.12	3969.68	6152.13	2227.91	7232.95	29847.5	8041.74	9928.97	5096.82	164849	122136	106399	87536.1	33133.8	181569	34316.1
AT2G40660.1	9	9	573.09	0.00242656	2.94952	wt	GI 31h	| Symbols: | Nucleic acid-binding, OB-fold-like protein | chr2:16966011-16968866 FORWARD LENGTH=389	8.89726e+07	2.09005e+08	1.16775e+08	2.51337e+08	2.38946e+08	5.25191e+07	1.67056e+08	1.03542e+08	4.75635e+07	8.32634e+07	1.80459e+08	9.89803e+07	1.24592e+08	5.57028e+07	5.3002e+07	2.02443e+08	1.2468e+08	1.16741e+08	4.96563e+07	6.94686e+07	1.05984e+08	1.01037e+08	1.07355e+08	1.03581e+08	5.45434e+07	1.60357e+08	1.22456e+08	1.19015e+08	8.10844e+07	1.64081e+08	1.07982e+08	9.32376e+07	9.72769e+07	6.41535e+07	8.06858e+07	6.88274e+07
AT5G51110.1	1	1	26.14	9.7e-05	3.34507	GI 7h	wt	| Symbols: | Transcriptional coactivator/pterin dehydratase | chr5:20778316-20779380 REVERSE LENGTH=220	38323.4	45038.2	89034.7	52212.9	29126.2	142833	184180	187690	67181.4	94420.9	378884	278799	282065	163277	110420	382209	108637	218355	83626.4	76048.9	89058.8	130131	126751	104216	112219	158576	96088.2	128124	50014.3	95356.2	81874.5	83822.7	42392.5	27802.6	196293	192377
AT3G03780.1	6	2	353.75	2.94e-05	4.27477	GI 31h	wt	| Symbols: ATMS2, MS2 | methionine synthase 2 | chr3:957602-960740 FORWARD LENGTH=765	74081	158564	81153.6	155995	109523	98749.4	463073	500270	117876	314502	1.05714e+06	693106	821550	382358	270878	853709	403708	474575	270339	244910	372507	370003	480162	335410	302345	649959	429766	375312	270552	372397	279773	313983	280931	131409	435899	681615
AT1G61520.1	3	3	92.75	2.47e-05	3.09067	GI 31h	wt	| Symbols: LHCA3 | photosystem I light harvesting complex gene 3 | chr1:22700152-22701149 FORWARD LENGTH=273	2.81897e+06	5.48315e+06	4.79268e+06	4.29069e+06	4.55971e+06	5.3295e+06	1.67668e+07	1.50997e+07	6.07373e+06	8.41384e+06	2.22792e+07	1.42036e+07	1.65231e+07	9.71907e+06	7.81321e+06	2.04494e+07	1.2605e+07	1.50279e+07	7.30416e+06	7.41042e+06	1.09365e+07	1.08121e+07	1.49448e+07	1.1613e+07	9.58427e+06	1.37735e+07	1.12745e+07	9.66273e+06	9.24473e+06	1.29748e+07	9.10408e+06	9.55251e+06	6.83559e+06	5.40848e+06	1.33825e+07	1.88527e+07
AT5G35630.1	5	5	261.32	0.000255724	3.08223	GI 31h	wt	| Symbols: GS2, GLN2, ATGSL1 | glutamine synthetase 2 | chr5:13831220-13833239 FORWARD LENGTH=430	2.76705e+06	2.5402e+06	1.78943e+06	2.05851e+06	2.05554e+06	4.90342e+06	5.96807e+06	5.92506e+06	2.77465e+06	4.19433e+06	1.02315e+07	7.63147e+06	7.81848e+06	4.99668e+06	3.61125e+06	8.19686e+06	5.25199e+06	5.65534e+06	3.42231e+06	2.92743e+06	4.49421e+06	4.33508e+06	5.68282e+06	4.12783e+06	4.19962e+06	6.2634e+06	5.20272e+06	4.36888e+06	3.59254e+06	5.50499e+06	3.74998e+06	3.30568e+06	3.57021e+06	2.81872e+06	6.50116e+06	9.56587e+06
AT2G29550.1	5	2	282.28	5.43e-05	4.48889	GI 31h	wt	| Symbols: TUB7 | tubulin beta-7 chain | chr2:12644258-12645932 REVERSE LENGTH=449	131530	306058	235946	240205	284366	550810	1.06421e+06	1.07032e+06	365290	590314	1.58362e+06	1.12425e+06	1.37971e+06	964254	564793	1.32351e+06	1.3594e+06	1.1765e+06	616199	544780	703089	648526	873509	817265	531191	795756	905559	698439	619442	774804	609613	598314	588133	372230	957419	1.5631e+06
AT1G07410.1;AT1G01200.1	2	2	87.82	0.000468504	3.31796	GI 11h	wt	| Symbols: ATRABA2B, RAB-A2B, ATRAB-A2B, RABA2b | RAB GTPase homolog A2B | chr1:2276270-2277154 FORWARD LENGTH=214	127956	893839	628279	882489	952017	1.28129e+06	3.02676e+06	2.43498e+06	1.08749e+06	1.58371e+06	4.71627e+06	2.63915e+06	2.78599e+06	1.77691e+06	1.38399e+06	4.40311e+06	2.72135e+06	2.71578e+06	1.47916e+06	1.46431e+06	1.67142e+06	1.91075e+06	2.33459e+06	2.11107e+06	1.62481e+06	2.90807e+06	2.22558e+06	2.22622e+06	1.62287e+06	2.44486e+06	1.64178e+06	1.79274e+06	1.46485e+06	956269	2.41212e+06	2.23871e+06
AT3G44310.1;AT3G44320.1;AT5G22300.1	31	22	2665.83	0.0139845	1.87263	wt	GI 15h	| Symbols: NIT1, ATNIT1, NITI | nitrilase 1 | chr3:15986901-15988841 FORWARD LENGTH=346	2.01126e+09	4.32912e+09	4.21454e+09	5.57413e+09	4.73325e+09	2.26234e+09	3.92813e+09	3.45694e+09	7.53199e+08	1.88522e+09	4.16658e+09	3.22646e+09	3.67185e+09	2.37686e+09	1.78632e+09	4.65878e+09	3.45505e+09	3.82736e+09	2.32702e+09	2.37498e+09	2.20011e+09	3.15697e+09	3.50013e+09	2.33675e+09	1.86102e+09	4.73591e+09	4.78444e+09	2.99e+09	2.81183e+09	4.29922e+09	2.79812e+09	2.52096e+09	3.60103e+09	2.42305e+09	2.71702e+09	2.92523e+09
AT4G25630.1	1	1	27.66	0.000678977	2.81193	GI 7h	GI 19h	| Symbols: FIB2, ATFIB2 | fibrillarin 2 | chr4:13074239-13076205 FORWARD LENGTH=320	158910	172981	103201	96316.8	65615.5	120939	158314	174813	288546	142339	527912	500101	395240	188874	200642	332680	278815	146808	100255	101683	230908	111534	294163	181937	189083	98241.9	106377	214934	85621.1	169227	109646	52643.2	72672.3	98543.1	394290	249609
AT1G29880.1	1	1	78.42	6.97e-05	3.86978	GI 31h	wt	| Symbols: | glycyl-tRNA synthetase / glycine--tRNA ligase | chr1:10459662-10462781 REVERSE LENGTH=729	49392.5	80509.2	122319	46453.5	122217	180871	311354	314203	172949	168773	486368	424203	493451	243988	178448	277335	277304	186710	175383	145253	286238	253832	364984	244809	252610	349571	233162	217426	185157	316725	205295	161277	153192	181282	354970	469646
AT4G27440.1;AT5G54190.1	5	5	238.6	0.000205148	3.36152	GI 31h	wt	| Symbols: PORB | protochlorophyllide oxidoreductase B | chr4:13725648-13727107 FORWARD LENGTH=401	3.5586e+06	4.85124e+06	3.72581e+06	3.10579e+06	1.82855e+06	7.06204e+06	1.46624e+07	1.2505e+07	6.63571e+06	8.72993e+06	1.90559e+07	1.47342e+07	1.72759e+07	1.00844e+07	7.53346e+06	2.09598e+07	1.16223e+07	1.42276e+07	5.85415e+06	6.29388e+06	1.12364e+07	1.16457e+07	1.23754e+07	9.88369e+06	9.01842e+06	1.13984e+07	1.11841e+07	1.11865e+07	8.16599e+06	1.0587e+07	7.94687e+06	7.54715e+06	8.03287e+06	5.37513e+06	1.27762e+07	1.44506e+07
AT4G10340.1	5	5	294.89	0.00043467	1.65308	GI 31h	wt	| Symbols: LHCB5 | light harvesting complex of photosystem II 5 | chr4:6408200-6409496 FORWARD LENGTH=280	2.28805e+07	2.15967e+07	2.53905e+07	2.26739e+07	1.33497e+07	2.782e+07	5.09728e+07	5.22324e+07	1.57299e+07	2.71603e+07	7.51916e+07	4.76558e+07	4.58124e+07	2.80957e+07	2.67027e+07	5.43157e+07	4.18934e+07	3.7184e+07	1.78152e+07	1.73806e+07	3.52279e+07	2.52109e+07	3.90232e+07	2.77471e+07	2.25677e+07	3.97003e+07	2.74827e+07	2.31273e+07	2.65e+07	3.33255e+07	2.05778e+07	1.88594e+07	2.12541e+07	2.37498e+07	4.47006e+07	4.0939e+07
AT5G50920.1;AT2G25140.1;AT3G48870.1	8	8	442.32	0.000133637	3.03811	GI 31h	wt	| Symbols: CLPC, ATHSP93-V, HSP93-V, DCA1, CLPC1 | CLPC homologue 1 | chr5:20715710-20719800 REVERSE LENGTH=929	2.89572e+06	4.98678e+06	4.11321e+06	4.13344e+06	4.03418e+06	4.94123e+06	1.04733e+07	1.05458e+07	4.43455e+06	5.73326e+06	1.61664e+07	1.39062e+07	1.38112e+07	9.87391e+06	6.4341e+06	1.52429e+07	8.85261e+06	9.3221e+06	5.62227e+06	5.92225e+06	5.89076e+06	7.38475e+06	9.14324e+06	6.22617e+06	7.59703e+06	9.64064e+06	1.00482e+07	7.86036e+06	5.75013e+06	7.35498e+06	5.80242e+06	5.84718e+06	5.23437e+06	3.81757e+06	1.0298e+07	1.80233e+07
AT2G39770.1	1	1	67.36	0.00637071	77.76	GI 31h	wt	| Symbols: CYT1, VTC1, SOZ1, EMB101, GMP1 | Glucose-1-phosphate adenylyltransferase family protein | chr2:16589401-16590741 FORWARD LENGTH=361	1756.22	0	0	0	0	4462.82	48217.8	80619.2	0	0	92870.5	27562.4	10952.6	16885.8	14241.3	19402.3	21599	29972.3	13438	6168.82	16617.8	16686.4	34879.5	12961.6	3485.93	5914.32	23630.6	15545	3399.5	11049	0	6561.03	0	1955.6	17613.6	41159.5
AT1G22410.1;AT4G39980.1	5	4	213.03	0.000146561	5.09312	GI 31h	wt	| Symbols: | Class-II DAHP synthetase family protein | chr1:7912120-7914742 FORWARD LENGTH=527	171753	486758	266903	278327	156469	584605	1.27342e+06	1.43817e+06	471261	942683	2.18945e+06	1.74451e+06	1.78778e+06	1.03937e+06	886208	1.90209e+06	1.26023e+06	1.17793e+06	737208	686693	844259	1.01107e+06	1.08104e+06	1.03353e+06	777795	1.01908e+06	934429	1.02843e+06	694669	936002	702748	680858	565115	315476	1.43832e+06	1.77662e+06
AT4G11150.1	1	1	25.17	0.000138911	21.5792	GI 19h	wt	| Symbols: TUF, emb2448, TUFF, VHA-E1 | vacuolar ATP synthase subunit E1 | chr4:6800091-6801696 FORWARD LENGTH=230	7818.48	48551	4325.76	11915.2	22499.1	61368.4	109341	70401.1	25257.5	65783.6	312504	154890	181442	122608	62267.6	205360	142604	146676	27702.9	51034.3	34522.1	93931.3	136546	94493.6	81790.4	251610	113290	118149	83849.5	24913.6	70089.1	67460.4	85942.9	39005.1	104850	110778
ATCG00780.1	1	1	32.93	0.000331259	4.53878	GI 31h	wt	| Symbols: RPL14 | ribosomal protein L14 | chrC:80696-81064 REVERSE LENGTH=122	8942.01	39888.8	51038.5	16699.1	24651.5	23189.2	146443	99930.1	48004.4	79013.4	334204	185673	215559	109787	91613	216120	60352	163907	76608.1	76286.1	71153.5	134501	96271.4	80322.8	83586.6	72260.8	74187.9	71417	67300.7	46841.3	121327	76637.8	56894.1	55417.3	124125	191022
AT2G38750.1	1	1	31.76	0.00275916	23.5877	GI 7h	GI 23h	| Symbols: ANNAT4 | annexin 4 | chr2:16196582-16198431 REVERSE LENGTH=319	1798.83	105809	0	7002.02	0	24176	124635	109575	78581.2	53459.3	185381	63088.9	308015	39896.7	27579.5	194830	16482.9	89248.7	67531.1	9827.78	2611.93	50299.6	59335.8	15895.1	28723.3	58515.7	30947.3	13443.9	16953.7	3868.67	10845.9	17.1152	2674.47	35.2191	38270.4	93149.9
AT4G25080.3	1	1	84.72	0.000479983	31.9106	GI 19h	wt	| Symbols: CHLM | magnesium-protoporphyrin IX methyltransferase | chr4:12877015-12878128 FORWARD LENGTH=312	63160.6	124526	21349.3	68867.3	37479.2	162266	231996	498996	93503.3	289552	758919	498592	714159	385052	240092	392913	455281	367028	139235	152844	347101	206137	611771	368632	213942	548851	250690	353873	275992	41281.1	139382	116823	155262	274117	275561	316662
AT1G49670.2	14	14	634.1	0.000749521	2.68017	GI 19h	GI 7h	| Symbols: NQR | ARP protein (REF) | chr1:18381591-18386021 REVERSE LENGTH=652	1.99191e+07	3.37116e+07	1.88454e+07	2.72452e+07	1.55354e+07	2.08958e+07	3.79429e+07	3.69981e+07	1.28382e+07	2.08802e+07	4.85986e+07	2.49251e+07	3.35621e+07	1.90893e+07	2.15287e+07	5.32672e+07	3.29211e+07	3.73937e+07	1.71377e+07	1.63075e+07	3.82027e+07	3.86265e+07	3.45506e+07	3.38595e+07	2.74866e+07	4.81724e+07	4.70556e+07	5.26027e+07	3.37799e+07	3.87259e+07	3.71184e+07	3.98274e+07	3.0519e+07	2.38022e+07	3.48745e+07	2.48202e+07
AT5G12250.1	5	2	261.05	0.00103499	1.98658	GI 31h	wt	| Symbols: TUB6 | beta-6 tubulin | chr5:3961317-3962971 REVERSE LENGTH=449	1.11869e+06	1.16803e+06	759516	1.15358e+06	970979	1.15014e+06	2.41535e+06	2.65436e+06	945210	2.14507e+06	3.51799e+06	2.54967e+06	2.91402e+06	1.76071e+06	1.73365e+06	2.85583e+06	2.07618e+06	2.20844e+06	1.30218e+06	1.24182e+06	1.68059e+06	1.50254e+06	2.30341e+06	1.80801e+06	1.2663e+06	2.1776e+06	1.95217e+06	1.99513e+06	1.25637e+06	1.3606e+06	1.48086e+06	1.15051e+06	1.09517e+06	1.08584e+06	2.13949e+06	2.66542e+06
ATCG00130.1	3	3	196.25	0.000455713	7.47665	GI 31h	wt	| Symbols: ATPF | ATPase, F0 complex, subunit B/B', bacterial/chloroplast | chrC:11529-12798 REVERSE LENGTH=184	266084	960309	211664	436581	347035	1.64198e+06	3.77861e+06	2.95474e+06	1.14372e+06	1.49012e+06	5.17663e+06	3.0031e+06	4.92674e+06	3.00104e+06	2.08146e+06	6.95376e+06	3.05757e+06	3.53383e+06	1.45834e+06	1.46585e+06	1.52343e+06	1.57822e+06	1.76238e+06	1.52398e+06	2.4927e+06	2.06552e+06	1.72824e+06	1.77091e+06	1.20629e+06	2.15373e+06	1.49995e+06	1.50094e+06	1.21692e+06	658909	2.7122e+06	4.60865e+06
AT1G09180.1	3	3	105.03	0.000451622	2.62433	GI 31h	wt	| Symbols: ATSAR1, ATSARA1A, SARA1A | secretion-associated RAS super family 1 | chr1:2965147-2965941 FORWARD LENGTH=193	1.29585e+06	2.96367e+06	1.35704e+06	1.95128e+06	1.5364e+06	2.56185e+06	5.67623e+06	5.51632e+06	2.38837e+06	3.67507e+06	9.42985e+06	6.52523e+06	7.36576e+06	4.07853e+06	3.12143e+06	8.57751e+06	4.105e+06	4.98098e+06	2.48078e+06	2.42106e+06	3.05683e+06	4.43878e+06	4.46872e+06	3.99176e+06	3.08221e+06	5.6561e+06	3.53134e+06	3.97156e+06	2.74352e+06	3.87493e+06	3.26472e+06	2.74165e+06	2.25888e+06	1.54758e+06	5.64225e+06	5.67956e+06
AT4G37800.1	9	9	603.11	0.00402284	2.25136	wt	GI 31h	| Symbols: XTH7 | xyloglucan endotransglucosylase/hydrolase 7 | chr4:17775703-17777372 REVERSE LENGTH=293	3.22484e+07	6.2379e+07	4.90107e+07	4.26331e+07	3.33885e+07	2.06064e+07	4.31637e+07	4.37408e+07	1.21332e+07	2.28237e+07	4.54061e+07	2.8188e+07	4.04922e+07	1.90285e+07	1.82745e+07	5.09932e+07	2.85425e+07	3.61847e+07	1.58415e+07	1.57986e+07	2.74436e+07	3.71242e+07	3.26793e+07	3.43733e+07	2.34e+07	4.2209e+07	3.53045e+07	3.52906e+07	2.67702e+07	3.76152e+07	3.6178e+07	3.44496e+07	2.56168e+07	1.72174e+07	3.30733e+07	1.74662e+07
ATCG00480.1;AT5G08670.1	6	6	273	0.000652329	3.84639	GI 31h	wt	| Symbols: ATPB, PB | ATP synthase subunit beta | chrC:52660-54156 REVERSE LENGTH=498	1.55102e+06	2.65631e+06	1.71902e+06	2.27938e+06	1.80242e+06	5.00621e+06	7.33639e+06	7.46383e+06	2.40382e+06	2.85087e+06	8.06774e+06	5.53856e+06	1.22788e+07	5.43293e+06	4.99622e+06	9.70592e+06	5.54626e+06	5.2984e+06	2.23408e+06	2.1956e+06	3.93271e+06	3.57683e+06	3.42466e+06	2.84901e+06	5.37207e+06	4.55471e+06	4.56288e+06	5.86286e+06	3.23802e+06	3.69249e+06	2.95967e+06	3.22175e+06	2.84815e+06	1.67677e+06	7.44406e+06	1.03896e+07
AT4G22890.1	5	5	250.3	0.000237153	10.276	GI 11h	wt	| Symbols: PGR5-LIKE A | PGR5-LIKE A | chr4:12007157-12009175 FORWARD LENGTH=324	126943	1.38777e+06	433429	635730	421900	2.09201e+06	7.08112e+06	4.93778e+06	1.39551e+06	3.28617e+06	8.8423e+06	4.28008e+06	6.43831e+06	3.34172e+06	2.94342e+06	1.11097e+07	5.04146e+06	7.13048e+06	4.05459e+06	4.13679e+06	2.54353e+06	3.94154e+06	4.42285e+06	4.30188e+06	2.66569e+06	5.80364e+06	5.35988e+06	4.75805e+06	3.77003e+06	5.05897e+06	4.27351e+06	3.70461e+06	2.48731e+06	2.0669e+06	4.00187e+06	7.39602e+06
AT3G03960.1	2	2	49.74	0.00910987	3.89492	GI 31h	wt	| Symbols: | TCP-1/cpn60 chaperonin family protein | chr3:1024432-1027604 FORWARD LENGTH=549	141191	68941	126246	48622.6	44344.9	112865	359305	476942	141644	188454	727489	456617	537952	294891	151663	593087	65549.8	233288	157194	169852	172589	186516	233535	175480	170531	313633	242656	299390	186784	65514.3	248549	187716	96904.9	72492	324071	480435
AT2G18020.1;AT3G51190.1;AT4G36130.1	4	4	218.11	0.0277593	2.91443	GI 19h	GI 31h	| Symbols: EMB2296 | Ribosomal protein L2 family | chr2:7837151-7838160 FORWARD LENGTH=258	441254	1.89954e+06	1.03183e+06	3.59416e+06	2.83529e+06	758799	1.14674e+06	835816	1.62441e+06	570511	1.79688e+06	1.1356e+06	2.32033e+06	1.1148e+06	909111	3.27463e+06	2.13282e+06	2.80349e+06	1.19476e+06	1.2731e+06	1.6449e+06	2.10316e+06	2.04213e+06	1.51599e+06	2.19151e+06	2.4563e+06	2.48592e+06	2.99531e+06	1.79173e+06	1.98567e+06	1.59872e+06	2.42547e+06	2.96908e+06	1.37878e+06	716979	1.43415e+06
AT5G46290.3	3	3	134.15	0.000855159	2.8153	GI 31h	wt	| Symbols: KASI | 3-ketoacyl-acyl carrier protein synthase I | chr5:18774439-18776629 REVERSE LENGTH=489	1.29755e+06	2.22854e+06	922786	1.55328e+06	1.22437e+06	2.91724e+06	5.23686e+06	4.87221e+06	1.81456e+06	2.80333e+06	8.25028e+06	4.98999e+06	6.84405e+06	3.50135e+06	2.52773e+06	6.85024e+06	3.7202e+06	4.44013e+06	2.00612e+06	1.918e+06	2.77162e+06	3.4372e+06	3.63094e+06	3.3e+06	2.84367e+06	4.98417e+06	3.11133e+06	3.47034e+06	2.08695e+06	2.71302e+06	2.38263e+06	2.18553e+06	2.0694e+06	1.37546e+06	4.4992e+06	4.99949e+06
AT5G44340.1	7	3	277.91	0.000680202	3.52476	GI 7h	wt	| Symbols: TUB4 | tubulin beta chain 4 | chr5:17859442-17860994 REVERSE LENGTH=444	1.17311e+06	2.31801e+06	653781	1.35685e+06	1.29845e+06	2.00058e+06	4.61053e+06	5.89304e+06	2.01289e+06	3.77573e+06	9.13317e+06	6.63276e+06	8.00342e+06	4.28613e+06	3.5568e+06	5.89714e+06	5.64856e+06	4.99497e+06	1.94974e+06	2.39899e+06	5.23464e+06	3.46978e+06	5.52329e+06	4.18603e+06	3.08993e+06	5.61938e+06	4.21279e+06	3.8494e+06	3.22265e+06	2.25616e+06	2.81301e+06	2.72016e+06	2.48813e+06	2.54177e+06	4.93123e+06	4.97732e+06
AT3G25920.1	3	3	140.53	0.00413542	4.84101	GI 19h	GI 31h	| Symbols: RPL15 | ribosomal protein L15 | chr3:9491268-9492558 REVERSE LENGTH=277	522944	923833	1.01963e+06	1.87354e+06	2.16888e+06	445306	1.65547e+06	968121	1.47146e+06	1.08187e+06	1.69436e+06	1.06071e+06	1.87644e+06	1.07577e+06	918181	2.80265e+06	1.84433e+06	2.1786e+06	1.18157e+06	1.45148e+06	2.41252e+06	2.00087e+06	2.0548e+06	1.31379e+06	1.87685e+06	2.15584e+06	3.28781e+06	2.66003e+06	2.04008e+06	1.88591e+06	1.75113e+06	2.83153e+06	2.88703e+06	2.14031e+06	782217	1.15022e+06
AT3G60300.2	1	1	26.17	0.00679095	18.1481	GI 7h	GI 23h	| Symbols: | RWD domain-containing protein | chr3:22285371-22287382 FORWARD LENGTH=383	48610.7	96782	9323.56	11805.2	3308.34	44616.5	34559.7	126534	82251.9	63883.2	210591	172371	194803	91261.4	77091.9	132605	18957	43327.5	20684.5	15591.7	4452.83	20329.9	54601.5	63137.4	68393.1	9329.63	6143.65	27696.7	5706.17	1318.66	22617.4	1504.2	268.531	3102.27	102893	63575.9
AT1G20010.1;AT1G75780.1	6	4	258	0.000832775	2.20088	GI 31h	wt	| Symbols: TUB5 | tubulin beta-5 chain | chr1:6938033-6940481 REVERSE LENGTH=449	2.56847e+06	4.29192e+06	3.66397e+06	2.67099e+06	2.65746e+06	3.95645e+06	8.42503e+06	7.83381e+06	3.0871e+06	5.48462e+06	1.16389e+07	7.97089e+06	1.04175e+07	6.22518e+06	4.74788e+06	9.20659e+06	6.06697e+06	7.43585e+06	4.37793e+06	4.18804e+06	5.61e+06	5.41144e+06	6.9747e+06	5.97658e+06	4.4713e+06	6.44263e+06	6.57738e+06	7.22332e+06	4.00747e+06	5.58409e+06	4.7414e+06	4.17775e+06	3.20069e+06	2.90314e+06	7.52765e+06	9.245e+06
AT1G16410.1	1	1	31.11	0.00413372	47.8014	GI 11h	wt	| Symbols: CYP79F1, BUS1, SPS1 | cytochrome p450 79f1 | chr1:5608862-5611118 FORWARD LENGTH=538	1065.34	0	0	4535.37	5504.22	18152.8	53512.4	31422.1	50080.6	49574.4	234681	99773.9	141714	84693.4	61932.2	146949	87376.4	155086	87893.4	64666.5	53556.1	84110.2	100213	88813.1	31515	113583	36966.3	57023.2	36433	9294.4	44082.1	9304.24	35575.5	19275.4	61544.9	122675
AT1G20620.1	13	11	520.99	0.00235326	2.96882	GI 19h	wt	| Symbols: CAT3, SEN2, ATCAT3 | catalase 3 | chr1:7143142-7146193 FORWARD LENGTH=492	8.46673e+06	1.69654e+07	1.03156e+07	2.11756e+07	1.05761e+07	1.08405e+07	2.59251e+07	2.46302e+07	1.37238e+07	1.01362e+07	3.26773e+07	1.81349e+07	3.48151e+07	2.38959e+07	1.69294e+07	3.65036e+07	1.88466e+07	2.89833e+07	1.03676e+07	7.94407e+06	1.96082e+07	2.55399e+07	2.20664e+07	1.98958e+07	2.43467e+07	3.67703e+07	3.27813e+07	4.49617e+07	2.31218e+07	2.42749e+07	1.89948e+07	2.8202e+07	2.79509e+07	1.82308e+07	2.73827e+07	2.52495e+07
ATCG00680.1	5	5	173.83	0.000709016	2.7205	GI 11h	wt	| Symbols: PSBB | photosystem II reaction center protein B | chrC:72371-73897 FORWARD LENGTH=508	463438	752547	536232	463701	709237	499760	1.90392e+06	1.79049e+06	968104	1.10646e+06	2.93082e+06	1.75284e+06	2.95484e+06	1.42931e+06	1.27504e+06	2.89538e+06	1.96138e+06	1.83923e+06	1.00184e+06	1.12437e+06	1.72786e+06	1.50512e+06	1.85656e+06	1.32763e+06	1.23508e+06	1.40381e+06	1.2362e+06	1.06889e+06	730010	1.58109e+06	960483	1.02244e+06	1.29227e+06	775147	1.22813e+06	2.15561e+06
AT1G10630.1	3	3	118.18	0.012741	4.93038	GI 19h	wt	| Symbols: ATARFA1F, ARFA1F | ADP-ribosylation factor A1F | chr1:3513189-3514230 REVERSE LENGTH=181	2.0256e+06	1.42179e+06	92918.5	1.47272e+06	847094	2.06374e+06	4.47928e+06	3.73116e+06	1.23897e+06	2.28393e+06	8.18084e+06	4.50135e+06	3.47545e+06	2.02969e+06	1.9509e+06	7.18794e+06	3.9832e+06	4.45069e+06	2.54718e+06	2.27907e+06	4.52122e+06	2.80357e+06	3.73818e+06	3.14745e+06	2.08215e+06	2.93383e+06	3.1948e+06	1.44545e+06	2.47143e+06	4.17472e+06	2.77946e+06	1.769e+06	1.43032e+06	2.92334e+06	4.83628e+06	4.43885e+06
AT1G04480.1	3	3	126.89	0.00359498	4.62465	GI 19h	GI 7h	| Symbols: | Ribosomal protein L14p/L23e family protein | chr1:1216110-1217257 FORWARD LENGTH=140	492264	1.31923e+06	639525	1.47625e+06	1.58841e+06	1.09859e+06	1.26273e+06	1.43018e+06	1.09293e+06	700274	1.93083e+06	1.44085e+06	1.87162e+06	921387	919758	2.34229e+06	2.11852e+06	2.09395e+06	1.20538e+06	1.25476e+06	2.16137e+06	1.76116e+06	1.79746e+06	1.28622e+06	1.50717e+06	2.67478e+06	2.38025e+06	2.83138e+06	1.63846e+06	2.37597e+06	1.9875e+06	2.76178e+06	1.96566e+06	1.53189e+06	1.28626e+06	1.53251e+06
AT4G01690.1	1	1	33.15	0.00133946	4.60245	GI 19h	wt	| Symbols: PPOX, HEMG1, PPO1 | Flavin containing amine oxidoreductase family | chr4:729929-732309 FORWARD LENGTH=537	4403.04	35797.7	12364.2	173343	48946.7	66515.5	260927	94407	137304	136640	430243	299667	362556	244728	133932	343374	254163	172947	78475.2	87001.7	202252	245915	295788	61235.1	179588	354465	290578	311669	72377.5	147236	42948.2	113757	147234	113357	126296	280335
AT4G39520.1	1	1	27.88	0.00117741	19.6823	GI 7h	wt	| Symbols: | GTP-binding protein-related | chr4:18371329-18374000 REVERSE LENGTH=369	0	19946.5	0	2771.32	0	13230.6	60560.3	85975.4	32870.9	48616.8	112444	89650.1	138132	91196.3	70440.9	133701	57672.9	71446.3	26190.5	32666.7	17726.5	67324	46461.3	59453	54464.2	32507.1	39107.8	0	21491.7	2146.88	26333.8	15204	24498.6	1638.17	63662.5	70848.8
AT1G26790.1	1	1	32.82	0.00366361	55.7363	GI 23h	GI 11h	| Symbols: | Dof-type zinc finger DNA-binding family protein | chr1:9273857-9275312 REVERSE LENGTH=396	66110.5	32797.1	16574.1	30767	2313.32	412577	551065	256522	148873	172524	101654	105436	101977	20770.5	27197.6	9211.51	17131	19773.2	0	4557.35	48481.9	2525.38	17208	0	5963.39	56732.5	53553.4	15349.2	16526.9	820348	465050	342405	358290	251285	72717.1	14530.7
AT3G02530.1	2	2	99.06	0.00145574	4.72827	GI 31h	wt	| Symbols: | TCP-1/cpn60 chaperonin family protein | chr3:528806-532457 REVERSE LENGTH=535	42600.9	80911.3	83056.8	77721.4	74446.7	154935	375127	364236	139554	229329	624266	397018	485991	307445	191892	409244	254963	249815	180592	160258	167048	287067	259352	194827	215696	306538	246303	198317	160348	234282	201814	158344	147537	88446.1	300223	494736
AT1G18080.1	2	2	81.53	0.00109592	4.65986	GI 31h	wt	| Symbols: ATARCA, RACK1A_AT, RACK1A | Transducin/WD40 repeat-like superfamily protein | chr1:6222325-6223901 FORWARD LENGTH=327	194954	347450	328879	479488	242900	414285	918742	1.15371e+06	303813	562733	1.77126e+06	1.17358e+06	2.40909e+06	1.32753e+06	701463	1.75413e+06	860410	1.41248e+06	768861	503473	1.08718e+06	1.11888e+06	900437	776722	986876	1.42396e+06	1.18947e+06	1.64381e+06	820822	1.22818e+06	706737	1.26023e+06	1.11752e+06	493373	1.04647e+06	2.23483e+06
AT3G11710.1	2	2	141.99	0.111768	2.29108	wt	GI 15h	| Symbols: ATKRS-1 | lysyl-tRNA synthetase 1 | chr3:3702359-3705613 REVERSE LENGTH=626	1.46496e+06	4.44074e+06	3.62653e+06	5.25211e+06	5.91759e+06	1.44743e+06	4.75749e+06	3.70731e+06	1.38751e+06	2.48088e+06	4.5865e+06	3.2496e+06	3.71042e+06	3.73753e+06	1.86441e+06	3.99128e+06	3.22867e+06	2.96751e+06	1.92495e+06	2.35046e+06	2.22658e+06	2.48286e+06	2.45166e+06	1.46345e+06	1.91554e+06	3.66014e+06	3.12618e+06	2.73746e+06	1.84281e+06	2.10937e+06	2.09619e+06	1.69571e+06	2.70034e+06	2.18541e+06	2.80212e+06	2.2649e+06
AT3G12780.1;AT1G56190.1;AT1G79550.1	6	6	241.35	0.00800086	4.24848	GI 31h	wt	| Symbols: PGK1 | phosphoglycerate kinase 1 | chr3:4061127-4063140 REVERSE LENGTH=481	2.5855e+06	1.44685e+06	1.88308e+06	2.12506e+06	1.62755e+06	2.89687e+06	2.94405e+06	3.64553e+06	2.10819e+06	2.03922e+06	5.49607e+06	6.26797e+06	6.43777e+06	4.6742e+06	2.70027e+06	3.79573e+06	3.3791e+06	3.24243e+06	2.36884e+06	2.13123e+06	3.77513e+06	2.09178e+06	4.00406e+06	2.71109e+06	3.4636e+06	3.30871e+06	2.64392e+06	2.94932e+06	1.90237e+06	2.19277e+06	1.59546e+06	1.77738e+06	2.29602e+06	2.39996e+06	4.16443e+06	1.37783e+07
AT2G39730.1	22	22	1182.89	0.00281523	2.01941	GI 19h	wt	| Symbols: RCA | rubisco activase | chr2:16570951-16573345 REVERSE LENGTH=474	7.0151e+07	1.22981e+08	7.17885e+07	8.3922e+07	8.15283e+07	9.18036e+07	2.56361e+08	1.9619e+08	9.14713e+07	1.3618e+08	3.36409e+08	2.02507e+08	2.5459e+08	1.48935e+08	1.13504e+08	3.08653e+08	1.52584e+08	1.92465e+08	1.05284e+08	9.88148e+07	1.20479e+08	1.38348e+08	1.51359e+08	1.29117e+08	1.09695e+08	1.88284e+08	1.57937e+08	1.61415e+08	1.13446e+08	1.36505e+08	1.2002e+08	1.03365e+08	8.78461e+07	7.30349e+07	1.81466e+08	2.26365e+08
AT4G31580.1	1	1	38.84	0.018262	27.39	GI 7h	GI 23h	| Symbols: SRZ-22, SRZ22, RSZP22, RSZ22, At-RSZ22 | serine/arginine-rich 22 | chr4:15306983-15308064 FORWARD LENGTH=200	50798.2	56181.6	834.895	6195.06	1143.08	7281.49	14242.6	66109.4	138005	68326.7	212826	130079	161370	41348.6	60058.4	76800.6	8179.88	32763.5	16732.2	3183.06	534.413	4791.12	15682.4	19838.9	43042.7	5284.41	4214.15	13653.1	7401.24	165.794	10339.7	1598.43	1784.36	481.094	98853.2	22515.2
AT5G52840.1	2	2	80.68	0.00139665	5.30712	GI 31h	wt	| Symbols: | NADH-ubiquinone oxidoreductase-related | chr5:21413718-21414794 FORWARD LENGTH=169	13152.6	101867	48782.6	29328.7	45484.2	79058.4	285682	356498	69030.6	189563	511683	277823	521106	180625	195821	325746	242682	287461	135621	159797	240392	183690	221895	139171	176000	204196	216096	265645	111324	194829	134085	166573	115329	44163	208371	377037
AT1G78580.1	4	4	215.84	0.0221353	2.49993	GI 7h	GI 23h	| Symbols: ATTPS1, TPS1 | trehalose-6-phosphate synthase | chr1:29552495-29557482 REVERSE LENGTH=942	1.38384e+06	2.76997e+06	2.5269e+06	863118	296293	677681	2.09104e+06	2.33124e+06	1.34583e+06	1.63754e+06	4.84925e+06	2.12691e+06	3.55492e+06	1.20978e+06	1.20181e+06	4.27198e+06	1.62585e+06	1.8336e+06	781203	974272	1.48938e+06	1.92759e+06	2.01645e+06	1.32794e+06	1.48588e+06	1.28646e+06	812460	871045	721296	1.23358e+06	1.1705e+06	558658	263368	284525	2.02009e+06	1.32168e+06
AT5G28060.1;AT3G04920.1	2	2	81.14	0.00503115	2.16239	GI 23h	wt	| Symbols: | Ribosomal protein S24e family protein | chr5:10069791-10070792 REVERSE LENGTH=133	845407	1.28285e+06	1.05134e+06	1.40659e+06	1.33104e+06	944723	2.03026e+06	1.59533e+06	1.99509e+06	947642	2.44598e+06	1.91308e+06	3.01607e+06	1.54695e+06	1.19885e+06	3.4813e+06	2.05391e+06	3.16525e+06	1.62362e+06	1.41956e+06	2.02019e+06	1.9489e+06	1.95898e+06	1.50773e+06	2.11927e+06	2.83391e+06	2.83028e+06	3.63005e+06	1.71796e+06	2.75984e+06	1.87283e+06	2.96633e+06	2.71734e+06	1.68848e+06	1.79779e+06	2.26513e+06
AT1G64880.1	5	5	200.75	0.00919456	3.55389	GI 7h	GI 19h	| Symbols: | Ribosomal protein S5 family protein | chr1:24105713-24108780 FORWARD LENGTH=515	4.87013e+06	1.19581e+07	3.19682e+06	2.97123e+06	1.44146e+06	3.0974e+06	5.59247e+06	5.20965e+06	3.07846e+06	3.98819e+06	1.74333e+07	1.0544e+07	1.47083e+07	6.31947e+06	4.62644e+06	1.79469e+07	7.0057e+06	7.69973e+06	3.9238e+06	3.89617e+06	4.08365e+06	6.43685e+06	5.92861e+06	5.41987e+06	5.63178e+06	2.78339e+06	2.76884e+06	3.99928e+06	2.58592e+06	2.90197e+06	3.04132e+06	2.19106e+06	1.43749e+06	1.0069e+06	8.996e+06	6.15714e+06
AT3G10260.3	1	1	26.05	0.00100233	23.1071	GI 11h	wt	| Symbols: | Reticulon family protein | chr3:3171413-3172568 REVERSE LENGTH=267	0	0	0	7155.45	6077.12	34201.5	63644.5	62293.6	29761	53326.4	67039.7	44693	76618.3	62291.5	50116	86667.6	63111	72461.1	43940.9	40661.6	23741.2	71531.4	40073	52588.3	65702.3	4650.95	87318.5	87885.3	63095.3	47593.3	55786.1	68871.5	43936.3	28496.3	13087.5	73184.1
AT1G26630.1	1	1	30.54	0.00193213	19.9323	GI 3h	wt	| Symbols: FBR12, ATELF5A-2, ELF5A-2 | Eukaryotic translation initiation factor 5A-1 (eIF-5A 1) protein | chr1:9205968-9207098 FORWARD LENGTH=159	0	0	0	21342.2	0	100058	65843.1	35934.6	56787.3	24438.4	146472	80034	98932.5	49915.4	64627.5	133641	60410.4	101517	16714.3	38216.3	0	125130	67623.1	70015.3	80761.1	42217.5	49228.4	1442.47	58250.6	4569.61	88938.3	75615.3	65172.2	22031.3	50053.8	0
AT3G44110.1;AT5G22060.1	2	2	85.87	0.00379527	4.98281	GI 31h	wt	| Symbols: ATJ3, ATJ | DNAJ homologue 3 | chr3:15869115-15871059 REVERSE LENGTH=420	181391	541486	7138.01	455448	270349	530927	1.01639e+06	1.30174e+06	325139	705018	2.39729e+06	1.44833e+06	1.77639e+06	1.125e+06	700394	1.48868e+06	1.15523e+06	1.194e+06	474068	543579	681217	911136	1.17117e+06	750045	805853	1.28229e+06	1.02025e+06	1.24967e+06	682179	328457	676660	764711	694631	403495	1.15753e+06	1.92355e+06
AT1G50370.1	1	1	26.1	0.0616953	4.30823	GI 31h	wt	| Symbols: | Calcineurin-like metallo-phosphoesterase superfamily protein | chr1:18658894-18661672 FORWARD LENGTH=303	62957.9	6422.39	0	11611.7	0	16259.1	52884	66877.2	10879.6	42690.2	45769.2	68110.8	92688.7	30214.3	38425.4	69710.5	68707.1	60302.1	38950.5	36146.8	14602	37870.8	33145	36923.9	29072.8	8449.09	50448.3	16024.5	28775	21577.7	26147.4	27366.6	26992	11548.4	20393.5	116699
AT3G02090.2	2	2	80.24	0.00817737	2.8778	GI 31h	GI 19h	| Symbols: MPPBETA | Insulinase (Peptidase family M16) protein | chr3:365624-368534 FORWARD LENGTH=535	475130	603604	422791	453798	388430	366453	821537	683505	359959	466924	1.31976e+06	938551	1.06531e+06	862089	596783	1.43094e+06	650136	1.023e+06	558371	561494	768667	606372	636662	510280	804971	381503	550531	724729	461990	585012	395130	555034	316391	438018	909599	1.7453e+06
AT3G08940.2	1	1	31	0.00464201	2.57241	GI 11h	wt	| Symbols: LHCB4.2 | light harvesting complex photosystem II | chr3:2717717-2718665 FORWARD LENGTH=287	118488	331878	184222	241311	217076	259424	790369	691810	352770	438977	1.02586e+06	590091	746341	539602	315358	1.02015e+06	621842	692231	388768	314932	327002	507812	506072	492741	385082	503719	382741	337405	295769	604721	377297	329046	319488	168584	472056	609464
AT4G10320.1;AT3G23145.1	50	49	3137.67	0.110689	1.67686	wt	GI 7h	| Symbols: | tRNA synthetase class I (I, L, M and V) family protein | chr4:6397526-6404509 REVERSE LENGTH=1190	4.28278e+08	9.71639e+08	5.22232e+08	1.08211e+09	9.44947e+08	4.16119e+08	9.01869e+08	6.42065e+08	1.97396e+08	4.82936e+08	9.99148e+08	6.71028e+08	7.83514e+08	3.75594e+08	3.68366e+08	1.24989e+09	7.26773e+08	7.75122e+08	3.84147e+08	4.35113e+08	5.03085e+08	6.29165e+08	6.97881e+08	7.3549e+08	4.30697e+08	9.14717e+08	6.44979e+08	6.0819e+08	5.30693e+08	9.4712e+08	6.52025e+08	4.74228e+08	5.72623e+08	4.14221e+08	5.58579e+08	6.54642e+08
AT3G22960.1	1	1	27.48	0.0246184	12.812	GI 11h	wt	| Symbols: PKP1, PKP-ALPHA | Pyruvate kinase family protein | chr3:8139369-8141771 FORWARD LENGTH=596	19768.8	13824.7	0	30715.5	3375.37	63192.4	133144	215074	47318.9	129208	9762.51	142922	232948	121466	112265	350447	151338	209667	81924	72661.5	48399.9	185429	53549.7	64907.5	130873	21072	180706	74253.1	96415.8	119939	95434.2	90985.4	107766	7675.75	73653.9	130413
AT1G79040.1	4	4	268.38	0.00592572	3.50923	GI 11h	wt	| Symbols: PSBR | photosystem II subunit R | chr1:29736085-29736781 FORWARD LENGTH=140	4.12886e+06	1.56032e+07	5.24965e+06	8.28212e+06	8.65593e+06	9.71866e+06	3.77688e+07	2.12545e+07	1.03264e+07	1.42536e+07	3.65502e+07	2.00471e+07	1.94099e+07	1.48552e+07	1.41926e+07	6.29042e+07	1.7364e+07	3.58619e+07	1.97606e+07	1.84293e+07	8.37325e+06	1.68193e+07	1.72841e+07	1.49076e+07	1.55202e+07	1.78229e+07	1.98427e+07	1.7715e+07	1.4898e+07	2.16231e+07	2.41249e+07	1.70957e+07	9.55076e+06	6.23279e+06	1.84523e+07	3.73024e+07
AT1G19880.1	1	1	29.86	0.0141669	11.6631	GI 7h	GI 23h	| Symbols: | Regulator of chromosome condensation (RCC1) family protein | chr1:6900648-6903818 REVERSE LENGTH=538	13227.7	20774.4	413020	18776.3	38177.6	280546	59917.2	61442.9	280521	102444	257502	71701.8	94732.7	573946	82297.9	305563	9566.18	214602	62139.4	37308.4	20570.9	74367.8	8955.46	45575.5	93232.2	2120.58	54948.3	0	89157.4	6538.96	35680.3	24211	7568.59	6221.24	25876.2	42659
AT1G48630.1	1	1	60.61	0.00513502	2.44684	GI 31h	wt	| Symbols: RACK1B_AT | receptor for activated C kinase 1B | chr1:17981977-17983268 REVERSE LENGTH=326	658985	1.05397e+06	1.01318e+06	890574	797574	773950	1.70882e+06	1.75376e+06	811870	1.01927e+06	3.09439e+06	2.67072e+06	2.42694e+06	1.47477e+06	1.03555e+06	2.13603e+06	1.5756e+06	1.68469e+06	942824	1.05349e+06	1.52796e+06	1.25017e+06	1.64189e+06	1.4158e+06	1.35533e+06	1.89381e+06	1.53603e+06	1.35641e+06	1.01163e+06	1.4546e+06	1.12003e+06	1.22545e+06	891724	664752	1.95478e+06	3.10119e+06
AT2G45710.1	1	1	62.19	0.0236197	12.7269	GI 7h	wt	| Symbols: | Zinc-binding ribosomal protein family protein | chr2:18831243-18831999 FORWARD LENGTH=84	4668.54	0	10847.2	31622.9	0	0	58269.4	0	51962.1	8495.08	135697	80400.9	200123	177197	63439.2	127428	40419.4	87485.4	28867	10621.4	13433.2	78232.8	30831.6	26488.1	62161.2	48161.6	62497.2	29202.4	22782	34819.2	18144.3	51734	63192.9	24800.8	29616.7	92720.1
AT2G07698.1;ATMG01190.1	8	6	423.84	0.0053287	5.3069	GI 31h	wt	| Symbols: | ATPase, F1 complex, alpha subunit protein | chr2:3361474-3364028 FORWARD LENGTH=777	1.69267e+06	3.48722e+06	2.00681e+06	2.2508e+06	2.16242e+06	5.1223e+06	1.1356e+07	1.10874e+07	4.57103e+06	6.7641e+06	1.47743e+07	1.19442e+07	1.75429e+07	1.15025e+07	8.10041e+06	1.78389e+07	8.96597e+06	1.16967e+07	6.41015e+06	6.20659e+06	8.12926e+06	7.53863e+06	8.44955e+06	5.66813e+06	8.08204e+06	9.7292e+06	1.11491e+07	8.90635e+06	5.54061e+06	5.91848e+06	6.35884e+06	7.25525e+06	5.63633e+06	3.93851e+06	1.03701e+07	1.7782e+07
AT1G49760.1	1	1	60.5	0.0109823	12.8179	GI 31h	wt	| Symbols: PAB8, PABP8 | poly(A) binding protein 8 | chr1:18416740-18419753 FORWARD LENGTH=671	0	12924.9	19307.8	14118.6	204.632	5275.15	48177.3	111383	44632.9	65081.9	30979.4	124225	124801	98942.5	106084	45528.3	37287.4	118480	58531.9	60857.4	42966.6	86438.5	88932.8	44616.2	83034.9	23013	59094.9	108693	28397.4	33150.6	25280.3	51936	23893.9	12146.3	52858.4	204178
AT1G74470.1	10	10	537.58	0.00838669	1.78412	GI 31h	wt	| Symbols: | Pyridine nucleotide-disulphide oxidoreductase family protein | chr1:27991248-27992845 FORWARD LENGTH=467	5.18074e+06	1.01987e+07	8.14815e+06	8.96601e+06	8.6531e+06	6.15024e+06	1.60398e+07	1.60262e+07	8.48788e+06	1.00419e+07	2.55924e+07	1.95057e+07	1.69773e+07	1.0495e+07	9.76873e+06	2.46685e+07	1.48721e+07	1.62675e+07	9.25489e+06	8.93656e+06	1.45247e+07	1.13506e+07	1.39873e+07	1.08947e+07	9.76448e+06	1.41592e+07	1.36337e+07	1.30559e+07	8.82305e+06	1.1133e+07	1.10773e+07	9.79271e+06	8.34508e+06	6.78388e+06	1.67177e+07	1.86617e+07
AT1G09130.3	2	2	91.56	0.00392482	5.45778	GI 11h	wt	| Symbols: | ATP-dependent caseinolytic (Clp) protease/crotonase family protein | chr1:2939731-2942217 REVERSE LENGTH=370	112893	413297	253363	182556	201915	341575	1.69823e+06	1.03191e+06	456851	721394	1.38423e+06	883433	1.08846e+06	808724	704864	2.97954e+06	701996	1.41139e+06	905181	833379	490313	769834	668765	638778	698934	820922	1.07778e+06	1.02819e+06	557756	936648	944849	1.11242e+06	441141	201065	795724	1.65283e+06
AT5G01530.1	2	2	83.25	0.00362846	2.67665	GI 11h	wt	| Symbols: LHCB4.1 | light harvesting complex photosystem II | chr5:209084-210243 FORWARD LENGTH=290	1.00749e+06	3.29372e+06	903758	1.77322e+06	2.38238e+06	2.17677e+06	6.45236e+06	4.62332e+06	3.25702e+06	3.12841e+06	8.58344e+06	5.26442e+06	6.1595e+06	3.56812e+06	2.57744e+06	1.02552e+07	4.73002e+06	6.31745e+06	3.29524e+06	2.6864e+06	2.55322e+06	3.86522e+06	4.34313e+06	3.26484e+06	3.1232e+06	4.57068e+06	3.55452e+06	4.05008e+06	2.48257e+06	3.91237e+06	3.24361e+06	2.9765e+06	2.83458e+06	1.55928e+06	4.36214e+06	5.18777e+06
AT4G18240.1	1	1	30.88	0.0215717	Inf	wt	GI 31h	| Symbols: ATSS4, SSIV, SS4 | starch synthase 4 | chr4:10082221-10087044 FORWARD LENGTH=1040	25015.9	8679.04	268087	0	199047	37862.9	68891	26597.5	18734.9	91061.1	133592	9481.62	234119	109116	62789.3	0	40039.7	0	3844.56	85870.9	8340.8	191443	72175.3	14896.4	38531.5	157781	143210	139995	46857.4	9412.68	2738.92	18610.6	70351.3	60352.8	0	0
AT3G02320.1	1	1	22.26	0.0307145	1047.24	GI 3h	wt	| Symbols: | N2,N2-dimethylguanosine tRNA methyltransferase | chr3:470097-473492 FORWARD LENGTH=589	0	0	0	0	23.1837	677.313	2275.4	5357.17	13507.7	1012.2	2560.52	2596.58	10159.3	11456.5	3749.4	2069.16	0	7889.15	825.388	3382.49	0	11714.2	1752.78	3754.03	0	0	7082.5	2554.08	3512.54	0	3592.05	680.545	0	0	0	5126.6
AT5G23060.1	5	5	247.98	0.0032883	3.28693	GI 11h	wt	| Symbols: CaS | calcium sensing receptor | chr5:7736760-7738412 REVERSE LENGTH=387	1.02567e+06	2.09203e+06	1.46091e+06	2.21474e+06	2.71455e+06	2.84473e+06	8.44132e+06	6.82112e+06	3.2829e+06	3.99939e+06	1.27477e+07	6.61443e+06	7.34127e+06	4.69914e+06	3.70556e+06	1.04814e+07	7.7643e+06	8.32254e+06	3.78182e+06	4.11073e+06	5.38224e+06	5.94281e+06	6.87636e+06	5.64685e+06	4.47342e+06	7.96578e+06	6.39957e+06	5.96002e+06	5.00509e+06	6.38999e+06	5.38133e+06	4.92415e+06	4.60913e+06	3.68945e+06	5.74956e+06	6.20634e+06
AT5G19770.1;AT1G64740.1	5	2	260.13	0.0197849	2.78787	GI 31h	wt	| Symbols: TUA3 | tubulin alpha-3 | chr5:6682761-6684474 REVERSE LENGTH=450	355600	532125	326118	300634	413844	211337	854548	1.3221e+06	298970	503267	1.30255e+06	1.33381e+06	936567	530612	585307	1.28494e+06	835064	1.13455e+06	764322	560319	461245	428509	862684	710574	355495	693521	1.20316e+06	1.04353e+06	577986	693362	905427	701508	410885	264293	744790	1.6908e+06
AT3G02780.1	1	1	35.25	0.076171	8.72243	GI 19h	wt	| Symbols: IPP2, IPIAT1, IDI2 | isopentenyl pyrophosphate:dimethylallyl pyrophosphate isomerase 2 | chr3:602578-604648 REVERSE LENGTH=284	233246	85609.3	40750.8	83564.6	87769.7	114329	386617	456980	32175.5	119942	480877	347800	286858	191168	132892	538914	267690	462477	251289	192771	217473	152321	215759	192306	182308	235537	236764	313547	164942	185862	304077	190350	136700	48453.7	297785	321448
AT2G37990.1	1	1	30.41	0.0142588	6.64393	GI 19h	GI 23h	| Symbols: | ribosome biogenesis regulatory protein (RRS1) family protein | chr2:15900713-15903028 FORWARD LENGTH=318	37548.5	198671	6194.79	53343.7	32382.4	30405.3	86365.8	122173	81783.4	47904	296187	172448	231908	109279	74483.3	213202	133864	125107	59319.8	62792.4	60191.7	87075.5	131396	59333.3	82067.7	62733.2	67332.2	85050.7	41476.4	22027.9	34575	31521.5	26766.1	17554.5	137025	152294
AT2G17130.1	1	1	33.71	0.00420434	6.19721	GI 19h	wt	| Symbols: IDH2, IDH-II | isocitrate dehydrogenase subunit 2 | chr2:7461062-7462466 REVERSE LENGTH=367	25863.2	52584.9	63958.9	66069.8	48700.5	80716.2	238964	227001	77905	135284	260684	281374	298316	153018	102486	245711	228230	154614	120000	102507	181109	140270	197948	120862	98952.8	139582	146648	107589	93790.8	164395	119052	108393	61136.6	75225.3	246106	284415
AT1G78900.1	5	5	193.2	0.00665208	4.17506	GI 31h	wt	| Symbols: VHA-A | vacuolar ATP synthase subunit A | chr1:29660463-29664575 FORWARD LENGTH=623	310062	931234	771082	822682	811124	1.38618e+06	3.08592e+06	3.04688e+06	970465	1.87708e+06	4.03713e+06	2.68599e+06	4.02295e+06	2.7205e+06	2.21161e+06	4.26591e+06	2.61908e+06	2.70062e+06	1.69486e+06	1.4156e+06	2.02766e+06	1.7494e+06	2.31436e+06	1.85668e+06	1.69376e+06	2.2447e+06	2.38686e+06	2.41346e+06	1.61479e+06	2.2215e+06	1.44103e+06	1.4031e+06	1.71684e+06	1.10304e+06	2.61129e+06	4.46124e+06
AT5G38660.1	3	3	99.87	0.0317539	5.70057	GI 31h	wt	| Symbols: APE1 | acclimation of photosynthesis to environment | chr5:15473285-15475497 REVERSE LENGTH=286	356839	265818	216385	146785	87726.9	911001	1.3539e+06	1.24582e+06	294592	954733	2.39402e+06	1.35657e+06	1.40334e+06	640969	898410	1.8438e+06	1.12985e+06	1.18378e+06	635675	703402	750866	1.01368e+06	987216	1.10026e+06	584691	1.12293e+06	1.03076e+06	765768	794411	974247	805258	476540	453275	401925	1.02804e+06	1.76353e+06
AT3G20050.1	1	1	41.51	0.00892348	1.66174	GI 31h	wt	| Symbols: ATTCP-1, TCP-1 | T-complex protein 1 alpha subunit | chr3:6998544-7002266 REVERSE LENGTH=545	344264	498626	434916	401669	318291	502626	899070	862638	301999	492560	1.47166e+06	947747	1.0209e+06	548708	492230	1.13553e+06	759105	719737	370751	364658	834095	646324	646749	565204	470099	843352	634426	689904	440069	708797	443679	479164	408909	355866	897541	745844
AT5G14740.1	7	5	360.09	0.00943277	4.09377	GI 11h	wt	| Symbols: CA2, CA18, BETA CA2 | carbonic anhydrase 2 | chr5:4758257-4762382 FORWARD LENGTH=331	331322	1.25529e+06	300432	749179	1.05013e+06	1.01997e+06	3.4093e+06	3.1241e+06	1.4719e+06	2.10782e+06	6.5404e+06	3.50326e+06	3.68985e+06	2.13782e+06	1.70899e+06	6.28531e+06	3.32204e+06	3.14642e+06	1.8458e+06	1.90015e+06	1.51382e+06	2.5865e+06	3.0076e+06	2.60414e+06	2.14091e+06	3.13453e+06	2.61195e+06	2.21809e+06	1.49832e+06	2.09185e+06	2.30242e+06	1.3513e+06	1.47849e+06	953663	2.40995e+06	2.95212e+06
AT2G19730.1	2	2	95.82	0.0264918	6.72911	GI 19h	wt	| Symbols: | Ribosomal L28e protein family | chr2:8511752-8512995 FORWARD LENGTH=143	229368	1.06191e+06	419177	978328	1.31415e+06	475328	1.28484e+06	1.15507e+06	1.04807e+06	815254	2.05025e+06	1.16621e+06	2.36518e+06	931805	886804	1.74858e+06	839137	1.99652e+06	1.04328e+06	852349	1.5171e+06	1.98866e+06	1.74406e+06	876526	1.61142e+06	1.55055e+06	2.417e+06	2.45547e+06	1.72909e+06	1.51238e+06	1.18418e+06	2.46681e+06	2.71879e+06	1.6569e+06	735184	1.42591e+06
AT5G52040.2;AT4G25500.1	23	23	2037.81	0.0850206	8.06669	GI 19h	GI 23h	| Symbols: ATRSP41, RS41, At-RS41 | RNA-binding (RRM/RBD/RNP motifs) family protein | chr5:21131081-21133318 FORWARD LENGTH=357	1.36865e+09	2.38166e+09	1.06906e+09	2.79328e+08	1.35263e+08	7.91956e+08	1.44367e+09	1.51772e+09	1.78837e+09	1.1769e+09	2.9358e+09	2.26479e+09	2.40594e+09	1.27918e+09	1.21877e+09	2.86007e+09	1.05053e+09	1.61551e+09	9.29333e+08	8.1941e+08	4.79694e+08	1.12176e+09	1.10608e+09	1.33377e+09	1.3175e+09	2.90328e+08	2.43343e+08	5.61359e+08	4.5163e+08	4.35448e+08	8.54691e+08	2.168e+08	1.5984e+08	1.15115e+08	2.16994e+09	1.98236e+09
AT1G72370.1;AT3G04770.1	2	2	73.32	0.00885152	1.8668	GI 11h	wt	| Symbols: P40, AP40, RP40, RPSAA | 40s ribosomal protein SA | chr1:27243148-27244842 REVERSE LENGTH=298	1.13274e+06	1.88769e+06	1.93448e+06	1.87011e+06	1.57685e+06	2.51015e+06	3.11793e+06	2.96851e+06	1.21941e+06	1.66049e+06	5.13555e+06	3.80695e+06	5.88919e+06	2.60254e+06	2.45426e+06	5.5292e+06	3.64369e+06	4.14664e+06	2.21275e+06	1.73838e+06	2.47369e+06	2.90879e+06	2.94729e+06	2.51414e+06	2.40656e+06	3.88292e+06	3.08688e+06	3.79936e+06	2.23338e+06	3.67905e+06	2.25652e+06	2.69081e+06	2.77088e+06	1.5654e+06	2.92048e+06	3.39696e+06
AT5G10450.4	1	1	26.88	0.0395491	84.348	GI 31h	wt	| Symbols: GRF6 | G-box regulating factor 6 | chr5:3284476-3286261 REVERSE LENGTH=273	7191.63	1335.47	1031.2	1475.71	1281.07	21898	110569	174768	11526.6	46337.7	364839	160538	203542	81675	69590.3	143619	71076.2	110307	18665.3	13515.8	10942.1	64469.3	66608.5	65823.5	58720.9	137720	65182.7	30950.6	29777.7	78793.6	36223.6	6918.47	27039.7	9772.82	101159	341677
AT2G21580.1	2	1	97.28	0.0316591	4.07159	GI 11h	GI 15h	| Symbols: | Ribosomal protein S25 family protein | chr2:9236629-9237510 FORWARD LENGTH=108	322876	702836	262525	231869	283693	172062	634391	273757	438098	205204	654680	496486	307443	228002	280302	2.09312e+06	291316	1.1377e+06	872188	481817	263556	152956	210825	187349	448169	323535	319142	730717	220924	407010	508668	808834	197799	455328	440825	1.34967e+06
AT5G35980.1	1	1	72.45	0.0501411	7.49101	GI 31h	GI 23h	| Symbols: YAK1 | yeast YAK1-related gene 1 | chr5:14128551-14135984 FORWARD LENGTH=956	31600.1	228640	57752.5	16499.3	5167.13	25949.9	98529.3	60740.4	33930.3	63768.9	155089	113178	83048	63851.5	40943.4	196737	30691.5	116099	62112.8	44064	48883.5	26115.2	60481.8	52892.2	40889.5	9175.06	19554.1	42093.7	23776.7	19885.9	35287.9	17199.5	8795.61	14022.7	73370.3	252125
AT3G06650.1	1	1	21.3	0.00389869	2.8529	GI 19h	wt	| Symbols: ACLB-1 | ATP-citrate lyase B-1 | chr3:2079247-2082633 REVERSE LENGTH=608	32523.3	127593	57430.2	84870.9	140910	177403	292207	247642	114191	128919	369639	189416	324018	183906	156298	305529	208774	296014	141243	143527	257784	216212	235614	192016	191217	272642	423664	504721	188624	217995	265794	331418	207199	152066	222524	202745
AT4G02570.1;AT1G02980.1	3	3	91.32	0.00806485	3.20136	GI 19h	wt	| Symbols: ATCUL1, CUL1, AXR6 | cullin 1 | chr4:1129315-1133435 FORWARD LENGTH=738	296511	1.10111e+06	237447	623089	710821	881607	1.57995e+06	1.74045e+06	561078	971840	1.67598e+06	1.51616e+06	1.93988e+06	1.38267e+06	948812	2.22492e+06	1.41127e+06	1.49731e+06	883810	997704	950493	1.07727e+06	1.30082e+06	1.04187e+06	728832	1.22801e+06	1.48236e+06	1.36659e+06	800166	1.28368e+06	1.27178e+06	1.22004e+06	1.02362e+06	759301	1.47551e+06	1.50335e+06
AT5G20010.1	5	5	237.95	0.335665	1.2896	wt	GI 3h	| Symbols: RAN-1, RAN1, ATRAN1 | RAS-related nuclear protein-1 | chr5:6760364-6761747 FORWARD LENGTH=221	1.02771e+07	1.71383e+07	1.53179e+07	2.20182e+07	1.57697e+07	7.46231e+06	1.66092e+07	1.8512e+07	8.94471e+06	9.13507e+06	2.4203e+07	1.50937e+07	2.3353e+07	1.30522e+07	1.09105e+07	2.15453e+07	1.70136e+07	1.55847e+07	8.9937e+06	7.55051e+06	1.4973e+07	1.69234e+07	2.03428e+07	1.16563e+07	1.36632e+07	1.89179e+07	2.07005e+07	1.6245e+07	1.5377e+07	1.79412e+07	1.31987e+07	1.58835e+07	1.45123e+07	1.26386e+07	1.60805e+07	1.64369e+07
AT1G69830.1	9	9	549.53	0.0570522	1.74393	wt	GI 31h	| Symbols: ATAMY3, AMY3 | alpha-amylase-like 3 | chr1:26288518-26293003 REVERSE LENGTH=887	1.42354e+07	1.98632e+07	1.04153e+07	2.3299e+07	2.14247e+07	7.49252e+06	1.60835e+07	1.70888e+07	3.85888e+06	1.01477e+07	2.37989e+07	1.39718e+07	2.02555e+07	1.09132e+07	8.52196e+06	2.08304e+07	1.63208e+07	1.2938e+07	6.96256e+06	8.17196e+06	1.70721e+07	1.61654e+07	1.7425e+07	1.24474e+07	9.10621e+06	1.72005e+07	1.73195e+07	1.59405e+07	1.01208e+07	1.03788e+07	1.06229e+07	1.12792e+07	1.02811e+07	8.46869e+06	1.32537e+07	1.15044e+07
AT5G60100.2	1	1	34.39	0.0533287	20.3458	GI 7h	GI 23h	| Symbols: PRR3 | pseudo-response regulator 3 | chr5:24198215-24200502 REVERSE LENGTH=522	1476.73	98031.9	114090	15081	2838.54	6139.78	17412.3	31405	1897.82	17017.5	280840	147326	216385	87236.9	56786.3	258382	98464.8	112281	48687.9	42899.8	15168.3	27248.3	56977.1	33950.4	17995.2	29662.7	20524.6	22759.5	16591.9	1633.22	4983.68	5384.76	8164.18	4316.64	97247.1	32640
AT5G65730.1	5	5	309.4	0.0418894	3.08858	GI 19h	GI 31h	| Symbols: XTH6 | xyloglucan endotransglucosylase/hydrolase 6 | chr5:26299080-26300290 FORWARD LENGTH=292	4.2448e+06	8.49168e+06	7.12253e+06	6.74057e+06	4.42981e+06	6.52083e+06	1.28477e+07	1.16787e+07	3.06302e+06	7.87299e+06	1.40288e+07	6.5378e+06	1.05522e+07	4.24942e+06	5.25899e+06	1.3793e+07	7.73723e+06	9.43696e+06	3.66412e+06	3.59784e+06	7.38088e+06	1.0384e+07	8.13359e+06	8.87652e+06	6.02423e+06	1.15339e+07	9.60966e+06	7.86812e+06	8.05346e+06	1.09349e+07	9.13386e+06	9.59391e+06	6.4721e+06	4.83929e+06	6.97686e+06	3.56504e+06
AT5G63150.1	1	1	20.36	0.0846062	81.3659	GI 11h	GI 7h	| Symbols: | unknown protein; FUNCTIONS IN: molecular_function unknown; INVOLVED IN: biological_process unknown; LOCATED IN: mitochondrion; EXPRESSED IN: 22 plant structures; EXPRESSED DURING: 13 growth stages; CONTAINS InterPro DOMAIN/s: Protein o	21081.6	67297.6	30758.9	7822.82	30880.4	46348.8	21555.5	4190.72	0	7727.87	9677.61	3252.66	0	0	0	317517	94520.1	102948	44093.3	83501.9	15465.6	0	16598.8	66640.5	528.228	6557.42	82184	30430.6	52874.8	8563.7	0	83988.8	725.547	2597.56	23543.6	0
AT1G07770.1;AT2G39590.1;AT3G46040.1	6	6	263.16	0.48198	1.56939	wt	GI 31h	| Symbols: RPS15A | ribosomal protein S15A | chr1:2408413-2409065 REVERSE LENGTH=130	4.96875e+06	1.36764e+07	1.30971e+07	1.60799e+07	1.85591e+07	4.52222e+06	1.38251e+07	1.29206e+07	6.769e+06	7.92773e+06	1.9677e+07	1.02885e+07	1.45998e+07	9.08057e+06	7.35124e+06	1.47004e+07	1.34296e+07	1.52502e+07	8.61199e+06	9.17023e+06	1.1953e+07	1.57363e+07	1.27767e+07	7.35432e+06	9.90558e+06	1.12912e+07	1.45897e+07	1.02783e+07	1.12689e+07	1.10522e+07	1.09497e+07	1.25249e+07	1.25768e+07	1.15847e+07	7.9801e+06	1.20807e+07
AT5G06850.1	1	1	20.39	0.052294	6.05641	wt	GI 3h	| Symbols: | C2 calcium/lipid-binding plant phosphoribosyltransferase family protein | chr5:2127200-2129584 REVERSE LENGTH=794	146547	622179	23947.8	491974	361784	27593.1	48513.3	59818.8	31263.6	72982.3	112689	126748	116902	68889.8	87818.9	253344	79102.7	193350	89175	96558.2	55212.1	115610	116357	97386.9	162252	36689.2	123088	61998.6	78048.7	175101	126699	122535	117142	29897.7	30497.1	168637
AT3G02080.1	1	1	53.97	0.0724974	2.09422	GI 11h	GI 19h	| Symbols: | Ribosomal protein S19e family protein | chr3:364138-365161 REVERSE LENGTH=143	305168	807733	529210	606018	215540	108232	535420	389021	350405	348304	1.00855e+06	596202	1.03403e+06	173890	380770	1.11867e+06	637807	730466	288508	309493	528239	558204	726671	408980	571550	368839	480981	31165.6	510354	563344	318408	302468	657726	578700	472204	592631
AT4G05180.1	1	1	22.36	0.0627903	2.75636	GI 31h	GI 19h	| Symbols: PSBQ, PSBQ-2, PSII-Q | photosystem II subunit Q-2 | chr4:2672093-2673170 REVERSE LENGTH=230	602181	182096	486718	191911	319171	379664	366157	396306	705682	244243	444273	626770	578828	586564	315885	487927	482518	429895	190968	176948	410117	217717	750865	510387	370378	272580	153162	413157	243637	271004	161262	223284	222221	213337	512849	771460
AT3G05060.1	1	1	32.57	0.0751712	9.95061	GI 7h	GI 23h	| Symbols: | NOP56-like pre RNA processing ribonucleoprotein | chr3:1413174-1415564 REVERSE LENGTH=533	132329	59558.6	55858.9	463071	53245.6	80891.8	194403	412814	292709	12868.6	752271	1.12394e+06	1.11957e+06	71934.4	117574	576507	371883	44676.1	406278	6376.34	203826	383978	803975	262968	191927	191723	326163	1119.44	61930.7	37469.4	0	49330.3	99826.4	3637.07	542288	0
AT3G46780.1	7	7	336.81	0.0448643	2.70235	GI 31h	wt	| Symbols: PTAC16 | plastid transcriptionally active 16 | chr3:17228766-17231021 FORWARD LENGTH=510	4.82373e+06	9.75061e+06	7.35213e+06	5.98809e+06	2.16794e+06	1.11933e+07	1.94472e+07	2.13633e+07	1.00321e+07	1.10725e+07	3.24456e+07	2.1877e+07	2.43603e+07	1.40935e+07	1.08179e+07	2.8373e+07	1.70874e+07	1.5765e+07	8.49972e+06	9.2562e+06	1.3967e+07	1.39174e+07	1.71787e+07	1.25432e+07	1.2228e+07	1.46528e+07	1.25545e+07	1.52386e+07	9.51093e+06	1.12032e+07	1.16451e+07	9.10284e+06	5.59113e+06	3.97106e+06	1.94411e+07	1.93538e+07
AT1G04820.1	5	2	282.12	0.0277218	4.08871	GI 31h	wt	| Symbols: TUA4, TOR2 | tubulin alpha-4 chain | chr1:1356421-1358266 REVERSE LENGTH=450	157725	644564	298639	329450	348374	425669	1.3113e+06	1.46662e+06	408856	874377	1.61351e+06	1.66173e+06	1.56253e+06	975391	801588	2.13317e+06	964148	1.40544e+06	992343	572533	373977	898516	1.02185e+06	1.03336e+06	675371	704409	1.13132e+06	646704	748036	914955	906943	870565	537804	280942	761134	2.40298e+06
AT4G23920.1;AT4G10960.1	4	4	181.23	0.133939	1.83299	wt	GI 15h	| Symbols: UGE2, ATUGE2 | UDP-D-glucose/UDP-D-galactose 4-epimerase 2 | chr4:12431416-12433666 FORWARD LENGTH=350	3.64005e+06	7.46606e+06	4.57869e+06	6.56489e+06	5.88946e+06	2.53206e+06	5.19256e+06	5.62102e+06	1.53631e+06	3.05777e+06	7.51719e+06	5.10877e+06	5.85002e+06	2.81441e+06	2.29408e+06	5.96288e+06	4.3298e+06	3.8643e+06	2.22873e+06	2.36217e+06	3.07676e+06	3.85415e+06	4.39961e+06	3.84634e+06	2.57713e+06	5.77636e+06	4.47317e+06	4.2304e+06	2.76554e+06	3.83415e+06	3.43944e+06	2.89291e+06	2.6698e+06	2.02768e+06	4.23921e+06	5.30346e+06
AT5G02500.1;AT1G16030.1;AT1G56410.1;AT3G09440.1;AT3G12580.1;AT5G02490.1;AT5G28540.1	11	11	608.76	0.0300987	2.24149	GI 11h	wt	| Symbols: HSC70-1, HSP70-1, AT-HSC70-1, HSC70 | heat shock cognate protein 70-1 | chr5:554055-556334 REVERSE LENGTH=651	7.09573e+06	1.57532e+07	6.99078e+06	9.96683e+06	7.27323e+06	8.82355e+06	2.73339e+07	2.03454e+07	7.51657e+06	1.27294e+07	3.14603e+07	1.57197e+07	2.56158e+07	1.35497e+07	1.1818e+07	5.23525e+07	1.8279e+07	2.75172e+07	1.03898e+07	1.03135e+07	1.40103e+07	1.8766e+07	1.55917e+07	1.77142e+07	1.1896e+07	2.06769e+07	1.75365e+07	2.678e+07	1.26084e+07	2.07602e+07	1.76239e+07	1.45262e+07	1.0856e+07	6.7433e+06	1.91286e+07	1.00683e+07
AT3G29360.1	1	1	44.08	0.160614	1.95315	wt	GI 7h	| Symbols: | UDP-glucose 6-dehydrogenase family protein | chr3:11267375-11268817 REVERSE LENGTH=480	195601	348802	370741	349010	465481	67135.1	295396	190587	215725	183736	607765	309615	264434	85828.2	116577	438817	288399	321071	96404.2	137252	242493	223691	324545	279971	112487	507730	363205	367635	153044	495586	268410	269202	190471	175709	237500	236757
AT2G47650.2	1	1	38.66	0.0657415	1.83231	GI 3h	wt	| Symbols: UXS4 | UDP-xylose synthase 4 | chr2:19538751-19541364 REVERSE LENGTH=449	74806.4	197312	215653	225998	187449	238936	459684	450512	226965	248696	818677	481609	451117	209782	215443	582817	327938	432945	191705	202843	212121	367355	307509	243130	198111	402304	322251	273561	190682	270565	274004	220586	186537	115341	346267	385162
AT3G18190.1	1	1	41.96	0.0303925	4.94339	GI 7h	wt	| Symbols: | TCP-1/cpn60 chaperonin family protein | chr3:6232226-6233836 FORWARD LENGTH=536	16708.1	33570.4	47131.7	38618.3	40804.5	35538.8	232272	232224	78724.2	102169	403021	240062	300604	185609	112322	346759	102775	171904	106294	86727.3	118321	139029	156205	101262	110678	202263	140569	149379	91798	158241	103756	76434	75303.8	32477.8	191448	227609
AT5G54600.1	1	1	32.3	0.0812646	1.94501	GI 23h	GI 19h	| Symbols: | Translation protein SH3-like family protein | chr5:22183046-22184403 FORWARD LENGTH=198	174575	316158	278892	354484	102921	74899.4	286380	273132	206655	142220	405009	321458	403396	172632	190792	469069	388682	398944	200218	139051	290547	370700	339851	250081	291882	262792	297478	15568.5	272898	390567	247021	224575	346542	255570	284266	288334
AT5G40270.1;AT5G40290.1	6	6	262.08	0.123222	1.866	wt	GI 23h	| Symbols: | HD domain-containing metal-dependent phosphohydrolase family protein | chr5:16093394-16097093 REVERSE LENGTH=473	5.28367e+06	9.26425e+06	9.27307e+06	8.63918e+06	5.2847e+06	3.61303e+06	8.2588e+06	6.42723e+06	2.02188e+06	4.63813e+06	1.18563e+07	6.45915e+06	8.0947e+06	4.42676e+06	4.04086e+06	1.0677e+07	8.0264e+06	6.48951e+06	3.41571e+06	4.09379e+06	7.88856e+06	5.39129e+06	7.30368e+06	5.73604e+06	2.76636e+06	5.89876e+06	5.85511e+06	4.14897e+06	3.94086e+06	5.49849e+06	3.93485e+06	3.19847e+06	3.57539e+06	3.14142e+06	6.43308e+06	7.08423e+06
AT4G20890.1	5	1	207.75	0.0679436	6.43761	GI 19h	wt	| Symbols: TUB9 | tubulin beta-9 chain | chr4:11182218-11183840 FORWARD LENGTH=444	163326	302467	93548.1	120787	104252	304977	340904	419568	118043	263942	514785	373308	503260	263250	206084	450369	311850	284094	248798	260337	217379	227957	471028	272238	187228	368926	409711	376841	198635	222182	296723	209064	238067	155176	289735	550224
AT1G07660.1	1	1	36.07	0.136681	1.95101	wt	GI 7h	| Symbols: | Histone superfamily protein | chr1:2369212-2369523 FORWARD LENGTH=103	682977	1.07202e+06	617445	1.41788e+06	1.36088e+06	416991	1.1394e+06	1.07191e+06	748543	443845	1.24042e+06	542177	820359	582372	359052	1.04782e+06	804773	674183	378864	353472	1.06705e+06	620068	750526	641382	465699	861567	749324	775676	455468	670618	605645	846979	612461	426968	836048	699169
AT5G67500.2	1	1	27.59	0.0921431	32.0518	GI 11h	wt	| Symbols: VDAC2 | voltage dependent anion channel 2 | chr5:26935223-26937123 FORWARD LENGTH=303	2125.66	2591.99	59.726	11952.5	997.53	10546	3591.38	107736	41426	61779.7	170116	92770.5	159873	92209.9	49512.9	125199	19961.3	126719	88276	79851.4	16328.1	107226	71243.8	55292.2	92854.2	13376.3	57679.5	84194.4	68862.7	0	58870.7	89458.8	53751.4	43493.7	17787.2	91450.9
AT5G03290.1;AT3G09810.1	3	3	142.15	0.0277383	1.61359	GI 11h	wt	| Symbols: IDH-V | isocitrate dehydrogenase V | chr5:794043-795939 FORWARD LENGTH=374	1.13547e+06	1.69763e+06	871356	1.37907e+06	1.23356e+06	1.13956e+06	2.60384e+06	2.78733e+06	1.11369e+06	1.89267e+06	3.31241e+06	2.50626e+06	2.94368e+06	1.81185e+06	1.47277e+06	3.1682e+06	1.97487e+06	2.5096e+06	1.49826e+06	1.34337e+06	1.56436e+06	2.15859e+06	2.36919e+06	2.17874e+06	1.54786e+06	2.17643e+06	2.38804e+06	2.31262e+06	1.76993e+06	1.98377e+06	1.98987e+06	1.87516e+06	1.63321e+06	1.1086e+06	2.67529e+06	2.25927e+06
AT3G09880.1;AT1G13460.1;AT3G21650.1	9	8	475.81	0.146258	1.80489	GI 11h	GI 19h	| Symbols: ATB' BETA | Protein phosphatase 2A regulatory B subunit family protein | chr3:3029902-3031931 FORWARD LENGTH=499	2.32954e+07	4.55064e+07	3.42148e+07	3.22955e+07	1.86746e+07	2.42552e+07	4.88417e+07	3.82844e+07	1.53686e+07	2.75635e+07	6.13112e+07	3.9388e+07	4.07287e+07	2.42681e+07	1.77215e+07	7.524e+07	3.98717e+07	3.86234e+07	1.98966e+07	2.22526e+07	2.89495e+07	3.22516e+07	3.36381e+07	3.48913e+07	2.15236e+07	3.91776e+07	2.06635e+07	2.92115e+07	2.01045e+07	3.17138e+07	3.36972e+07	2.34682e+07	1.53146e+07	1.06297e+07	3.48768e+07	2.75494e+07
AT4G13930.1	6	6	250.98	0.382292	1.54045	GI 31h	GI 15h	| Symbols: SHM4 | serine hydroxymethyltransferase 4 | chr4:8048013-8050021 REVERSE LENGTH=471	4.0815e+06	7.4146e+06	6.86012e+06	8.39334e+06	8.10869e+06	2.91055e+06	7.37879e+06	7.65113e+06	2.8928e+06	4.35693e+06	9.00712e+06	8.18744e+06	8.33823e+06	5.75413e+06	4.13936e+06	8.08221e+06	6.33824e+06	5.97819e+06	4.97138e+06	4.51442e+06	6.62266e+06	5.79669e+06	7.32689e+06	4.58998e+06	4.25521e+06	7.94554e+06	8.60325e+06	9.05728e+06	4.6965e+06	4.45717e+06	4.72288e+06	6.41571e+06	5.38458e+06	4.51021e+06	7.36671e+06	1.01394e+07
AT2G21160.1	1	1	22.81	0.0622371	28.2163	GI 7h	wt	| Symbols: | Translocon-associated protein (TRAP), alpha subunit | chr2:9068428-9070207 FORWARD LENGTH=258	3107.45	5561.76	2591.92	3109.8	4695.97	17178.9	128160	113336	40639	65926.5	260807	173940	160706	105869	58898.9	157334	88917.1	127111	66537.4	73296.3	52314.1	115007	87663.5	77837.3	64153.4	109457	74539.2	66279.4	26497.4	103791	68126.8	32606.2	44046.5	15417	86476.5	131211
AT2G34430.1	3	1	94.68	0.0659149	3.90904	GI 3h	wt	| Symbols: LHB1B1, LHCB1.4 | light-harvesting chlorophyll-protein complex II subunit B1 | chr2:14524818-14525618 FORWARD LENGTH=266	294265	423262	289562	575696	401054	3.26184e+06	1.19804e+06	1.09189e+06	644255	604191	1.77986e+06	1.17362e+06	1.69828e+06	825794	931781	1.70978e+06	1.08334e+06	1.18057e+06	399006	411694	805037	1.18252e+06	991677	959769	838580	1.23364e+06	622228	744063	586740	948113	598330	442885	595888	367592	1.12306e+06	1.09004e+06
ATCG00280.1	3	3	98.24	0.0603631	2.73479	GI 11h	wt	| Symbols: PSBC | photosystem II reaction center protein C | chrC:33720-35141 FORWARD LENGTH=473	1.28006e+06	2.20414e+06	1.09468e+06	1.54621e+06	2.13921e+06	2.57381e+06	4.57327e+06	3.32103e+06	2.00286e+06	2.02253e+06	6.50855e+06	3.46288e+06	5.40321e+06	2.99554e+06	2.86079e+06	8.40611e+06	4.32877e+06	5.8378e+06	3.02083e+06	2.86301e+06	3.70095e+06	3.37597e+06	3.41277e+06	3.02529e+06	2.83554e+06	4.02273e+06	3.51192e+06	3.01856e+06	1.92505e+06	4.18173e+06	3.24221e+06	3.14718e+06	2.82997e+06	1.95125e+06	2.61643e+06	5.49356e+06
AT2G36160.1;AT3G11510.1	8	8	400.18	0.175647	1.60303	GI 19h	GI 3h	| Symbols: | Ribosomal protein S11 family protein | chr2:15169925-15171159 FORWARD LENGTH=150	4.29563e+06	1.59444e+07	7.35941e+06	1.60618e+07	1.47468e+07	4.90644e+06	1.46305e+07	1.30403e+07	8.01881e+06	7.90037e+06	2.33818e+07	1.35335e+07	2.01114e+07	1.11727e+07	8.52045e+06	2.46237e+07	1.50094e+07	1.74665e+07	1.03736e+07	1.05739e+07	1.25157e+07	1.58049e+07	1.67932e+07	1.08362e+07	1.46168e+07	2.00428e+07	2.21647e+07	1.98062e+07	1.43516e+07	1.31939e+07	1.48874e+07	1.75126e+07	1.36137e+07	1.14125e+07	1.02687e+07	1.72243e+07
AT2G05070.1	3	1	126.29	0.0598289	6.01891	GI 3h	wt	| Symbols: LHCB2.2, LHCB2 | photosystem II light harvesting complex gene 2.2 | chr2:1799436-1800329 REVERSE LENGTH=265	397298	1.54157e+06	445304	951045	989436	7.72275e+06	5.98256e+06	4.14473e+06	2.13598e+06	3.71618e+06	7.89439e+06	5.29869e+06	7.27026e+06	3.66673e+06	3.44327e+06	8.79247e+06	3.79011e+06	5.06544e+06	2.07822e+06	2.36305e+06	2.15267e+06	4.24316e+06	3.79035e+06	3.68715e+06	3.17732e+06	3.59751e+06	2.30807e+06	2.90356e+06	2.15312e+06	4.0039e+06	2.57347e+06	1.86383e+06	2.67538e+06	1.11395e+06	4.17029e+06	4.9657e+06
AT2G36880.1;AT1G02500.1	3	2	233.38	0.0582079	2.20782	GI 31h	wt	| Symbols: MAT3 | methionine adenosyltransferase 3 | chr2:15479721-15480893 REVERSE LENGTH=390	1.09336e+06	2.47848e+06	1.74094e+06	1.80004e+06	2.32009e+06	2.24704e+06	3.11263e+06	3.56176e+06	1.41694e+06	2.40128e+06	5.77333e+06	6.12789e+06	6.65668e+06	5.17414e+06	2.77155e+06	4.83212e+06	4.58347e+06	4.23107e+06	1.85315e+06	2.79795e+06	5.48449e+06	3.65285e+06	5.11053e+06	2.95899e+06	3.93557e+06	4.24557e+06	3.54011e+06	2.66424e+06	3.12073e+06	2.94106e+06	1.9671e+06	2.91806e+06	3.17164e+06	2.61634e+06	4.07637e+06	5.81117e+06
AT5G47010.1	1	1	31.82	0.0958689	3.73243	GI 7h	GI 19h	| Symbols: UPF1, LBA1, ATUPF1 | RNA helicase, putative | chr5:19072009-19078856 FORWARD LENGTH=1254	17818	65281.5	33333.7	24955.8	13787.4	12581.1	34251	38825.1	30399.1	23100	95874.1	46368.5	77020.8	24136.1	18440.3	81086.9	39903.7	32464.3	9870.11	10424.1	33755.8	36678.4	24342.9	14795.5	24039.2	31812.6	3663.5	9802.95	12008.9	23671	12174.3	9599.88	9652.81	4757.71	49082.3	35240.5
AT1G62750.1	1	1	25.13	0.0862969	3.56303	GI 31h	GI 23h	| Symbols: ATSCO1, ATSCO1/CPEF-G, SCO1 | Translation elongation factor EFG/EF2 protein | chr1:23233622-23236321 REVERSE LENGTH=783	75281.2	141345	384289	116482	96427.9	145857	307700	283223	47118.9	158662	460957	437674	417395	291910	186424	433344	264452	224970	176806	163426	225446	187404	296448	173800	215450	303060	255180	213181	162309	201433	193455	159657	73407	131768	344593	914391
AT3G60750.1;AT2G45290.1	9	9	456.2	0.107986	8.27097	GI 31h	GI 3h	| Symbols: | Transketolase | chr3:22454004-22456824 FORWARD LENGTH=741	5.14292e+06	6.30283e+06	7.08555e+06	6.18497e+06	4.76338e+06	3.61581e+06	5.68261e+06	6.21141e+06	2.6003e+06	3.47735e+06	9.83961e+06	1.08271e+07	3.02324e+07	1.69098e+07	9.31926e+06	1.17852e+07	6.13321e+06	1.21775e+07	8.9395e+06	5.65968e+06	5.83839e+06	5.22504e+06	6.83848e+06	4.3482e+06	1.19839e+07	1.14827e+07	1.03394e+07	1.42579e+07	4.4417e+06	8.0522e+06	5.34094e+06	1.15815e+07	1.08051e+07	5.01704e+06	9.02223e+06	6.74919e+07
AT1G44446.1	1	1	33.41	0.101563	6.2046	GI 7h	GI 23h	| Symbols: CH1, ATCAO, CAO | Pheophorbide a oxygenase family protein with Rieske [2Fe-2S] domain | chr1:16848664-16851152 REVERSE LENGTH=536	37422	183472	69914.7	28695.2	82038.5	206632	504279	513126	167148	399304	1.05899e+06	657235	660615	420039	315389	492835	298773	266570	135517	157363	210414	124010	148628	100795	87419.6	88204.3	173009	158757	77984.1	72808.2	70166.4	110064	41054.7	43439.6	562278	528720
AT1G59870.1	1	1	24	0.130234	1.56924	GI 7h	GI 19h	| Symbols: PEN3, PDR8, ATPDR8, ABCG36, ATABCG36 | ABC-2 and Plant PDR ABC-type transporter family protein | chr1:22034661-22039844 FORWARD LENGTH=1469	41469.3	46911.7	43099.6	97455.9	62350.7	47677.9	63478.2	85412	33244.4	55138.8	183732	118717	151507	64855	59962.9	158977	85573.5	105558	49046.9	39843.8	73735.4	91044.8	106782	64007.9	68130.1	108580	65925.5	35916.5	45811.6	137688	46202.7	46354.8	52767.4	64716.8	78287.7	96603.4
AT1G54270.1;AT3G19760.1	7	2	360.22	0.10362	3.15214	GI 31h	wt	| Symbols: EIF4A-2 | eif4a-2 | chr1:20260495-20262018 FORWARD LENGTH=412	509983	409538	640027	631017	174677	681330	1.57761e+06	1.76944e+06	564803	1.06009e+06	2.5547e+06	1.76356e+06	2.23651e+06	1.08973e+06	964202	1.81991e+06	1.29156e+06	1.36281e+06	584386	622835	656174	1.1823e+06	1.3651e+06	1.30547e+06	932158	1.34899e+06	1.05733e+06	1.12419e+06	751968	973420	865657	693435	685929	458998	1.63275e+06	1.88451e+06
AT5G42270.1;AT1G50250.1	6	6	247.68	0.0362809	3.42386	GI 11h	wt	| Symbols: VAR1, FTSH5 | FtsH extracellular protease family | chr5:16902659-16905102 FORWARD LENGTH=704	657795	2.83814e+06	598264	2.25736e+06	2.95659e+06	3.63673e+06	7.69316e+06	6.40123e+06	2.00812e+06	4.21008e+06	1.16706e+07	7.24229e+06	7.34444e+06	4.68289e+06	3.49155e+06	1.10864e+07	6.6216e+06	7.62916e+06	4.265e+06	4.11943e+06	3.82529e+06	4.81647e+06	6.58261e+06	5.33751e+06	4.15644e+06	6.67007e+06	5.57164e+06	5.74455e+06	4.50324e+06	5.85277e+06	5.36225e+06	3.79968e+06	3.37118e+06	2.50469e+06	5.49473e+06	8.86612e+06
AT3G53420.1;AT2G37170.1;AT5G60660.1	3	3	77.53	0.266424	2.35454	wt	GI 19h	| Symbols: PIP2A, PIP2, PIP2;1 | plasma membrane intrinsic protein 2A | chr3:19803906-19805454 REVERSE LENGTH=287	4.56238e+06	1.20789e+07	2.27299e+07	1.23764e+07	1.68028e+07	7.29418e+06	9.06861e+06	1.12916e+07	6.94769e+06	6.83094e+06	1.78278e+07	1.28248e+07	1.11151e+07	8.36496e+06	7.03363e+06	1.60706e+07	1.19823e+07	1.28706e+07	6.14273e+06	6.7208e+06	7.00309e+06	8.72586e+06	1.01252e+07	8.97384e+06	5.89091e+06	1.32294e+07	7.80166e+06	8.48681e+06	6.4276e+06	8.28106e+06	7.67536e+06	7.07401e+06	7.11277e+06	5.88576e+06	8.2249e+06	1.02278e+07
AT5G11710.1	2	2	47.25	0.0977454	2.2495	wt	GI 31h	| Symbols: | ENTH/VHS family protein | chr5:3772981-3776316 FORWARD LENGTH=560	1.27828e+06	1.2562e+06	1.46053e+06	1.30285e+06	741584	746259	1.24857e+06	1.0244e+06	817876	898171	1.91194e+06	1.12087e+06	1.90242e+06	963728	820332	952381	1.19332e+06	1.08709e+06	440493	525240	956705	1.37031e+06	1.2335e+06	1.1093e+06	963206	1.30385e+06	825487	804721	836767	768227	721419	676481	865849	793453	958442	447208
AT1G22780.1	2	2	67.05	0.125599	2.29135	wt	GI 7h	| Symbols: PFL, RPS18A, PFL1 | Ribosomal protein S13/S18 family | chr1:8067990-8069163 FORWARD LENGTH=152	805590	1.11405e+06	1.08641e+06	977125	1.66558e+06	268100	921576	603350	609933	470408	1.1848e+06	839597	824591	335958	416799	1.62981e+06	902521	1.17526e+06	813708	708704	1.25209e+06	638838	900829	536301	677290	845431	1.17618e+06	755683	616438	988989	925961	1.20123e+06	699514	802288	777970	1.17371e+06
AT3G04120.1;AT1G13440.1	12	9	631.55	0.0494765	2.06131	GI 3h	wt	| Symbols: GAPC, GAPC-1, GAPC1 | glyceraldehyde-3-phosphate dehydrogenase C subunit 1 | chr3:1081077-1083131 FORWARD LENGTH=338	2.52804e+07	4.86127e+07	4.11075e+07	5.17177e+07	3.95922e+07	1.05437e+08	9.47577e+07	9.97387e+07	4.24883e+07	6.12055e+07	1.35086e+08	9.12956e+07	1.34151e+08	6.77671e+07	6.80901e+07	1.23898e+08	8.14635e+07	9.2217e+07	4.20451e+07	4.57674e+07	7.75006e+07	8.91726e+07	8.99063e+07	8.46354e+07	6.62275e+07	1.01225e+08	7.60304e+07	8.25339e+07	6.10115e+07	7.37895e+07	6.53923e+07	5.23863e+07	5.43354e+07	4.02697e+07	8.8775e+07	8.51068e+07
ATCG00830.1	5	5	149.08	0.231351	1.65159	GI 19h	GI 7h	| Symbols: RPL2.1 | ribosomal protein L2 | chrC:84337-85843 REVERSE LENGTH=274	3.49542e+06	5.94187e+06	4.40724e+06	9.21448e+06	8.27387e+06	2.86872e+06	7.08613e+06	6.78258e+06	6.49128e+06	3.46604e+06	9.82796e+06	6.44087e+06	8.46449e+06	5.08737e+06	3.68937e+06	1.06958e+07	6.8912e+06	8.15213e+06	4.12443e+06	4.27928e+06	6.61149e+06	7.82859e+06	7.26424e+06	5.66086e+06	5.11332e+06	1.06966e+07	8.39043e+06	9.26954e+06	5.62042e+06	7.00981e+06	6.71334e+06	6.68718e+06	5.92886e+06	4.39198e+06	5.44752e+06	6.89181e+06
AT1G30380.1	1	1	46.11	0.0564113	4.64517	GI 31h	wt	| Symbols: PSAK | photosystem I subunit K | chr1:10722325-10723013 FORWARD LENGTH=130	1.11201e+06	4.05037e+06	1.38487e+06	3.71966e+06	3.34208e+06	1.65242e+07	1.37429e+07	1.06473e+07	4.7163e+06	7.09813e+06	1.91082e+07	1.43995e+07	1.42062e+07	8.48975e+06	8.19952e+06	2.03861e+07	1.43248e+07	1.36612e+07	7.41458e+06	9.24459e+06	9.22983e+06	1.27841e+07	1.45206e+07	1.2229e+07	9.86676e+06	1.37763e+07	1.0312e+07	1.05969e+07	8.23093e+06	1.42322e+07	1.00576e+07	7.31681e+06	6.56837e+06	4.89257e+06	1.224e+07	1.66867e+07
AT1G72730.1	6	1	298.78	0.102008	5.77853	GI 31h	wt	| Symbols: | DEA(D/H)-box RNA helicase family protein | chr1:27378040-27379593 REVERSE LENGTH=414	107318	80922.8	193826	184920	161572	436689	852864	880092	310199	449474	1.24892e+06	922486	906759	636723	497162	757413	529228	614485	286980	364753	437737	570992	560575	503965	359454	573115	495478	495717	314966	446942	393539	303098	172453	210985	861248	1.17255e+06
AT1G29930.1;AT1G29910.1	5	3	170.99	0.102683	2.54134	GI 31h	wt	| Symbols: CAB1, AB140, CAB140, LHCB1.3 | chlorophyll A/B binding protein 1 | chr1:10478071-10478874 FORWARD LENGTH=267	1.28071e+07	2.99868e+07	1.19417e+07	1.83195e+07	2.01261e+07	4.32549e+07	6.99683e+07	4.90926e+07	2.72391e+07	3.43773e+07	7.89625e+07	5.29819e+07	6.39285e+07	4.29513e+07	3.12632e+07	7.76019e+07	4.27338e+07	5.22508e+07	2.42446e+07	2.88393e+07	3.59761e+07	4.37786e+07	4.04173e+07	3.33351e+07	2.98908e+07	4.33816e+07	3.57982e+07	3.74819e+07	2.52876e+07	4.03475e+07	2.88602e+07	2.55014e+07	2.34766e+07	1.72151e+07	5.0061e+07	6.10448e+07
AT2G47710.1	1	1	102.35	0.0355602	2.05193	GI 23h	wt	| Symbols: | Adenine nucleotide alpha hydrolases-like superfamily protein | chr2:19555045-19555956 REVERSE LENGTH=162	875772	1.40518e+06	1.40123e+06	1.88269e+06	1.64007e+06	677833	4.18754e+06	3.22468e+06	2.12943e+06	1.96477e+06	4.77213e+06	2.68477e+06	4.79346e+06	2.45335e+06	1.59796e+06	5.07059e+06	3.09926e+06	4.34466e+06	1.51411e+06	1.52689e+06	3.49557e+06	3.93146e+06	3.72837e+06	2.66521e+06	2.32477e+06	4.55915e+06	3.41007e+06	2.26111e+06	3.25936e+06	2.43051e+06	2.50955e+06	3.197e+06	2.89154e+06	2.76169e+06	2.92869e+06	2.21906e+06
AT3G10670.1	1	1	23.73	0.0686326	22.6768	GI 3h	wt	| Symbols: ATNAP7, NAP7 | non-intrinsic ABC protein 7 | chr3:3335325-3337304 REVERSE LENGTH=338	504.994	4180.01	5681.11	5504.29	4510.76	151074	83885.5	89440.8	49730.3	59790.6	149692	95297.2	152571	73163.3	68077	134777	68160.1	82802.1	25626.6	28055.6	64016.9	80658.9	88530.6	73709.3	64761.2	74044.3	46199.2	80042.4	38731.7	53449.8	34128.3	35528.5	36669.6	14301.1	101454	84003.2
AT1G11220.1	1	1	20.68	0.235768	1.62225	GI 19h	GI 31h	| Symbols: | Protein of unknown function (DUF761) | chr1:3760022-3761165 REVERSE LENGTH=310	37386.2	90981.9	1043.85	1951.24	68051	19250.3	34668.4	72775	55966	68719.7	83936.4	80993.4	72329.2	31334.8	39082	56615.2	73695.6	42538.4	55136.4	46458	80516.5	53987.1	79758.9	57972.6	34907	106545	84162	74916.9	48664.5	17775.9	42015.7	53286.2	39017.8	50603.8	42647.3	46662
AT2G16360.1	3	2	177.37	0.195054	5.2009	GI 11h	wt	| Symbols: | Ribosomal protein S25 family protein | chr2:7076713-7077366 REVERSE LENGTH=125	1.1263e+06	1.75239e+06	432620	130560	441547	415861	1.94076e+06	1.06769e+06	2.02115e+06	703833	1.82515e+06	2.6854e+06	2.58471e+06	1.27223e+06	917026	9.19718e+06	416616	4.99096e+06	4.01466e+06	1.73711e+06	1.06523e+06	536234	607080	989815	4.00461e+06	251289	778655	4.25907e+06	727628	966585	1.73383e+06	2.53294e+06	229243	226722	2.01276e+06	6.07195e+06
AT4G34670.1	2	1	81.05	0.236687	3.21296	GI 23h	wt	| Symbols: | Ribosomal protein S3Ae | chr4:16548724-16550222 FORWARD LENGTH=262	48549.7	61289.3	0	48422.6	49071.3	45095.5	63364.1	65962.4	62108.6	47969	86008.2	97578.1	129747	53383.1	82010.9	215800	100493	149674	81564.4	76911.6	68173.6	129158	106785	80163.5	214440	37287	98445.6	84832.2	101082	115939	128819	141808	109405	97465.6	70981.6	163590
AT3G06400.3	1	1	64.79	0.14373	4.1485	GI 7h	GI 19h	| Symbols: CHR11 | chromatin-remodeling protein 11 | chr3:1941066-1946700 FORWARD LENGTH=1057	233245	598453	181761	150166	49389	139050	194727	214618	389221	213985	502358	458722	415531	290126	212574	545431	207652	280586	149518	142324	65833.2	286181	241792	176156	217090	70036.9	79601.5	142186	91801.6	88803.2	108197	67347.9	46322.1	30345.1	296212	344958
AT3G44300.1	10	1	482.54	0.117015	21.1754	wt	GI 31h	| Symbols: NIT2, AtNIT2 | nitrilase 2 | chr3:15983351-15985172 FORWARD LENGTH=339	2.98624e+06	5.28922e+06	4.70219e+06	4.95204e+06	4.44174e+06	222533	457631	1.45283e+06	0	154718	881989	243544	121356	407082	87251.6	320460	472916	196082	269638	562578	234842	430751	349521	498022	168462	1.41546e+06	597985	231425	236045	681573	394771	430238	648838	439582	40818.7	400460
AT3G01500.2	4	2	137.04	0.0887336	3.10939	GI 31h	wt	| Symbols: CA1 | carbonic anhydrase 1 | chr3:194853-197873 REVERSE LENGTH=347	704028	1.41363e+06	660393	620372	879186	616557	2.8072e+06	3.5773e+06	2.04767e+06	1.69408e+06	4.65171e+06	3.00011e+06	4.33461e+06	1.69513e+06	1.70934e+06	5.09681e+06	2.63044e+06	2.58373e+06	1.60036e+06	1.83845e+06	1.29641e+06	2.35588e+06	2.61068e+06	1.88285e+06	2.2228e+06	3.69238e+06	2.57564e+06	2.2917e+06	1.70378e+06	1.93463e+06	3.0996e+06	2.09206e+06	1.50769e+06	907701	2.54888e+06	3.67832e+06
AT1G08730.1	1	1	27.5	0.142344	11.694	GI 11h	wt	| Symbols: XIC, ATXIC | Myosin family protein with Dil domain | chr1:2779963-2788325 FORWARD LENGTH=1538	15775.9	42429.3	1999.87	5039.74	6993.33	138501	185071	180462	32598.4	139422	431560	180704	202945	95642.2	70422.7	293324	164324	170083	98667.6	121712	160982	66556.7	129601	141588	53770.9	90333.9	129419	97127	75533.5	53474.9	99325.1	81633.2	37960.5	43632.3	139388	146595
AT5G45530.1	1	1	21.35	0.175776	32.0003	GI 19h	GI 23h	| Symbols: | Protein of unknown function (DUF594) | chr5:18454316-18457222 REVERSE LENGTH=798	3.45228e+07	8.39547e+06	2.0689e+07	2.82285e+06	612584	7.27002e+06	6.72272e+06	1.67968e+07	1.1841e+07	1.10121e+07	2.34572e+07	2.60405e+07	1.85844e+07	1.17616e+07	1.63268e+07	7.95306e+06	1.91498e+07	6.88645e+06	2.00753e+06	3.06497e+06	1.26955e+07	5.24112e+06	1.7545e+07	1.48269e+07	1.4022e+07	1.52703e+06	1.44379e+06	6.89297e+06	4.94705e+06	3.62764e+06	1.85147e+06	669149	1.67951e+06	2.05508e+06	3.37057e+07	4.87626e+06
AT4G27700.1	1	1	31.72	0.130728	19.4121	GI 31h	wt	| Symbols: | Rhodanese/Cell cycle control phosphatase superfamily protein | chr4:13826541-13827673 REVERSE LENGTH=224	17007.5	28522.9	9755.9	17426.1	22425.9	39764.8	349240	208517	86174.9	187618	760439	541807	352072	201579	165262	614832	337680	219211	199858	242356	174490	224531	382118	352032	204617	286919	257540	67650.9	142648	349738	233150	107788	108149	93697.8	329281	517752
AT5G02870.1	4	3	180.25	0.653819	2.47937	GI 23h	GI 31h	| Symbols: | Ribosomal protein L4/L1 family | chr5:657830-659526 FORWARD LENGTH=407	149050	1.84381e+06	1.17035e+06	2.99386e+06	2.98921e+06	529461	1.48106e+06	896393	1.05491e+06	732727	1.66695e+06	930050	1.87426e+06	1.11375e+06	890188	3.18306e+06	1.43785e+06	2.25882e+06	924392	955139	1.36598e+06	2.05707e+06	1.77779e+06	1.01823e+06	1.5529e+06	2.13803e+06	2.37853e+06	2.48996e+06	1.40391e+06	2.24138e+06	1.34558e+06	2.13929e+06	2.57875e+06	1.25479e+06	509972	1.31604e+06
AT3G03950.3	1	1	63.86	0.165086	4.40007	GI 3h	GI 19h	| Symbols: ECT1 | evolutionarily conserved C-terminal region 1 | chr3:1021502-1023767 FORWARD LENGTH=428	252286	479324	193924	52906.7	62162.9	94860.2	280813	354098	329309	311382	819910	360195	372936	238142	263858	600271	194852	256900	121121	107897	108812	229316	168468	189225	182010	80684.2	148361	79050.3	77085.1	117441	187853	112792	70107.1	83863.7	222632	231511
AT2G28000.1	2	2	102.29	0.0866909	8.00685	GI 19h	wt	| Symbols: CPN60A, CH-CPN60A, SLP | chaperonin-60alpha | chr2:11926603-11929184 FORWARD LENGTH=586	293056	661209	386247	553401	331175	571435	1.37131e+06	1.17849e+06	484977	737842	2.17061e+06	1.04488e+06	1.56987e+06	983773	781459	2.74881e+06	1.11691e+06	962240	483691	461721	802107	785422	777506	905207	967784	1.16474e+06	999694	1.02429e+06	523119	631188	709795	620948	543078	444404	1.07523e+06	1.5191e+06
AT3G14420.1;AT4G18360.1	3	1	107.61	0.0920977	24.8423	GI 31h	wt	| Symbols: | Aldolase-type TIM barrel family protein | chr3:4821804-4823899 FORWARD LENGTH=367	0	15690	3024.27	77943.8	2171.33	23864.1	105186	127817	104731	36798.2	83565.7	131583	382426	285005	104378	199821	67149.9	181838	100643	31690.9	27290.3	31619.1	75946	87931.3	120947	42325.4	69426.2	233853	13716.5	65976.7	49391	90162.1	17080.9	24157.6	163950	689604
AT5G59950.5	1	1	57.2	0.173475	14.8562	GI 31h	GI 23h	| Symbols: | RNA-binding (RRM/RBD/RNP motifs) family protein | chr5:24140235-24141504 FORWARD LENGTH=245	32867.8	13465.5	6688.36	4925.52	10589.5	6230.41	2846.2	12146.8	108665	16940	145267	259834	49785.3	10797	1569.99	37623.3	12536.6	3791.56	3974.31	1313.79	4100.68	24893.8	0	0	30079.5	10975.3	7736.36	12950.5	8719.39	11774.8	11741.3	2417.66	1254.28	1357.48	208987	31497.7
AT1G02150.1	3	3	109.73	0.153666	9.96572	GI 31h	wt	| Symbols: | Tetratricopeptide repeat (TPR)-like superfamily protein | chr1:408779-410433 FORWARD LENGTH=524	12535	39416.6	28397	11264.9	14662.9	172024	194652	120684	55125.8	128108	515652	293266	385691	84503.6	82569.1	347544	96189.5	165829	44530.5	75903.4	122423	162182	127498	119327	83556.2	208294	68614.8	54829.4	34951.7	184814	60925	56068.8	38765.3	17937.7	239849	276905
AT3G32930.1	1	1	47.05	0.124907	18.4577	GI 11h	wt	| Symbols: | unknown protein; FUNCTIONS IN: molecular_function unknown; INVOLVED IN: biological_process unknown; LOCATED IN: chloroplast envelope; EXPRESSED IN: 22 plant structures; EXPRESSED DURING: 13 growth stages; Has 57 Blast hits to 57 protei	13155.5	81249.9	11994.7	34702.2	57366.7	482740	939257	830901	458141	566418	1.63751e+06	1.08772e+06	1.05672e+06	571515	367089	1.4576e+06	844747	838465	386379	488415	619345	557157	690268	488643	481527	662893	590443	390308	379293	527201	425893	365118	329545	200418	858409	839150
AT2G30860.1;AT2G30870.1	8	8	360.13	0.20076	2.99893	GI 31h	GI 3h	| Symbols: ATGSTF9, GLUTTR, ATGSTF7, GSTF9 | glutathione S-transferase PHI 9 | chr2:13139132-13140057 FORWARD LENGTH=215	3.43691e+06	8.69757e+06	4.60027e+06	1.134e+07	1.23757e+07	3.57449e+06	8.43324e+06	9.00488e+06	4.05826e+06	5.03328e+06	1.32426e+07	1.24504e+07	1.22159e+07	1.01621e+07	5.33313e+06	1.13253e+07	1.0224e+07	9.93229e+06	8.57657e+06	8.05154e+06	8.53179e+06	1.03788e+07	1.28969e+07	7.39991e+06	1.05536e+07	1.20476e+07	1.25434e+07	1.08173e+07	8.365e+06	8.28513e+06	8.90537e+06	9.90749e+06	9.90095e+06	8.75692e+06	8.79583e+06	3.10628e+07
AT1G75750.1	1	1	30.69	0.224228	7.08894	GI 31h	GI 23h	| Symbols: GASA1 | GAST1 protein homolog 1 | chr1:28441813-28442284 REVERSE LENGTH=98	29687.5	55139	736.793	24725.3	11739	37456.9	22240.5	71969.2	100560	77945.4	162180	151354	194304	31768.8	73646.9	45495.3	28220.5	50627.8	27817	22064	11325.7	35550.9	72370.6	59117.5	76471.9	42318.3	21574.5	46614	31546.6	2346.93	39444.4	12489.4	12104.3	11918.5	115550	163219
AT5G23860.1	5	1	223.76	0.203562	8.67911	GI 31h	wt	| Symbols: TUB8 | tubulin beta 8 | chr5:8042962-8044528 FORWARD LENGTH=449	15574.3	108376	0	6864.31	21469.5	149066	362341	190810	31373.1	106608	494027	109667	308135	221105	70366.5	425026	132076	337233	144783	148469	195179	50622.7	137497	81993.8	89699.7	210220	200593	229592	80305.1	56040.6	124750	157088	55526.8	41974.3	211392	360713
AT1G02560.1	1	1	26.23	0.111372	13.5296	GI 19h	wt	| Symbols: CLPP5, NCLPP5, NCLPP1 | nuclear encoded CLP protease 5 | chr1:538000-539805 FORWARD LENGTH=298	48145.6	174660	189452	229104	252149	558426	514672	452056	51769.4	198856	644542	407774	482417	324541	300886	818380	229816	534763	197190	178590	272201	351682	240201	285035	280557	546119	415141	577479	381633	539602	237200	381680	355357	145895	380000	580905
AT3G51600.1	1	1	27.27	0.181519	4.70069	GI 3h	GI 19h	| Symbols: LTP5 | lipid transfer protein 5 | chr3:19138661-19139124 REVERSE LENGTH=118	1.64726e+06	815894	478183	460535	429922	1.22513e+06	553631	681143	1.24442e+06	575412	1.79094e+06	1.56743e+06	1.48911e+06	633392	627086	887235	384816	429852	258657	254747	475393	479854	324327	433365	803734	363596	218204	403114	269621	374006	331694	231661	238682	160749	1.32894e+06	936732
AT3G44890.1	4	4	217.63	0.345222	4.95186	GI 23h	GI 7h	| Symbols: RPL9 | ribosomal protein L9 | chr3:16386505-16387963 FORWARD LENGTH=197	566343	2.02507e+06	2.19249e+06	5.09369e+06	7.5014e+06	579810	2.56942e+06	2.36498e+06	1.9268e+06	904457	1.78915e+06	902028	1.2884e+06	1.11406e+06	711792	1.97986e+06	3.47881e+06	2.35156e+06	1.26991e+06	1.64286e+06	2.98563e+06	2.75423e+06	2.7136e+06	1.42698e+06	976092	6.4311e+06	5.28516e+06	2.84336e+06	2.95732e+06	3.62086e+06	2.83831e+06	4.61004e+06	4.96728e+06	4.43845e+06	777485	1.74467e+06
AT3G08590.1;AT1G09780.1	24	24	1426.07	0.27691	2.40989	GI 31h	GI 3h	| Symbols: | Phosphoglycerate mutase, 2,3-bisphosphoglycerate-independent | chr3:2608683-2611237 REVERSE LENGTH=560	2.6107e+07	5.45143e+07	4.42304e+07	3.6858e+07	4.09862e+07	2.60266e+07	4.27614e+07	4.41674e+07	7.0042e+06	2.43815e+07	5.18694e+07	6.362e+07	6.18061e+07	2.80279e+07	2.53461e+07	6.37365e+07	3.2337e+07	4.0358e+07	3.39912e+07	2.86942e+07	2.52685e+07	4.00913e+07	4.65522e+07	4.45227e+07	3.65694e+07	5.78445e+07	4.67113e+07	2.83175e+07	3.13675e+07	5.4268e+07	3.97659e+07	4.24292e+07	3.57347e+07	2.35716e+07	5.26548e+07	1.01974e+08
AT4G31420.2	1	1	28.57	0.279639	6.43384	GI 31h	wt	| Symbols: | Zinc finger protein 622 | chr4:15245987-15247763 REVERSE LENGTH=405	12623.7	17578.5	13267.4	10379.7	2560.68	3890.36	55659.5	36475.3	5162.43	17069.3	84630.4	32557	91015.4	69393.8	37259.9	93053.1	9775.42	47244.6	33359.9	14494.7	10459.1	60461.3	32326.2	4560.63	82075.5	18746.1	20861.5	36620.4	23546.7	12995.8	40841.8	37821.2	7396.11	2141.34	18130.3	130926
AT5G62690.1	6	3	310.92	0.147963	3.22715	GI 31h	wt	| Symbols: TUB2 | tubulin beta chain 2 | chr5:25181560-25183501 FORWARD LENGTH=450	1.6346e+06	3.07575e+06	2.01589e+06	1.90118e+06	1.93042e+06	3.53583e+06	8.80389e+06	7.63606e+06	3.22263e+06	5.63212e+06	1.4033e+07	7.42933e+06	1.02336e+07	5.99472e+06	4.62349e+06	1.05435e+07	5.95098e+06	7.73383e+06	4.39597e+06	4.02917e+06	5.25254e+06	4.97029e+06	6.94258e+06	5.57926e+06	4.18288e+06	6.65478e+06	6.52519e+06	5.89928e+06	4.03018e+06	5.19109e+06	4.65944e+06	3.96122e+06	3.58849e+06	2.80905e+06	7.04614e+06	9.08122e+06
AT3G45140.1	5	5	180.45	0.118834	2.42986	GI 31h	wt	| Symbols: LOX2, ATLOX2 | lipoxygenase 2 | chr3:16525437-16529233 FORWARD LENGTH=896	927567	1.04942e+06	1.22516e+06	1.36725e+06	784350	1.04588e+06	2.58907e+06	2.97694e+06	815781	1.36993e+06	4.0685e+06	2.54735e+06	2.78151e+06	2.37416e+06	1.73239e+06	2.97053e+06	2.15248e+06	2.26727e+06	1.31709e+06	1.23809e+06	1.98627e+06	1.84798e+06	2.29202e+06	2.15332e+06	1.85329e+06	3.20496e+06	2.19166e+06	2.42589e+06	1.43108e+06	2.00042e+06	1.7265e+06	1.5802e+06	1.5658e+06	1.12395e+06	2.74829e+06	3.39036e+06
AT1G45000.1;AT4G27680.1	2	1	72.74	0.274755	2.3153	GI 11h	wt	| Symbols: | AAA-type ATPase family protein | chr1:17009220-17011607 FORWARD LENGTH=399	80553.8	98651.5	0	208085	210714	137268	414195	354372	117322	234876	339193	312294	460036	283497	260896	386439	311999	311499	168304	218827	361132	360562	239931	270597	224974	305003	416067	195169	216814	335407	279297	303564	278291	69169.2	227530	355479
AT5G64040.2	1	1	63.87	0.228538	4.91594	GI 31h	wt	| Symbols: PSAN | photosystem I reaction center subunit PSI-N, chloroplast, putative / PSI-N, putative (PSAN) | chr5:25628690-25629409 REVERSE LENGTH=181	1.74347e+06	2.12224e+06	25487	611608	603379	5.33964e+06	2.89244e+06	3.99269e+06	3.42211e+06	3.28638e+06	8.81092e+06	6.45914e+06	7.49416e+06	3.72284e+06	3.73516e+06	6.72581e+06	2.52902e+06	4.4204e+06	1.46842e+06	1.6945e+06	1.69108e+06	2.75983e+06	2.95214e+06	3.18892e+06	3.77429e+06	1.85171e+06	1.40979e+06	2.26825e+06	1.48598e+06	1.06263e+06	1.97754e+06	1.13427e+06	739221	565088	5.79303e+06	5.67525e+06
AT1G80410.2	14	13	608.01	0.312789	1.63931	GI 3h	GI 31h	| Symbols: EMB2753 | tetratricopeptide repeat (TPR)-containing protein | chr1:30227779-30234832 REVERSE LENGTH=911	3.46466e+06	7.15156e+06	5.3356e+06	1.02421e+07	9.10429e+06	3.78353e+06	1.05269e+07	1.04616e+07	1.17822e+07	5.50891e+06	1.31414e+07	6.79856e+06	8.61501e+06	6.69055e+06	5.16546e+06	1.19147e+07	8.58318e+06	9.29728e+06	4.06212e+06	4.2817e+06	7.6579e+06	9.43101e+06	9.1632e+06	5.96635e+06	6.66838e+06	1.22455e+07	1.34144e+07	1.09736e+07	8.18784e+06	7.51687e+06	7.74142e+06	8.45337e+06	8.70495e+06	5.89264e+06	6.93554e+06	6.80267e+06
AT5G61670.1	1	1	24.03	0.246103	130.396	GI 31h	GI 7h	| Symbols: | Encodes a close homolog of the Cauliflower OR (Orange) protein. The function of OR is to induce the differentiation of proplastids or other noncolored plastids into chromoplasts for carotenoid accumulation. Both proteins contain a Cy	3706.98	8596.47	603.367	0	2258.43	0	15506.5	12380.5	0	21943.6	0	0	0	3546.69	0	23330.9	8494.61	74691.6	20520.4	59395.6	38735.5	3340.87	0	3277.3	4137.4	0	22437.2	53243.9	0	0	27893.6	18874.3	0	12866	0	219454
AT1G71500.1	2	2	187.57	0.145755	4.45815	GI 31h	wt	| Symbols: | Rieske (2Fe-2S) domain-containing protein | chr1:26936084-26937331 FORWARD LENGTH=287	633827	1.41234e+06	751205	947214	1.01835e+06	1.79314e+06	4.03547e+06	3.84959e+06	1.54562e+06	2.5386e+06	6.80541e+06	3.46546e+06	5.19618e+06	2.71201e+06	1.95426e+06	3.82633e+06	3.22795e+06	3.04359e+06	2.01968e+06	1.71956e+06	2.7407e+06	2.82285e+06	3.49863e+06	2.31561e+06	1.98589e+06	3.83432e+06	2.93116e+06	3.22671e+06	1.89829e+06	2.64081e+06	2.30708e+06	2.1106e+06	1.87895e+06	1.6031e+06	3.58816e+06	6.14066e+06
AT4G21960.1	1	1	21.43	0.171993	5.19969	GI 7h	GI 23h	| Symbols: PRXR1 | Peroxidase superfamily protein | chr4:11646613-11648312 REVERSE LENGTH=330	1593.69	55295.4	29.7103	24076.1	8889.25	10874.9	16138	20579.4	6699.76	10382.8	70521.6	49973.5	75856.5	35487	23382.2	54715.6	29092.4	48510.5	13872.2	14607	13133.7	35535	35042.6	17860.3	20733.6	21537.9	13659.2	47.1192	17657.7	2449.38	10375	5915.84	10669.7	3738.63	5404.19	39786.9
AT5G63620.1	1	1	32.56	0.416221	1.77145	wt	GI 11h	| Symbols: | GroES-like zinc-binding alcohol dehydrogenase family protein | chr5:25466380-25468296 REVERSE LENGTH=427	82023.4	132726	161010	138581	145381	48149.3	124136	123238	46404.7	66942.8	149966	134952	200938	103483	65661.1	145471	83001.2	102329	44046.6	46915.6	121709	141619	104133	86924	94212.2	152190	110469	155018	75498.4	149072	83097	100937	125115	52243.9	112497	124594
AT4G35630.1	16	6	856.51	0.302056	1.87937	GI 31h	GI 7h	| Symbols: PSAT | phosphoserine aminotransferase | chr4:16904205-16905497 FORWARD LENGTH=430	2.71391e+07	3.73006e+07	4.90519e+07	5.71941e+07	4.11308e+07	2.18294e+07	3.9153e+07	3.83567e+07	1.13321e+07	1.84966e+07	4.12265e+07	4.27867e+07	3.60506e+07	2.13772e+07	1.94971e+07	5.77822e+07	3.58679e+07	3.53242e+07	2.73626e+07	2.48767e+07	3.26896e+07	3.55561e+07	4.72888e+07	3.53319e+07	3.05944e+07	5.90087e+07	4.75893e+07	3.93009e+07	3.14602e+07	5.48843e+07	3.73715e+07	3.38689e+07	3.4348e+07	2.74636e+07	4.09836e+07	6.35031e+07
AT1G07790.1;AT2G37470.1	2	2	72.85	0.275265	1.8554	GI 3h	GI 19h	| Symbols: HTB1 | Histone superfamily protein | chr1:2413049-2413495 FORWARD LENGTH=148	2.1182e+06	6.51483e+06	2.01263e+06	3.23113e+06	7.59966e+06	2.25319e+06	6.20305e+06	5.66247e+06	5.6371e+06	3.55935e+06	9.25447e+06	5.60102e+06	7.90833e+06	5.13825e+06	3.42102e+06	9.61854e+06	4.93039e+06	5.22445e+06	2.62614e+06	2.82149e+06	5.03766e+06	4.47482e+06	4.19849e+06	3.8047e+06	4.26668e+06	3.83847e+06	3.65178e+06	5.52886e+06	2.59815e+06	2.85721e+06	3.63146e+06	3.53853e+06	2.71971e+06	1.6916e+06	5.23902e+06	5.52592e+06
AT5G35200.1	10	10	869.39	0.448965	1.49775	GI 11h	GI 19h	| Symbols: | ENTH/ANTH/VHS superfamily protein | chr5:13462463-13465581 REVERSE LENGTH=544	5.5593e+07	8.73715e+07	5.89734e+07	4.71954e+07	2.15102e+07	4.89203e+07	9.24273e+07	9.37067e+07	3.37716e+07	5.7743e+07	1.44461e+08	9.43235e+07	1.05182e+08	5.1764e+07	4.79342e+07	1.77979e+08	6.7746e+07	8.99469e+07	4.45453e+07	4.02334e+07	3.98912e+07	7.38035e+07	6.6727e+07	8.93701e+07	6.60608e+07	6.935e+07	3.80895e+07	6.16059e+07	4.79424e+07	7.72977e+07	7.48498e+07	3.99925e+07	3.07865e+07	1.94405e+07	9.90157e+07	4.84559e+07
AT1G68830.1	2	2	52.09	0.239586	3.41067	GI 31h	GI 19h	| Symbols: STN7 | STT7 homolog STN7 | chr1:25872654-25875473 REVERSE LENGTH=562	237464	478694	298759	247780	39563.5	310539	596520	636992	255364	483387	907345	977406	906393	523727	338990	545969	192316	756925	475425	405212	538862	336180	663556	540550	489923	367927	240449	94901.8	364832	248524	337061	206432	244027	245245	593431	921761
AT1G42970.1	14	12	786.33	0.218968	1.87644	GI 31h	GI 3h	| Symbols: GAPB | glyceraldehyde-3-phosphate dehydrogenase B subunit | chr1:16127552-16129584 FORWARD LENGTH=447	1.58028e+07	4.02622e+07	1.93684e+07	2.83543e+07	3.3973e+07	1.60575e+07	4.14631e+07	3.56067e+07	1.43316e+07	2.07238e+07	5.10099e+07	3.90547e+07	5.76557e+07	3.4485e+07	2.52335e+07	8.61425e+07	3.82158e+07	6.20958e+07	3.09418e+07	2.78716e+07	2.89853e+07	3.81737e+07	4.32208e+07	3.56699e+07	3.58749e+07	4.94044e+07	4.55764e+07	3.80702e+07	3.16884e+07	3.79798e+07	3.76351e+07	3.38258e+07	2.63054e+07	1.92785e+07	3.2769e+07	7.53895e+07
AT3G42050.1	2	2	72.63	0.20086	2.21626	GI 31h	wt	| Symbols: | vacuolar ATP synthase subunit H family protein | chr3:14228846-14232228 REVERSE LENGTH=441	534227	631395	365036	635108	537479	195967	1.64697e+06	1.2297e+06	325143	834259	1.1714e+06	1.19052e+06	1.49999e+06	1.0349e+06	740695	1.22116e+06	1.03014e+06	1.07567e+06	818428	809443	415680	712842	919906	597117	636382	752178	1.34878e+06	1.16893e+06	582738	844648	885083	792055	786092	475430	731153	1.88693e+06
AT4G11010.1	1	1	24.93	0.151557	7.87902	GI 19h	wt	| Symbols: NDPK3 | nucleoside diphosphate kinase 3 | chr4:6732780-6734298 REVERSE LENGTH=238	8027.52	5753.47	15245.5	26408.6	12484.9	143215	64676.4	97931.3	299.589	16988.7	90408.6	44254.9	91928.4	39449.3	73899.2	139478	42404.7	63797.6	4025.43	10770.8	39435.3	180444	81871.1	86448.1	127732	200459	147675	162922	99514.4	85438.4	83117.1	116868	114708	46591.5	104235	18892.7
ATCG00330.1	1	1	23.51	0.294366	6.34529	GI 11h	GI 15h	| Symbols: RPS14 | chloroplast ribosomal protein S14 | chrC:36938-37240 REVERSE LENGTH=100	9994.44	185768	27148.4	73453.9	363831	8678.97	365166	107700	131180	92509.4	158381	94345.9	8360.01	41028.9	75183.4	626069	41855.5	355035	266497	237406	15130.1	71161.2	63224.1	72560.7	51029.1	66477.3	550214	189137	156633	206354	413893	353103	77982.8	11103.3	11622.5	418406
AT1G54410.1	1	1	68.42	0.309346	2.00028	GI 11h	GI 3h	| Symbols: | dehydrin family protein | chr1:20310305-20310601 REVERSE LENGTH=98	1.14113e+07	3.60886e+07	3.67742e+06	2.98031e+07	1.38949e+07	9.02277e+06	1.77801e+07	1.2524e+07	3.1433e+06	8.47121e+06	3.49103e+07	2.2582e+07	2.67148e+07	1.98258e+07	8.99778e+06	3.46039e+07	2.15404e+07	3.02806e+07	1.10723e+07	1.31156e+07	1.5871e+07	2.59693e+07	2.09991e+07	1.52318e+07	1.70424e+07	1.08332e+07	1.55942e+07	1.66277e+07	1.2487e+07	1.26014e+07	1.48419e+07	1.71072e+07	9.42588e+06	5.59794e+06	1.32575e+07	2.5522e+07
AT2G26250.1	1	1	82.5	0.308819	4.65129	GI 11h	wt	| Symbols: FDH, KCS10 | 3-ketoacyl-CoA synthase 10 | chr2:11170799-11173059 REVERSE LENGTH=550	51317.4	106500	0	44858.1	117390	158256	357391	362812	152133	186346	655263	396594	432216	239751	158775	597103	457754	315276	146042	189308	432300	316663	295135	220312	147972	400934	270900	247127	157716	266657	178330	219839	179869	136802	288517	272086
AT1G15690.1	1	1	25.8	0.182364	9.4187	GI 7h	wt	| Symbols: AVP1, ATAVP3, AVP-3, AtVHP1;1 | Inorganic H pyrophosphatase family protein | chr1:5399115-5402185 FORWARD LENGTH=770	2426.65	8643.53	4174.95	18761.4	31266.9	35831.4	179493	133206	48250.6	82152.3	300377	142601	232396	128005	74176	296710	108384	138705	54832.7	75251.3	64440	110386	135341	73527	91963.9	144740	84277.6	87869.6	44986.3	104518	78944.8	63870.9	109602	29835.7	63083.8	159603
ATCG00490.1;AT2G07732.1	17	17	1150.83	0.143021	1.84578	GI 11h	wt	| Symbols: RBCL | ribulose-bisphosphate carboxylases | chrC:54958-56397 FORWARD LENGTH=479	4.16282e+07	7.39792e+07	3.02781e+07	6.60581e+07	7.14763e+07	4.46371e+07	1.22879e+08	1.06219e+08	7.43219e+07	6.18536e+07	1.53683e+08	1.0229e+08	1.41881e+08	8.46607e+07	6.38295e+07	2.33304e+08	9.81163e+07	1.10107e+08	6.59467e+07	6.29948e+07	8.27704e+07	8.47801e+07	9.83475e+07	9.10902e+07	7.9431e+07	9.89729e+07	9.42879e+07	8.635e+07	5.18651e+07	7.97545e+07	7.47456e+07	6.97092e+07	6.29448e+07	3.8287e+07	8.12846e+07	1.2197e+08
AT1G48610.1	1	1	53.03	0.234255	1.67125	GI 19h	GI 31h	| Symbols: | AT hook motif-containing protein | chr1:17971027-17972798 REVERSE LENGTH=212	144512	297654	153625	384586	337214	208852	513678	419457	354003	128189	558496	389431	510040	271963	162747	497258	396732	301142	110447	174873	345392	328057	459730	257597	159960	487146	531650	505733	251806	456393	369074	298611	329480	179970	334494	253584
AT1G80480.1	1	1	20.96	0.133608	3.479	GI 3h	wt	| Symbols: PTAC17 | plastid transcriptionally active 17 | chr1:30258272-30260570 REVERSE LENGTH=444	11914.4	396676	118099	20547	2809.98	80279.9	367537	224668	632255	238630	573511	295837	336833	254684	195647	544020	143526	310527	142709	127695	39201.4	251115	179849	199599	233167	13897	147229	293896	162573	169387	196664	186651	98272.9	15412.8	127708	287137
AT5G61220.1	1	1	37.31	0.276034	3.02079	GI 3h	GI 19h	| Symbols: | LYR family of Fe/S cluster biogenesis protein | chr5:24626057-24626320 REVERSE LENGTH=87	395530	539278	300216	114570	96752.8	117420	233900	350201	268000	423428	525892	435352	344235	180405	220123	407856	235825	218398	134263	122677	325648	132531	292339	662985	145165	134184	137794	169020	130062	105654	160425	143224	37463.4	118531	474613	139170
AT1G49970.1	2	2	55	0.101261	25.1401	GI 19h	wt	| Symbols: CLPR1, NCLPP5, SVR2 | CLP protease proteolytic subunit 1 | chr1:18501936-18504462 REVERSE LENGTH=387	64783.1	189703	168152	213368	96385.4	324696	891060	532149	360608	330397	909266	656675	718264	408163	388244	1.09366e+06	559700	685083	288889	254052	298553	502789	565224	552138	432258	359741	451128	167147	399479	504229	353933	274037	351572	218769	517205	694922
AT1G58380.1	4	1	251.76	0.384737	1.44483	GI 23h	GI 3h	| Symbols: XW6 | Ribosomal protein S5 family protein | chr1:21689115-21690085 FORWARD LENGTH=284	625484	1.9174e+06	1.50287e+06	1.8379e+06	2.45442e+06	830750	1.96079e+06	1.96291e+06	1.79669e+06	1.14594e+06	3.39468e+06	2.32335e+06	3.4672e+06	2.0692e+06	1.5347e+06	3.67085e+06	2.46536e+06	2.6424e+06	1.50428e+06	1.58257e+06	1.57803e+06	2.58078e+06	2.41325e+06	1.54347e+06	2.60851e+06	2.64201e+06	3.13974e+06	3.19911e+06	1.97417e+06	2.55912e+06	1.7609e+06	2.32287e+06	2.51605e+06	2.12826e+06	1.92346e+06	2.28337e+06
ATCG00470.1	1	1	56.52	0.270963	7.84866	GI 31h	wt	| Symbols: ATPE | ATP synthase epsilon chain | chrC:52265-52663 REVERSE LENGTH=132	91593.6	245576	92308.3	124638	25090.5	491490	1.08619e+06	1.1142e+06	320558	527753	1.28538e+06	645827	1.71021e+06	738852	722209	1.42029e+06	906257	832854	306810	245819	637648	372023	358036	388348	640932	470478	465722	676516	277523	426588	275358	366228	265050	134473	1.00186e+06	1.06686e+06
AT5G13650.2	2	2	52.61	0.305154	4.1395	GI 31h	GI 19h	| Symbols: | elongation factor family protein | chr5:4397821-4402364 FORWARD LENGTH=676	324923	117133	82435.1	183870	28727.7	50635.3	302691	235733	94831.1	181131	623686	460838	252606	209918	159427	436656	242423	241120	173118	135830	300660	115896	302709	156397	133597	104306	180503	115966	133658	128346	96382.9	138193	98913.8	249826	293181	603175
AT5G19430.1	1	1	20.39	0.192845	10.7609	GI 3h	GI 11h	| Symbols: | RING/U-box superfamily protein | chr5:6553998-6555616 FORWARD LENGTH=255	1.98545e+06	1.6398e+06	774737	1.12458e+06	1.0411e+06	1.36279e+07	298785	502009	552578	485527	674059	1.80032e+06	741777	193837	718707	829785	329388	529055	197701	141136	488613	690329	472675	454634	568417	566029	249558	736330	253929	479213	568210	506511	974497	292052	1.25938e+06	757049
AT4G15560.1;AT3G21500.2	2	2	225.78	0.354723	1.8398	GI 31h	GI 19h	| Symbols: CLA1, DEF, CLA, DXS, DXPS2 | Deoxyxylulose-5-phosphate synthase | chr4:8884218-8887254 FORWARD LENGTH=717	743631	3.24126e+06	1.95042e+06	1.75189e+06	1.64514e+06	1.39807e+06	3.16084e+06	3.06959e+06	959262	1.91207e+06	4.97144e+06	3.57234e+06	4.53702e+06	2.79164e+06	1.84803e+06	4.38464e+06	2.46682e+06	3.06239e+06	1.38642e+06	1.43114e+06	1.33816e+06	2.58629e+06	2.20868e+06	1.95849e+06	1.57635e+06	2.9612e+06	2.25263e+06	2.01638e+06	1.60576e+06	2.4391e+06	2.10736e+06	1.96615e+06	1.83721e+06	773362	2.80605e+06	3.84735e+06
ATCG00800.1	11	11	513.56	0.186617	2.05308	GI 31h	wt	| Symbols: | structural constituent of ribosome | chrC:82826-83482 REVERSE LENGTH=218	4.85472e+06	8.80885e+06	3.8881e+06	9.96064e+06	9.77333e+06	7.6716e+06	1.4586e+07	1.51804e+07	7.32797e+06	8.17687e+06	2.40673e+07	1.51716e+07	2.15484e+07	1.06775e+07	9.57208e+06	2.65807e+07	1.63791e+07	1.80172e+07	1.01793e+07	9.53896e+06	1.37562e+07	1.24907e+07	1.55017e+07	1.25038e+07	1.08626e+07	1.62425e+07	1.57529e+07	1.51609e+07	1.00367e+07	1.03825e+07	1.303e+07	1.1548e+07	7.85085e+06	7.50021e+06	1.29708e+07	2.17246e+07
AT3G24830.1	2	1	72.3	0.587829	1.83963	GI 23h	GI 7h	| Symbols: | Ribosomal protein L13 family protein | chr3:9064613-9065871 FORWARD LENGTH=206	198817	655331	719042	664295	1.08987e+06	157689	635024	423466	486792	353840	738291	374309	729630	396583	373416	926320	738828	785304	400016	374966	646500	662478	510275	405969	543660	572620	905983	865994	559884	734377	563693	841283	768867	514202	374599	612588
AT1G48350.1	2	2	118.93	0.54153	1.98241	GI 23h	GI 7h	| Symbols: | Ribosomal L18p/L5e family protein | chr1:17867269-17868215 FORWARD LENGTH=170	1.43274e+06	2.85193e+06	3.59227e+06	5.04162e+06	4.68108e+06	914189	2.916e+06	2.35949e+06	2.05299e+06	1.1827e+06	2.72116e+06	1.82834e+06	3.55492e+06	2.69698e+06	1.65919e+06	4.68363e+06	3.17613e+06	5.48539e+06	1.88688e+06	2.18534e+06	2.28367e+06	3.00109e+06	3.08127e+06	1.32683e+06	3.18826e+06	4.38706e+06	5.05496e+06	4.12322e+06	3.13979e+06	3.30388e+06	2.12405e+06	4.42314e+06	4.93954e+06	3.51683e+06	1.68199e+06	3.54624e+06
AT1G12900.1	7	2	470.69	0.384057	1.86372	GI 19h	GI 3h	| Symbols: GAPA-2 | glyceraldehyde 3-phosphate dehydrogenase A subunit 2 | chr1:4392634-4394283 REVERSE LENGTH=399	7.02034e+06	1.89833e+07	1.11193e+07	1.38241e+07	1.62854e+07	5.63199e+06	1.86233e+07	1.54154e+07	6.95819e+06	1.02437e+07	2.26564e+07	1.65514e+07	2.21722e+07	1.49837e+07	8.79327e+06	3.06939e+07	1.40879e+07	1.99181e+07	1.12119e+07	9.7888e+06	1.46745e+07	1.38596e+07	1.7338e+07	1.36571e+07	1.45353e+07	2.42465e+07	1.48247e+07	1.93507e+07	1.28621e+07	1.79286e+07	1.34245e+07	1.27808e+07	1.15294e+07	7.95178e+06	1.46867e+07	2.57752e+07
AT1G55490.1;AT5G56500.1	3	1	106.2	0.26962	6.44009	GI 7h	wt	| Symbols: CPN60B, LEN1 | chaperonin 60 beta | chr1:20715717-20718673 REVERSE LENGTH=600	4020.51	27877.6	984.898	19422.1	25570.7	80592.9	52792.3	113492	27548.3	27574.2	166596	122389	191832	102734	66626.4	156759	84260	72953.1	23789.7	17728	56479.3	48464.1	89914.2	72690.6	38855.3	124728	54440.7	74310.2	17282.6	13364.9	65553	35752.4	33103.4	10934.3	103208	124917
AT4G15000.1;AT2G32220.1;AT3G22230.1	3	3	75.34	0.707892	1.89241	GI 23h	GI 3h	| Symbols: | Ribosomal L27e protein family | chr4:8571896-8572303 FORWARD LENGTH=135	74308.6	581563	434731	1.03046e+06	1.13978e+06	205884	445521	374968	383353	219668	615212	373569	633958	472388	346968	1.10537e+06	626956	792809	390733	411100	692055	657507	519149	404995	639559	644059	898631	860371	533705	543560	564879	721512	795840	492479	259649	562039
AT1G37130.1	1	1	37.52	0.136967	3.33208	wt	GI 11h	| Symbols: NIA2, B29, NIA2-1, CHL3, NR, NR2, ATNR2 | nitrate reductase 2 | chr1:14158617-14161652 FORWARD LENGTH=917	1.43178e+06	224481	246712	206675	214415	113192	280399	264320	96292.6	177919	371743	206441	234668	148240	148074	175899	212710	143888	110865	86516.4	534387	168022	249923	167821	140092	254791	240349	313202	136949	165620	188931	216158	149409	183678	408420	190891
AT5G30510.1	2	2	59.81	0.198097	3.07428	GI 31h	wt	| Symbols: RPS1, ARRPS1 | ribosomal protein S1 | chr5:11619262-11621223 REVERSE LENGTH=416	120337	213170	260964	619518	330013	469454	859323	684472	177643	412804	1.42975e+06	711368	1.03985e+06	537156	443354	1.05877e+06	922806	707776	439603	274245	739867	304979	821998	500392	377103	681533	594457	759229	440715	717813	330458	484599	366492	469650	605719	1.45026e+06
AT1G15820.1	3	3	175.74	0.200552	2.41617	GI 11h	wt	| Symbols: LHCB6, CP24 | light harvesting complex photosystem II subunit 6 | chr1:5446685-5447676 REVERSE LENGTH=258	1.73758e+06	4.30191e+06	2.43377e+06	2.67276e+06	3.64378e+06	4.89916e+06	1.10914e+07	8.79803e+06	3.50906e+06	5.36786e+06	1.46612e+07	8.03714e+06	9.67349e+06	5.69233e+06	4.4037e+06	1.39423e+07	7.77775e+06	7.58303e+06	4.88208e+06	4.80552e+06	5.5343e+06	6.84162e+06	7.40719e+06	6.57972e+06	5.30985e+06	8.69806e+06	6.73283e+06	7.5194e+06	5.13143e+06	9.575e+06	6.88957e+06	4.75562e+06	5.14703e+06	3.38365e+06	6.73972e+06	8.6507e+06
AT1G24510.1	1	1	26.58	0.275331	6.02406	GI 31h	wt	| Symbols: | TCP-1/cpn60 chaperonin family protein | chr1:8685504-8688101 REVERSE LENGTH=535	6063.93	23509	17674.8	6593.76	26762	79359.7	101972	91540	51761	69722.5	170075	125175	141604	72296.5	51571.7	143256	52063.7	94189.7	60165.7	55111.5	40755.1	55428.3	81695.1	81276.7	64819.3	76506.4	49347.5	68578.4	45489.1	52355.8	49460.3	57475.7	28933.2	21122.3	81960.5	153797
AT5G40950.1	2	2	126.18	0.219597	1.69878	GI 23h	wt	| Symbols: RPL27 | ribosomal protein large subunit 27 | chr5:16410866-16411845 FORWARD LENGTH=198	1.20542e+07	1.63871e+07	1.62124e+07	1.21088e+07	9.49993e+06	1.27667e+07	1.90421e+07	2.0505e+07	2.20786e+07	1.07495e+07	2.91296e+07	1.79125e+07	2.67529e+07	1.29328e+07	1.08497e+07	2.73837e+07	2.18043e+07	2.47329e+07	1.3822e+07	1.18581e+07	2.26957e+07	2.3277e+07	2.43339e+07	1.62285e+07	1.98278e+07	3.71198e+07	2.8316e+07	2.43372e+07	1.90338e+07	2.58998e+07	2.07986e+07	2.48628e+07	1.91426e+07	1.6409e+07	1.90344e+07	1.5384e+07
AT3G58140.1	1	1	41.74	0.086325	2.00332	GI 31h	wt	| Symbols: | phenylalanyl-tRNA synthetase class IIc family protein | chr3:21529988-21532386 REVERSE LENGTH=429	249052	629697	413736	611025	687128	331659	1.24807e+06	1.35538e+06	393110	852990	1.44987e+06	1.26494e+06	2.03082e+06	1.07785e+06	715148	1.15317e+06	928886	1.41576e+06	682831	646976	821472	1.27955e+06	917001	774347	712025	1.10981e+06	1.32935e+06	1.11771e+06	677621	1.04868e+06	853191	840508	802252	430503	916806	1.49294e+06
AT1G14510.1	1	1	43.57	0.263919	13.2955	GI 11h	wt	| Symbols: AL7 | alfin-like 7 | chr1:4962171-4964154 REVERSE LENGTH=252	8056.67	9105.34	24278.5	10983.7	3082.83	8555.07	236653	245170	100189	114398	296534	164026	303126	123015	131750	295030	235129	119910	74011	129492	53693.5	226012	56994.9	66058.4	160035	120888	142585	225789	87810.4	41117	146267	100116	76686.9	42463.7	114391	127816
AT4G02520.1	2	1	49.83	0.367784	5.84419	GI 31h	GI 19h	| Symbols: ATGSTF2, ATPM24.1, ATPM24, GST2, GSTF2 | glutathione S-transferase PHI 2 | chr4:1110673-1111531 REVERSE LENGTH=212	19751.4	132590	51168.2	179641	181571	38073.5	71899.7	77020.1	31977.8	40551.9	103392	190517	185155	129149	67151.7	115421	100310	105545	102194	73881	34959.5	63242.9	101638	59983.7	105372	104040	64255.3	76146.5	48896.7	98429.1	66504.2	61001.7	64612.9	50471	109039	515109
AT4G03020.1	1	1	32.65	0.322682	7.78519	GI 31h	GI 15h	| Symbols: | transducin family protein / WD-40 repeat family protein | chr4:1331704-1334472 REVERSE LENGTH=493	47233.7	122836	29905.3	75736.1	69850.6	45636	150569	190854	25061.1	43071.5	75628.3	137113	67591.9	229585	90590	356824	60226	303809	188258	103827	141579	36946.2	23265.1	36537.5	32497.6	52776.3	170136	255352	9446.58	174854	101008	278822	100255	11161.4	133008	611833
AT1G49780.1	1	1	28.11	0.24791	3.37562	wt	GI 19h	| Symbols: PUB26 | plant U-box 26 | chr1:18429024-18430289 REVERSE LENGTH=421	3.92835e+07	2.77948e+07	2.02298e+06	1.64536e+07	1.74214e+07	9.3711e+06	7.86537e+06	9.45264e+06	9.34759e+06	1.31074e+07	1.30893e+07	1.01317e+07	8.76182e+06	6.38802e+06	5.26301e+06	1.40304e+07	1.06769e+07	9.77762e+06	6.87926e+06	3.46053e+06	1.00417e+07	9.81189e+06	1.14187e+07	8.13936e+06	6.26876e+06	9.41425e+06	6.97656e+06	1.21732e+07	5.50912e+06	6.97884e+06	1.47393e+07	1.707e+07	9.68954e+06	7.12428e+06	1.68395e+07	1.28108e+07
AT1G18170.1	2	2	80.01	0.269199	1.81142	GI 11h	wt	| Symbols: | FKBP-like peptidyl-prolyl cis-trans isomerase family protein | chr1:6254291-6255507 FORWARD LENGTH=247	411832	462452	663002	460541	439915	432766	1.37073e+06	1.18849e+06	512514	756780	1.8717e+06	1.16834e+06	1.23951e+06	639644	519486	1.62514e+06	1.27185e+06	1.12961e+06	455761	605743	768812	782800	1.098e+06	800738	640694	1.07168e+06	945599	691982	741329	1.00254e+06	734428	776378	481812	529856	1.0713e+06	971528
AT1G74050.1;AT1G18540.1	2	2	98.36	0.302542	2.39458	GI 23h	wt	| Symbols: | Ribosomal protein L6 family protein | chr1:27847256-27848680 REVERSE LENGTH=233	625813	1.21558e+06	427671	1.88907e+06	1.41733e+06	935976	1.62488e+06	1.13879e+06	1.43333e+06	736945	1.7861e+06	1.36902e+06	2.86519e+06	1.03337e+06	1.18065e+06	3.11486e+06	2.22942e+06	2.52091e+06	1.20017e+06	1.13567e+06	2.69463e+06	2.04421e+06	1.92292e+06	1.4833e+06	1.90661e+06	2.35624e+06	2.96121e+06	2.7553e+06	1.62716e+06	2.45974e+06	1.65697e+06	2.70085e+06	3.32208e+06	1.82787e+06	1.25023e+06	1.72086e+06
AT3G01310.1	1	1	31.73	0.364569	10.1058	GI 19h	GI 23h	| Symbols: | Phosphoglycerate mutase-like family protein | chr3:94343-101603 REVERSE LENGTH=1056	183738	457820	227046	418357	476023	179706	458436	497936	142977	265452	671727	444690	511220	303564	204961	539754	407053	420412	237170	234487	429226	365428	413395	358827	232893	498178	499056	380329	307006	289335	310028	344801	271355	202064	374566	414911
AT3G48730.1	1	1	21.62	0.340486	6.67288	GI 31h	wt	| Symbols: GSA2 | glutamate-1-semialdehyde 2,1-aminomutase 2 | chr3:18049697-18051550 FORWARD LENGTH=472	54063.8	78521	44245.7	36713.5	63207.3	89856.9	208954	201444	121221	91197.6	293805	278869	408451	202292	133960	401132	111789	190371	99894.3	87241.4	126834	139103	80698.9	103349	186039	119190	148353	153381	56665.1	97904.4	57032.7	64527.3	89126.5	15182.6	114167	677856
AT1G08880.1	1	1	44.83	0.348728	3.01727	GI 3h	GI 19h	| Symbols: HTA5, H2AXA, G-H2AX, GAMMA-H2AX | Histone superfamily protein | chr1:2847144-2847676 REVERSE LENGTH=142	464394	717380	548448	616843	892719	1.40761e+06	600318	532914	880496	436968	1.17013e+06	636638	1.08835e+06	449526	539740	773634	579987	527956	223834	232826	684987	715166	545103	441480	636507	536678	358277	558848	301725	513013	371354	363638	424101	260633	682517	795373
AT1G16300.1	3	1	197.38	0.348741	2.57802	GI 31h	wt	| Symbols: GAPCP-2 | glyceraldehyde-3-phosphate dehydrogenase of plastid 2 | chr1:5574433-5577406 FORWARD LENGTH=420	80558.6	72989.5	138721	113036	42403.6	126378	249456	239982	79368.4	157136	555181	298388	325557	210963	171410	269336	198603	214144	108429	133171	234573	139379	197570	163506	112263	192526	167225	120492	82067.8	164280	118457	72853.8	65320.4	107380	289092	276619
AT4G16340.1	1	1	23.7	0.308766	7.36784	GI 3h	GI 11h	| Symbols: SPK1 | guanyl-nucleotide exchange factors;GTPase binding;GTP binding | chr4:9228773-9241060 REVERSE LENGTH=1830	134862	196811	16690.5	111596	50750.8	459858	60222.3	38819.6	30673.9	44903.9	129461	128964	31394.6	9137.44	16574.8	39236.3	19186.5	25967.8	18163.9	7554.48	48955.9	28481.3	12012.7	30060	27128.8	68542.7	49726.9	43250.4	8012.46	59462.6	40083.3	34064.5	10323.5	22046.9	84135.5	32735.7
AT5G12470.1	1	1	33.25	0.256203	12.6332	GI 11h	wt	| Symbols: | Protein of unknown function (DUF3411) | chr5:4044950-4047290 REVERSE LENGTH=386	14650.7	14626.6	65032.8	32125.8	113210	283999	927623	980578	193856	463952	1.26737e+06	906472	829122	421261	310595	1.00901e+06	795888	875398	387227	527161	618832	617082	705955	805817	437491	895303	723829	850941	434890	534574	693197	508085	292399	263434	706527	726520
AT2G36460.1;AT3G52930.1	2	2	56.79	0.368497	2.46088	GI 11h	GI 19h	| Symbols: | Aldolase superfamily protein | chr2:15296929-15298387 REVERSE LENGTH=358	207373	101662	2446.37	224382	347233	87198	205492	175733	410758	76380.4	251884	245654	398888	235958	196762	574534	310911	273441	101908	118415	256333	141876	348653	129847	207469	161936	141955	219011	41252.4	143501	84189.4	100720	80103.9	96219.2	213667	278864
AT3G62120.1	1	1	36.26	0.17191	1.48817	GI 31h	wt	| Symbols: | Class II aaRS and biotin synthetases superfamily protein | chr3:23001227-23003849 REVERSE LENGTH=530	195641	267832	322405	465301	501812	298865	733301	624613	271033	396196	1.00848e+06	640869	734381	429380	331257	741717	568513	446977	244418	378778	652360	515956	464532	365787	333088	678876	609718	706209	348258	631603	373264	484678	384430	338407	655335	634118
AT1G54520.1	1	1	27.03	0.312411	1.8278	wt	GI 31h	| Symbols: | unknown protein; FUNCTIONS IN: molecular_function unknown; INVOLVED IN: biological_process unknown; LOCATED IN: chloroplast; EXPRESSED IN: 24 plant structures; EXPRESSED DURING: 15 growth stages; CONTAINS InterPro DOMAIN/s: Protein of	599715	759374	522531	673482	552390	272032	639250	510207	345779	369544	732189	467522	614926	341412	279577	737892	434719	633679	384600	360907	399450	524214	461896	531164	434321	577986	484272	557665	459348	505519	537534	531860	436087	256326	385934	422523
AT2G37190.1	3	3	135.88	0.516352	2.1353	wt	GI 31h	| Symbols: | Ribosomal protein L11 family protein | chr2:15619559-15620059 REVERSE LENGTH=166	2.14392e+06	3.67931e+06	3.3674e+06	7.52277e+06	6.74624e+06	1.937e+06	3.63894e+06	3.45707e+06	2.43954e+06	1.78919e+06	4.39992e+06	2.84868e+06	4.34747e+06	2.30628e+06	2.06971e+06	6.56372e+06	5.0451e+06	4.06424e+06	1.89296e+06	2.30135e+06	6.52511e+06	4.12863e+06	4.86402e+06	3.29756e+06	3.08558e+06	6.22347e+06	5.71036e+06	5.78798e+06	3.50225e+06	4.36465e+06	3.7491e+06	4.52449e+06	4.40522e+06	3.32896e+06	2.76891e+06	2.5684e+06
AT5G26000.1	1	1	22.55	0.351575	2.58981	wt	GI 19h	| Symbols: TGG1, BGLU38 | thioglucoside glucohydrolase 1 | chr5:9079678-9082347 REVERSE LENGTH=541	253000	320032	274489	251553	315639	101936	304646	232692	44270	163672	353002	321248	291215	150501	111582	448582	197055	191228	148069	121556	215228	206333	219194	237305	177112	222811	176661	150296	101148	392838	171182	176857	168447	97966.4	233907	295165
AT5G20290.1	5	5	180.88	0.501569	1.81704	GI 23h	GI 7h	| Symbols: | Ribosomal protein S8e family protein | chr5:6851695-6853012 REVERSE LENGTH=222	1.59341e+06	3.28498e+06	2.03395e+06	5.0301e+06	5.47523e+06	952832	2.97699e+06	2.70351e+06	2.46715e+06	1.53365e+06	3.81765e+06	2.50524e+06	3.95584e+06	2.3299e+06	1.75726e+06	5.66146e+06	3.62206e+06	4.52402e+06	2.36967e+06	2.5733e+06	3.35201e+06	3.27127e+06	3.46676e+06	2.38943e+06	2.96855e+06	4.52272e+06	4.94705e+06	5.0712e+06	3.17011e+06	3.25613e+06	3.2708e+06	4.97361e+06	3.98586e+06	2.88733e+06	1.99515e+06	3.28447e+06
AT1G20330.1	1	1	50.54	0.374095	8.15665	GI 11h	wt	| Symbols: SMT2, CVP1, FRL1 | sterol methyltransferase 2 | chr1:7038968-7040053 REVERSE LENGTH=361	83210.2	26245	46542.8	35657.5	25498.7	171502	332062	187033	91177.4	124974	589028	407843	586559	182407	193549	510575	492860	581790	176993	220099	299723	344142	266140	257000	309732	533426	218244	302638	164555	317547	155611	125362	103629	88056.4	276221	257768
AT1G32220.1	1	1	53.85	0.359227	7.30475	GI 31h	wt	| Symbols: | NAD(P)-binding Rossmann-fold superfamily protein | chr1:11608038-11609591 FORWARD LENGTH=296	69174.9	54399.4	59888	39145	25922.8	220803	415352	404507	124312	312055	833675	469436	528730	218922	222028	441604	311922	368708	196396	199152	242140	257907	327621	217844	200781	327872	271597	316231	193374	198429	199424	148866	117503	100819	329938	516661
AT2G33040.1	1	1	32.5	0.340791	7.88818	GI 31h	wt	| Symbols: ATP3 | gamma subunit of Mt ATP synthase | chr2:14018978-14021047 REVERSE LENGTH=325	8607.21	109338	11150.9	8041.13	16067	12136.2	224758	102079	54406.9	84960.5	139607	112836	81352.2	91936.3	109975	380278	31211.5	258862	165045	151913	239.498	67765.1	57955.7	57468.1	96768.5	33075.4	147595	13495.5	87116.4	136202	162483	141303	37405	4470.06	43304.6	433255
AT4G38970.1	3	2	122.18	0.365936	2.34819	GI 3h	GI 19h	| Symbols: FBA2 | fructose-bisphosphate aldolase 2 | chr4:18163714-18165659 REVERSE LENGTH=398	1.83652e+06	535938	330781	402143	423352	887513	1.02965e+06	822706	337212	600636	1.04454e+06	838560	1.01164e+06	435338	479639	2.08393e+06	685808	703341	427467	336862	711282	589225	586691	623685	535779	563587	556930	381572	369267	693246	563759	366802	372430	230831	660966	820060
AT4G37930.1;AT5G26780.3	7	7	244.58	0.424077	1.97434	GI 31h	GI 19h	| Symbols: SHM1, STM, SHMT1 | serine transhydroxymethyltransferase 1 | chr4:17831891-17834742 REVERSE LENGTH=517	3.84663e+06	7.81202e+06	3.60784e+06	7.18627e+06	5.42272e+06	3.19803e+06	6.66235e+06	5.82474e+06	2.68948e+06	3.78711e+06	8.10623e+06	6.52084e+06	1.58696e+07	7.71919e+06	5.85379e+06	1.32774e+07	5.56916e+06	8.44025e+06	4.60139e+06	4.24719e+06	5.27262e+06	4.80083e+06	5.71344e+06	4.85514e+06	7.20406e+06	6.8154e+06	7.48874e+06	5.62745e+06	4.41882e+06	4.95664e+06	5.6908e+06	5.9631e+06	4.61096e+06	3.13842e+06	5.83237e+06	1.38595e+07
AT2G43030.1	5	5	187.07	0.588113	1.50721	GI 23h	GI 7h	| Symbols: | Ribosomal protein L3 family protein | chr2:17894898-17895713 FORWARD LENGTH=271	3.46685e+06	6.37791e+06	4.64366e+06	9.18123e+06	9.04373e+06	4.23955e+06	5.81875e+06	5.40853e+06	4.60221e+06	3.36874e+06	8.69523e+06	6.11482e+06	8.65492e+06	4.47875e+06	3.69392e+06	9.64589e+06	8.08349e+06	6.59857e+06	3.54163e+06	3.5813e+06	1.02829e+07	6.99333e+06	7.59844e+06	5.41635e+06	6.44426e+06	8.75826e+06	8.03349e+06	7.58734e+06	5.59311e+06	7.79214e+06	5.56128e+06	7.28432e+06	7.02859e+06	5.70031e+06	5.88829e+06	5.62435e+06
AT2G36620.1	1	1	20.59	0.509422	1.63538	GI 23h	GI 31h	| Symbols: RPL24A | ribosomal protein L24 | chr2:15350548-15351819 REVERSE LENGTH=164	203874	824610	118039	463476	462839	406954	177163	173943	241287	118796	286769	278616	449718	297858	295761	542328	449929	457645	191537	171839	301511	447166	371378	404073	459177	585664	363124	330485	268582	592054	319947	370256	366474	292555	228057	348977
AT1G74730.1	2	2	103.21	0.344839	6.39309	GI 31h	wt	| Symbols: | Protein of unknown function (DUF1118) | chr1:28078995-28079831 FORWARD LENGTH=198	146861	494350	209248	289060	238478	876371	2.3201e+06	1.61662e+06	834743	1.03386e+06	4.12e+06	1.78708e+06	2.439e+06	1.15001e+06	991265	3.10552e+06	2.10187e+06	2.18935e+06	946403	1.00492e+06	921851	1.62592e+06	1.66864e+06	1.33801e+06	1.35688e+06	2.03085e+06	1.08035e+06	961333	929746	1.98224e+06	1.27588e+06	883458	793415	686061	1.63492e+06	2.38992e+06
AT1G56200.1	1	1	32.7	0.219214	5.31263	GI 7h	wt	| Symbols: emb1303 | embryo defective 1303 | chr1:21030852-21031886 FORWARD LENGTH=154	291.062	43216.2	93.675	7249.68	38237.2	42509.6	38522.2	94814.5	35215.7	49642.5	153558	122834	194624	109016	59218.5	94776.2	79294.6	77381	19392	43762	42225.8	58108.2	111514	75054.8	50540.4	115780	82736.9	65925.1	35496.2	11483.5	40425.6	51265.9	41904.5	13109.6	51606	132562
AT1G16720.1	2	2	62.93	0.378573	3.75677	GI 31h	wt	| Symbols: HCF173 | high chlorophyll fluorescence phenotype 173 | chr1:5723161-5726248 FORWARD LENGTH=598	55327.8	43681.5	66673	53449.5	34008.2	57429.6	295872	287033	96765.4	198820	389846	194016	390084	202044	113000	224938	133812	182106	55679.6	60778.1	121088	123993	132220	105799	86719.2	155817	109483	206478	56208.6	98169.4	67569.9	59181.3	58936.2	55133.7	180547	267636
AT1G23310.1	1	1	39.45	0.380059	3.07968	GI 7h	GI 23h	| Symbols: GGT1, AOAT1, GGAT1 | glutamate:glyoxylate aminotransferase | chr1:8268720-8271329 REVERSE LENGTH=481	103616	264876	297361	281448	339389	178389	654685	840424	435856	272669	728416	545356	1.99982e+06	937951	738765	936574	495504	866677	217550	228691	449137	317454	378228	308018	875293	361608	546858	843467	180956	381474	243286	209704	261042	151025	976628	843997
AT4G36250.1	2	2	55.64	0.326669	9.98353	GI 11h	wt	| Symbols: ALDH3F1 | aldehyde dehydrogenase 3F1 | chr4:17151029-17153381 FORWARD LENGTH=484	88300.7	391952	98135.1	140486	194047	1.18966e+06	2.2564e+06	2.21726e+06	607575	1.53958e+06	3.56112e+06	2.31042e+06	2.36745e+06	1.44315e+06	1.38269e+06	2.92919e+06	2.15235e+06	2.34166e+06	1.12881e+06	1.16019e+06	1.486e+06	1.96742e+06	1.76418e+06	1.57184e+06	1.22538e+06	2.16415e+06	1.54685e+06	1.52737e+06	1.44369e+06	1.49112e+06	1.18677e+06	1.21564e+06	1.18571e+06	755600	2.04132e+06	1.72272e+06
AT3G60770.1	1	1	38.51	0.305112	1.70128	GI 19h	GI 7h	| Symbols: | Ribosomal protein S13/S15 | chr3:22460525-22461656 REVERSE LENGTH=151	515195	1.09245e+06	579024	828362	1.33719e+06	329685	1.20757e+06	809073	1.30068e+06	703440	1.6716e+06	885196	1.69279e+06	828249	728258	1.83297e+06	1.04673e+06	1.82494e+06	1.06324e+06	883222	1.13158e+06	1.23271e+06	1.23966e+06	795269	1.39822e+06	1.20986e+06	1.65956e+06	1.81585e+06	992691	1.1006e+06	1.22402e+06	1.62494e+06	1.27207e+06	887676	789185	1.62439e+06
AT5G12140.1	1	1	45.01	0.375125	10.1874	GI 11h	wt	| Symbols: ATCYS1, CYS1 | cystatin-1 | chr5:3923295-3923936 REVERSE LENGTH=101	35287.6	27875.1	8823.09	27281.9	13750.6	92100.1	270313	154202	62022.3	203279	294786	147334	334481	154633	103325	259968	159168	371196	164352	147880	352524	241641	212343	162029	106550	302929	195656	320011	122457	230409	156479	127677	131542	94768.9	95950.7	91389.6
AT2G04030.1	2	2	52.09	0.316469	20.8446	GI 31h	wt	| Symbols: CR88, EMB1956, HSP90.5, Hsp88.1, AtHsp90.5 | Chaperone protein htpG family protein | chr2:1281983-1285909 FORWARD LENGTH=780	5743.38	24499.3	26882.4	19404.4	9898.02	66243.6	183416	208647	13607.8	83429.2	267524	201321	176270	266791	110528	338200	139670	156738	145377	84677.8	175276	103727	110722	69859.9	127096	147839	205214	191816	79194.7	109191	48082.1	80024.5	65684.9	46178.4	158723	626749
AT2G17360.1	4	4	223.69	0.549347	1.85248	GI 23h	GI 7h	| Symbols: | Ribosomal protein S4 (RPS4A) family protein | chr2:7546598-7548138 FORWARD LENGTH=261	1.56218e+06	4.72913e+06	3.54911e+06	2.86744e+06	3.69202e+06	1.11523e+06	2.82292e+06	2.19504e+06	2.12442e+06	1.3938e+06	3.44162e+06	2.08927e+06	3.32107e+06	1.9353e+06	1.49934e+06	4.04437e+06	2.44172e+06	4.08207e+06	2.2588e+06	1.98415e+06	2.7698e+06	2.88853e+06	2.93676e+06	1.95411e+06	2.64419e+06	3.59399e+06	4.10292e+06	4.75419e+06	2.56341e+06	3.94467e+06	2.94619e+06	3.80505e+06	3.28009e+06	2.20583e+06	1.83657e+06	3.07524e+06
AT3G05590.1	2	2	99.41	0.504523	1.95616	GI 23h	GI 31h	| Symbols: RPL18 | ribosomal protein L18 | chr3:1621511-1622775 FORWARD LENGTH=187	591803	1.12212e+06	939127	1.91787e+06	1.34362e+06	250858	866367	828225	909804	521079	1.22431e+06	801401	1.08231e+06	679084	503943	1.55377e+06	1.53437e+06	1.34239e+06	776934	722073	1.27337e+06	1.11846e+06	1.34623e+06	1.24785e+06	906593	1.67871e+06	1.66252e+06	1.9047e+06	982907	1.21685e+06	1.04562e+06	1.36642e+06	1.21713e+06	966292	640929	854629
AT4G02510.1	1	1	49.51	0.477442	1.53084	GI 31h	GI 19h	| Symbols: TOC159, TOC86, PPI2, TOC160, ATTOC159 | translocon at the outer envelope membrane of chloroplasts 159 | chr4:1104766-1109360 FORWARD LENGTH=1503	544329	596976	381196	354005	523324	251327	718668	682515	385080	433734	1.03552e+06	759034	784601	425718	337816	982717	618387	628124	346844	338638	668340	528501	689257	469707	352959	634936	599300	549952	383261	434755	582157	469152	365899	319524	887785	655893
AT3G09500.1	1	1	25.91	0.376689	14.5206	GI 23h	GI 31h	| Symbols: | Ribosomal L29 family protein | chr3:2917047-2917895 FORWARD LENGTH=123	13931.6	10127.8	18090.7	6832.09	98436.7	10645.9	24211.6	6714.68	79680.4	21353.3	39833.2	3499.65	105714	9892.57	20849.8	26141.5	1661.5	136328	18587.9	27682.6	37494.4	130898	63104.7	45942.5	117793	13908	172433	185197	88999	54180.2	66123.2	157749	234972	105086	10329.2	12060.9
AT2G21330.1;AT2G01140.1	3	2	111.66	0.404233	2.11547	GI 3h	wt	| Symbols: FBA1 | fructose-bisphosphate aldolase 1 | chr2:9128416-9130152 REVERSE LENGTH=399	753132	846851	605719	506147	648458	856074	2.29797e+06	1.82136e+06	918907	1.15889e+06	2.72135e+06	1.63433e+06	2.25845e+06	1.35742e+06	937880	3.57941e+06	1.65096e+06	1.53205e+06	709093	810701	1.68054e+06	1.27489e+06	1.26941e+06	1.18404e+06	1.19032e+06	1.50073e+06	1.00667e+06	974977	673290	1.11805e+06	822166	611631	625683	319239	1.32987e+06	1.50387e+06
AT1G10510.1	4	4	198.5	0.366509	6.30657	GI 7h	wt	| Symbols: emb2004 | RNI-like superfamily protein | chr1:3461771-3465590 FORWARD LENGTH=605	87290.6	366949	121027	173808	251857	717752	1.4611e+06	1.45554e+06	509937	1.05273e+06	2.69295e+06	1.8244e+06	1.911e+06	1.25915e+06	883940	1.88386e+06	1.33254e+06	1.28044e+06	531371	692029	923031	1.0225e+06	1.3139e+06	1.04391e+06	704084	1.34976e+06	818726	971653	751765	786427	766431	609108	608109	465703	1.23663e+06	1.43213e+06
AT4G33510.1	2	1	133.83	0.23709	9.61687	GI 3h	wt	| Symbols: DHS2 | 3-deoxy-d-arabino-heptulosonate 7-phosphate synthase | chr4:16116496-16118549 FORWARD LENGTH=507	0	24808.8	30310.5	27259.6	24756.2	503209	177496	157823	36685.3	94374.9	320878	259328	291231	93331.1	141316	229568	180692	154445	56497.3	61689	133575	193997	142323	182530	95884.7	196202	110816	190377	82755	177052	80393.4	70822.2	74923.9	22820.1	199706	251131
AT4G03280.1	1	1	26.64	0.407542	3.53007	GI 7h	wt	| Symbols: PETC, PGR1 | photosynthetic electron transfer C | chr4:1440314-1441717 FORWARD LENGTH=229	149230	183526	39915	248771	87873.8	658951	499067	443841	158964	298184	843766	597149	874293	338256	450279	751398	422613	548773	208048	213364	225496	400654	428035	432949	354162	485467	285112	399741	229451	380444	287332	175798	235160	146354	604826	522039
AT5G09650.1	1	1	35.42	0.409945	2.64948	wt	GI 19h	| Symbols: AtPPa6, PPa6 | pyrophosphorylase 6 | chr5:2991331-2993117 REVERSE LENGTH=300	1.38985e+06	2.73026e+06	1.83001e+06	3.11766e+06	1.90671e+06	536957	1.71968e+06	1.69987e+06	583649	841237	2.30195e+06	1.47997e+06	1.93313e+06	935313	891292	2.8497e+06	1.77573e+06	1.36479e+06	761488	790984	1.65192e+06	1.18016e+06	1.32921e+06	1.24015e+06	1.28841e+06	1.34277e+06	1.36277e+06	1.23834e+06	747934	1.25811e+06	1.21301e+06	987852	974977	602656	1.37154e+06	1.21107e+06
AT1G12410.1	1	1	26.56	0.389399	5.25873	GI 7h	wt	| Symbols: CLPR2, NCLPP2, CLP2 | CLP protease proteolytic subunit 2 | chr1:4223099-4224954 FORWARD LENGTH=279	30785.8	114174	48989.4	43869.9	47653.7	272470	358437	295339	123871	189713	501938	349323	394950	426860	214638	487791	246882	282765	126544	138677	140393	185970	264229	222415	192154	239792	239967	218287	172881	157846	146400	83363.4	113326	72426.3	290997	264734
AT2G23390.1	12	12	850.25	0.563389	1.44125	wt	GI 19h	| Symbols: | CONTAINS InterPro DOMAIN/s: Protein of unknown function DUF482 (InterPro:IPR007434), Acyl-CoA N-acyltransferase (InterPro:IPR016181); Has 2165 Blast hits to 2163 proteins in 543 species: Archae - 0; Bacteria - 1044; Metazoa - 0; Fungi	2.94505e+07	5.23428e+07	4.76811e+07	4.47663e+07	2.90438e+07	2.63121e+07	4.70975e+07	4.87915e+07	1.13966e+07	2.66529e+07	6.35024e+07	4.34574e+07	4.83947e+07	2.23157e+07	2.18998e+07	7.40636e+07	3.81189e+07	4.05654e+07	2.36688e+07	2.04441e+07	2.57015e+07	3.45632e+07	4.45829e+07	4.16704e+07	2.55248e+07	4.47428e+07	4.04865e+07	3.51991e+07	3.133e+07	4.85938e+07	3.6927e+07	2.8487e+07	2.62244e+07	1.99568e+07	4.03739e+07	3.90781e+07
AT3G47470.1	2	2	81	0.393704	3.57341	GI 31h	wt	| Symbols: LHCA4, CAB4 | light-harvesting chlorophyll-protein complex I subunit A4 | chr3:17493622-17494773 REVERSE LENGTH=251	614931	1.42205e+06	606357	976262	903637	1.8295e+06	4.24535e+06	3.25758e+06	1.67366e+06	2.65675e+06	8.40099e+06	3.76014e+06	4.64587e+06	2.54335e+06	1.90385e+06	5.6851e+06	3.60666e+06	3.54088e+06	1.92148e+06	2.01577e+06	4.45142e+06	2.37416e+06	3.90716e+06	3.07491e+06	1.83056e+06	3.51452e+06	2.44827e+06	3.33526e+06	2.10825e+06	2.61645e+06	1.98956e+06	1.79662e+06	1.71377e+06	1.44339e+06	3.7329e+06	3.92193e+06
AT5G03470.1	6	5	243.91	0.456245	1.54867	GI 11h	GI 19h	| Symbols: ATB' ALPHA | Protein phosphatase 2A regulatory B subunit family protein | chr5:866795-868872 FORWARD LENGTH=495	9.0537e+06	1.52809e+07	1.07785e+07	1.29941e+07	7.08756e+06	5.83692e+06	1.42914e+07	1.30771e+07	3.70426e+06	9.64751e+06	2.09443e+07	1.58745e+07	1.60779e+07	7.25764e+06	7.76601e+06	2.11304e+07	1.39549e+07	1.16196e+07	7.49399e+06	7.86279e+06	9.75031e+06	1.16149e+07	1.37213e+07	1.30642e+07	6.88701e+06	1.35557e+07	9.53811e+06	1.03608e+07	9.01843e+06	1.27213e+07	1.16532e+07	6.53088e+06	5.36571e+06	4.52239e+06	1.32442e+07	1.14968e+07
AT3G12010.1	1	1	22.56	0.350754	2.26249	GI 3h	wt	| Symbols: | FUNCTIONS IN: molecular_function unknown; INVOLVED IN: biological_process unknown; EXPRESSED IN: sperm cell, cultured cell; CONTAINS InterPro DOMAIN/s: Colon cancer-associated Mic1-like (InterPro:IPR009755); Has 30201 Blast hits to 173	1.93568e+06	2.62229e+06	2.85379e+06	4.05328e+06	3.82979e+06	1.27358e+07	6.19141e+06	6.42131e+06	2.89238e+06	3.8851e+06	8.34871e+06	6.55383e+06	8.31668e+06	4.68829e+06	5.21509e+06	7.49629e+06	5.4688e+06	5.47274e+06	2.88301e+06	3.07471e+06	5.01158e+06	6.8434e+06	5.85049e+06	5.34017e+06	5.14038e+06	7.56485e+06	4.7302e+06	5.37269e+06	4.25906e+06	6.12649e+06	4.59449e+06	4.30539e+06	4.39469e+06	2.77084e+06	6.57804e+06	5.51584e+06
AT2G04390.1	1	1	91.82	0.541912	1.96853	GI 23h	GI 3h	| Symbols: | Ribosomal S17 family protein | chr2:1527911-1528336 FORWARD LENGTH=141	1.33843e+06	3.06689e+06	2.34161e+06	2.91039e+06	3.01758e+06	1.11171e+06	2.62911e+06	2.15591e+06	1.53985e+06	1.35522e+06	4.05945e+06	2.48341e+06	4.21843e+06	1.81753e+06	1.66711e+06	3.92901e+06	3.31719e+06	2.89125e+06	1.83417e+06	1.77993e+06	2.83821e+06	3.77113e+06	3.02838e+06	2.21032e+06	3.58224e+06	4.22637e+06	3.84457e+06	4.21432e+06	3.19795e+06	3.59909e+06	2.75731e+06	3.78074e+06	3.89261e+06	2.96534e+06	2.34189e+06	3.38603e+06
AT1G09620.1	1	1	30.78	0.423374	2.76371	GI 31h	GI 15h	| Symbols: | ATP binding;leucine-tRNA ligases;aminoacyl-tRNA ligases;nucleotide binding;ATP binding;aminoacyl-tRNA ligases | chr1:3113077-3116455 REVERSE LENGTH=1091	59688.5	61080.8	73297.4	116708	102122	88806.8	108918	58558.6	23796.8	53711.1	149849	93730.6	59080.4	66268.7	52646.3	211003	30795.2	121634	89649.3	73964.6	15985	51862.8	55162.5	58420.9	60121.6	46490.7	137558	31769.5	49940.4	83430.5	86279.1	89316.8	51638.1	16980.1	27094.5	225205
AT4G13940.1;AT3G23810.1	6	6	383.94	0.31076	2.30296	GI 11h	wt	| Symbols: HOG1, EMB1395, SAHH1, MEE58, ATSAHH1 | S-adenosyl-L-homocysteine hydrolase | chr4:8054931-8056676 FORWARD LENGTH=485	3.5624e+06	6.32351e+06	4.33039e+06	6.1148e+06	5.28113e+06	4.06607e+06	8.87592e+06	1.01419e+07	4.08002e+06	4.78981e+06	1.15963e+07	9.47066e+06	1.9389e+07	9.74177e+06	7.50944e+06	2.03958e+07	1.15967e+07	1.54544e+07	8.30633e+06	7.01005e+06	8.72967e+06	9.68427e+06	1.11792e+07	9.38879e+06	1.08554e+07	1.48423e+07	1.29107e+07	1.53543e+07	7.55294e+06	1.0934e+07	8.4733e+06	1.1677e+07	9.52595e+06	5.91928e+06	9.66874e+06	1.32237e+07
AT3G08580.1;AT4G28390.1	6	6	323.5	0.157876	1.57481	GI 11h	wt	| Symbols: AAC1 | ADP/ATP carrier 1 | chr3:2605706-2607030 REVERSE LENGTH=381	2.37777e+06	5.35106e+06	3.79959e+06	6.37208e+06	5.73835e+06	2.73347e+06	9.05988e+06	9.01232e+06	4.63307e+06	4.93951e+06	1.39039e+07	6.78228e+06	1.09301e+07	4.99575e+06	4.94819e+06	1.30393e+07	9.29762e+06	8.37593e+06	4.9151e+06	4.6985e+06	6.63801e+06	7.67849e+06	7.62893e+06	6.27171e+06	5.11971e+06	8.93423e+06	9.53668e+06	6.72889e+06	6.38313e+06	7.96351e+06	7.09671e+06	6.93973e+06	5.90985e+06	4.60834e+06	6.66063e+06	8.90902e+06
AT1G73110.1	1	1	63.62	0.40643	4.86641	GI 31h	wt	| Symbols: | P-loop containing nucleoside triphosphate hydrolases superfamily protein | chr1:27494344-27496844 REVERSE LENGTH=432	41966	148616	92761.1	84390.9	44236.2	192346	474223	532378	215886	324164	848284	548855	600070	360299	245683	750252	293742	450259	206050	190893	223795	293048	361590	342438	302466	391339	277564	376287	231206	308566	226845	198599	132018	74137	436772	505236
ATCG00350.1	3	3	86.54	0.434206	2.1982	GI 11h	GI 19h	| Symbols: PSAA | Photosystem I, PsaA/PsaB protein | chrC:39605-41857 REVERSE LENGTH=750	194691	310574	210856	324706	721273	274716	639411	533702	37942.5	472478	1.21425e+06	315755	983515	679751	370946	500991	729323	780717	490091	515100	393743	762782	529901	206851	358461	328272	488809	314764	401952	310138	370521	491238	536217	347085	192815	874011
AT5G14040.1;AT3G48850.1	2	2	58.27	0.384467	6.90807	GI 11h	wt	| Symbols: PHT3;1 | phosphate transporter 3;1 | chr5:4531059-4532965 REVERSE LENGTH=375	98074.9	331462	12748.6	435552	388354	632530	1.78996e+06	2.03867e+06	624720	1.24139e+06	3.36731e+06	1.81963e+06	2.73225e+06	1.50339e+06	1.18662e+06	2.58748e+06	1.69761e+06	2.15672e+06	1.10668e+06	1.20723e+06	1.18662e+06	1.34578e+06	1.78785e+06	1.55435e+06	1.4234e+06	2.23392e+06	1.91437e+06	1.33685e+06	1.08567e+06	858933	1.09322e+06	1.0462e+06	904522	672088	1.31122e+06	2.36781e+06
AT2G45960.3	1	1	45.8	0.40124	1.62736	GI 11h	wt	| Symbols: PIP1B, TMP-A, ATHH2, PIP1;2 | plasma membrane intrinsic protein 1B | chr2:18910450-18911744 FORWARD LENGTH=301	165625	1.82541e+06	612579	2.16609e+06	1.45625e+06	1.91098e+06	1.68756e+06	2.18305e+06	1.28091e+06	904011	3.39199e+06	2.5905e+06	2.39121e+06	1.52308e+06	1.46651e+06	3.72851e+06	3.24151e+06	2.12517e+06	900702	1.20316e+06	1.35948e+06	1.82688e+06	2.85305e+06	1.73076e+06	1.44218e+06	2.76891e+06	1.42657e+06	2.13923e+06	1.01406e+06	2.7421e+06	1.62337e+06	1.33646e+06	1.47477e+06	968661	1.94491e+06	1.92864e+06
AT1G06680.1	1	1	29.4	0.441387	5.66638	GI 7h	wt	| Symbols: PSBP-1, OEE2, PSII-P, OE23 | photosystem II subunit P-1 | chr1:2047940-2049186 FORWARD LENGTH=263	27674.7	40011.1	8465.67	27095.2	65834.8	51329	141232	100649	266894	61648.4	251862	155358	433653	317685	79198.8	387260	69623.7	124806	0	24744	15135.2	67397.7	74220.4	79703.1	85884.3	52760.5	36074.5	104006	19456.6	50101.4	35364.8	49191.3	30090.2	4688.3	142020	127476
AT5G22800.1	3	3	143.98	0.379266	9.35696	GI 31h	wt	| Symbols: EMB86, EMB1030, EMB263 | Alanyl-tRNA synthetase, class IIc | chr5:7616221-7619961 REVERSE LENGTH=978	20731.9	75596.9	88671.2	64460.8	51074.6	172562	480087	615745	132079	324596	739401	605386	822633	502174	308388	608395	390429	466104	289565	289346	283785	332913	406794	338705	380463	430705	444605	438268	309580	220248	266051	309494	186793	182791	440502	865815
AT5G42390.1	1	1	23.79	0.390508	12.1374	GI 31h	wt	| Symbols: | Insulinase (Peptidase family M16) family protein | chr5:16945308-16952647 FORWARD LENGTH=1265	3447.93	11315.4	199.478	9731.14	6244.45	21764.8	20698.9	38296.5	4750.76	19575.4	78071.3	49228.1	71171.9	34440	23417.2	43983.1	35972	31314.4	5201.91	12759.3	19576.3	28585.6	45015.5	24194.6	30581	79730.7	41210.5	44759.3	20146.4	6503.81	20669.4	26383.1	22916.2	16378.2	67970.2	94919.5
AT4G02930.1	1	1	79.85	0.41539	4.26671	GI 31h	wt	| Symbols: | GTP binding Elongation factor Tu family protein | chr4:1295751-1298354 REVERSE LENGTH=454	52996.5	488797	175208	32661	33698.3	196580	532979	547058	184050	415378	620291	523300	699073	559931	329635	1.02499e+06	337777	577722	306976	313634	291509	478881	406318	348879	427234	371872	397821	521757	219885	406213	312735	336161	274355	64254.2	433725	1.03661e+06
AT2G04520.1	2	2	183.32	0.547357	6.587	GI 19h	GI 23h	| Symbols: | Nucleic acid-binding, OB-fold-like protein | chr2:1574802-1575239 REVERSE LENGTH=145	4.38647e+06	9.62831e+06	6.28684e+06	4.94472e+06	2.65001e+06	3.20072e+06	6.00607e+06	7.67111e+06	7.80942e+06	4.46854e+06	1.15995e+07	7.16973e+06	7.02464e+06	5.2205e+06	3.68239e+06	7.52535e+06	4.04829e+06	5.351e+06	2.70827e+06	3.02935e+06	3.32363e+06	4.83904e+06	5.77441e+06	4.4822e+06	3.79463e+06	3.82909e+06	2.70172e+06	1.74215e+06	2.69499e+06	3.32403e+06	3.9214e+06	1.86614e+06	1.54011e+06	1.6151e+06	6.17316e+06	6.78777e+06
AT1G71080.1	1	1	115.75	0.448124	1.7592	GI 7h	GI 19h	| Symbols: | RNA polymerase II transcription elongation factor | chr1:26809987-26811645 REVERSE LENGTH=326	2.21382e+06	3.97743e+06	2.67367e+06	2.67322e+06	1.33595e+06	2.40195e+06	3.9684e+06	3.67403e+06	641305	2.30198e+06	6.04608e+06	4.0109e+06	4.47544e+06	2.5952e+06	1.86413e+06	5.94531e+06	2.88455e+06	2.87057e+06	1.53382e+06	1.68963e+06	2.5559e+06	3.02666e+06	2.78486e+06	2.53873e+06	2.04032e+06	3.24607e+06	2.14788e+06	2.24476e+06	1.5376e+06	2.06329e+06	1.83621e+06	1.78502e+06	1.35727e+06	629654	3.82575e+06	2.59919e+06
AT3G02830.1	1	1	21.77	0.42421	4.42581	GI 7h	GI 31h	| Symbols: ZFN1 | zinc finger protein 1 | chr3:614075-615916 FORWARD LENGTH=397	6689.44	27989.1	50961.5	21824.5	0	200.023	13699	26058.3	3410.19	2872.83	177684	8885.76	52536.9	11799.5	27448.1	17881.3	18854.5	18455.8	1021.92	1987.85	29485	39050.1	116.3	5420.8	362.193	9210.83	93342.3	0	2242.22	4308.6	41206	6873.57	6140.86	25013	23123.7	565.103
AT3G04790.1	1	1	25.62	0.458029	1.77124	GI 3h	GI 19h	| Symbols: | Ribose 5-phosphate isomerase, type A protein | chr3:1313365-1314195 FORWARD LENGTH=276	19074.8	60722.3	92112.4	41831.3	93524.8	59835.2	147977	136876	106861	67236.9	223212	119801	155247	85003.8	78404.9	244885	122882	139618	53112.6	52034.1	64111.4	117489	97464.7	81420.2	105971	116437	117611	85199.6	44800	102084	67282	68902.6	64459.1	27470.7	126879	112472
AT5G08050.1	1	1	29.35	0.426582	5.34646	GI 3h	wt	| Symbols: | Protein of unknown function (DUF1118) | chr5:2578418-2578964 FORWARD LENGTH=158	198624	344008	344927	361852	251149	1.09611e+06	2.44935e+06	1.93511e+06	982263	1.36394e+06	2.97275e+06	1.73829e+06	2.10875e+06	1.46935e+06	1.03163e+06	2.28403e+06	1.44435e+06	1.82682e+06	920234	996334	1.29905e+06	1.51612e+06	1.50908e+06	1.38022e+06	993435	1.67059e+06	1.32111e+06	1.66983e+06	889580	1.19358e+06	1.17274e+06	972539	797648	584060	1.56951e+06	1.76332e+06
AT2G37620.1	7	1	245.94	0.367644	10.789	GI 11h	wt	| Symbols: ACT1, AAc1 | actin 1 | chr2:15779761-15781241 FORWARD LENGTH=377	0	7099.56	0	0	12599.5	1438.06	58830.4	13449.2	8250.56	25978.3	32351.2	6364.19	50159.3	8244.92	100.067	92702.9	0	60420.5	53146.8	20738	0	73828.1	0.548438	641.168	83.1924	53341.1	32935.1	583.325	1.08963	4683.02	52623.3	45596.9	94.5607	0	0	82046.3
AT1G02130.1	1	1	42.58	0.452016	1.7332	GI 31h	GI 19h	| Symbols: ATRAB1B, ARA5, ARA-5, ATRABD2A, RABD2A, RA-5 | RAS 5 | chr1:400350-401788 REVERSE LENGTH=203	1.44716e+06	458378	1.82123e+06	943103	361623	434131	1.04843e+06	1.27951e+06	469665	861569	1.66492e+06	1.29998e+06	1.12378e+06	949237	805833	1.79437e+06	1.55856e+06	1.11709e+06	517333	601281	1.19691e+06	818303	1.94092e+06	1.30865e+06	951163	736085	784483	1.35811e+06	706402	1.27698e+06	619691	665193	758589	813585	1.77947e+06	1.00948e+06
AT5G14720.1	2	2	69.89	0.597705	1.72297	wt	GI 31h	| Symbols: | Protein kinase superfamily protein | chr5:4748212-4752642 REVERSE LENGTH=674	376741	943310	958327	1.21995e+06	841476	166720	862388	814883	426552	440125	1.36317e+06	630855	789013	594228	440466	1.24678e+06	759733	880241	364730	429834	795021	543882	760032	515437	468760	1.00062e+06	748187	724343	531266	533882	637228	515725	426947	315337	589051	621619
AT5G38410.3	4	2	113.63	0.456242	2.33874	GI 11h	wt	| Symbols: | Ribulose bisphosphate carboxylase (small chain) family protein | chr5:15377501-15378306 REVERSE LENGTH=186	1.76511e+06	2.31466e+06	1.20793e+06	1.36575e+06	1.69245e+06	1.88039e+06	4.43815e+06	4.25891e+06	3.23923e+06	3.06186e+06	6.82645e+06	4.51809e+06	5.98214e+06	3.37655e+06	2.46427e+06	9.68879e+06	3.66735e+06	3.89374e+06	2.30526e+06	2.3516e+06	2.50233e+06	3.54987e+06	3.91701e+06	4.29738e+06	3.40225e+06	3.38559e+06	2.81234e+06	3.38592e+06	2.23995e+06	3.31078e+06	3.30107e+06	1.85729e+06	1.85724e+06	1.04223e+06	3.37454e+06	3.92732e+06
AT3G54890.1	1	1	21.22	0.266084	9.639	GI 31h	wt	| Symbols: LHCA1 | photosystem I light harvesting complex gene 1 | chr3:20339706-20340922 REVERSE LENGTH=241	0	26033.4	18338.4	41681.7	18098.2	329633	127697	120638	62590.5	53877.5	177189	216598	324557	136614	113577	231013	131366	208897	33764.3	81118.3	28086.5	146101	176929	171652	152404	174563	73142.1	171860	119446	159662	93722.7	18626.4	104280	26724.6	162996	277915
AT3G26650.1	9	3	611.85	0.37597	4.68076	GI 19h	wt	| Symbols: GAPA, GAPA-1 | glyceraldehyde 3-phosphate dehydrogenase A subunit | chr3:9795226-9796848 FORWARD LENGTH=396	9.1613e+06	2.71185e+07	1.39944e+07	2.22451e+07	1.96125e+07	1.15951e+07	3.19178e+07	2.30193e+07	1.27475e+07	1.74247e+07	4.06297e+07	2.96127e+07	4.10402e+07	2.09226e+07	1.44978e+07	5.26368e+07	2.58985e+07	3.24006e+07	1.6806e+07	1.44814e+07	2.27151e+07	2.40621e+07	2.73092e+07	2.21618e+07	2.31178e+07	3.46448e+07	2.43434e+07	2.29736e+07	2.28604e+07	3.00099e+07	1.79086e+07	1.57712e+07	2.01091e+07	1.45989e+07	2.4058e+07	3.82253e+07
AT5G02160.1	1	1	41.17	0.419081	7.50437	GI 31h	wt	| Symbols: | unknown protein; FUNCTIONS IN: molecular_function unknown; INVOLVED IN: biological_process unknown; LOCATED IN: chloroplast thylakoid membrane; EXPRESSED IN: 23 plant structures; EXPRESSED DURING: 13 growth stages; Has 121 Blast hits t	44042.4	187918	3448.08	129249	104654	188457	268234	573469	424403	497674	950770	672097	929720	505693	286890	535797	614512	548810	186096	234656	233608	491753	897486	797077	444420	712321	414870	299884	602167	80090.9	293994	263885	659136	458085	260864	1.15385e+06
AT4G12800.1	1	1	29.9	0.333522	4.49093	GI 11h	wt	| Symbols: PSAL | photosystem I subunit l | chr4:7521469-7522493 FORWARD LENGTH=219	0	46479.7	18155	45676.3	125399	75428.6	185694	140581	66817.3	239547	298381	117057	251311	97099.4	138790	270453	147681	298494	173360	196895	113648	244705	227050	149395	114186	126455	205992	220975	103654	159291	112256	213602	211966	104357	73390.9	114472
AT3G55610.1	4	1	201.64	0.464983	1.85065	GI 3h	GI 23h	| Symbols: P5CS2 | delta 1-pyrroline-5-carboxylate synthase 2 | chr3:20624278-20628989 REVERSE LENGTH=726	145327	369465	32834.4	328544	305390	154160	422117	400179	189603	274917	661793	370233	461716	266726	196690	441974	330221	315200	151092	175618	345804	331409	280946	228477	192986	324211	267740	215326	169878	121969	175185	173859	157268	110621	279546	397729
AT5G60790.1;AT3G54540.1	3	3	135.32	0.465097	2.66198	GI 31h	wt	| Symbols: ATGCN1, GCN1 | ABC transporter family protein | chr5:24453760-24455767 REVERSE LENGTH=595	320146	717981	365379	382759	92391.3	655547	942845	1.245e+06	571845	755773	2.10504e+06	1.29663e+06	1.42244e+06	821020	723601	1.35656e+06	819759	986247	418936	465457	761538	789033	975984	796379	624335	908940	776687	849331	525940	378995	586561	435964	359168	225231	1.13855e+06	1.18128e+06
AT1G49240.1;AT2G42100.1	12	5	608.47	0.376263	1.30652	GI 11h	wt	| Symbols: ACT8 | actin 8 | chr1:18216539-18217947 FORWARD LENGTH=377	1.51646e+07	3.50401e+07	2.26023e+07	2.635e+07	2.5199e+07	1.57609e+07	5.00664e+07	4.57738e+07	1.82639e+07	2.76644e+07	6.55743e+07	3.94504e+07	5.44383e+07	3.21167e+07	2.17886e+07	6.2633e+07	3.3815e+07	3.75669e+07	2.10044e+07	2.11228e+07	2.55911e+07	3.62324e+07	3.3797e+07	2.74884e+07	2.25798e+07	4.53506e+07	3.30071e+07	4.24694e+07	2.25177e+07	3.05237e+07	2.5961e+07	2.63909e+07	2.41031e+07	1.36963e+07	3.79785e+07	3.59381e+07
AT1G78570.1	2	2	96.59	0.474864	2.40747	GI 31h	wt	| Symbols: RHM1, ROL1, ATRHM1 | rhamnose biosynthesis 1 | chr1:29550110-29552207 FORWARD LENGTH=669	484968	879049	722564	739120	660873	469268	1.93504e+06	1.90615e+06	646008	1.03092e+06	2.8932e+06	2.06765e+06	2.40407e+06	1.3369e+06	1.08995e+06	2.51545e+06	1.40721e+06	1.38189e+06	790381	793989	954568	1.39797e+06	1.37586e+06	987949	823225	1.38888e+06	1.28802e+06	1.18923e+06	748443	562217	638191	876822	699058	470785	1.63427e+06	2.31132e+06
AT3G14415.2	3	1	93.43	0.46542	1.8607	GI 7h	GI 19h	| Symbols: | Aldolase-type TIM barrel family protein | chr3:4818667-4820748 FORWARD LENGTH=373	79991.7	80011.4	40733.9	69509.2	82446.9	79477.4	89601.9	46796.7	47354	39608.4	105447	62555	125103	120934	51531.9	183638	54719.7	112435	23284.4	29570.1	7401.26	59636.7	41207.7	30282.9	104201	79839.5	46731.2	73198.9	38779.4	64021.9	37516.6	60714.8	59791.4	17982.2	107292	77208
AT5G17920.1;AT5G20980.1	8	4	579.22	0.156381	1.50169	GI 31h	wt	| Symbols: ATCIMS, ATMETS, ATMS1 | Cobalamin-independent synthase family protein | chr5:5935771-5939195 FORWARD LENGTH=765	7.0272e+06	1.27079e+07	7.79147e+06	1.85366e+07	1.2576e+07	1.22965e+07	2.09927e+07	2.07215e+07	8.40458e+06	1.24837e+07	3.20282e+07	2.22536e+07	2.39531e+07	1.55804e+07	1.08594e+07	2.63537e+07	1.81652e+07	1.94162e+07	1.08101e+07	1.05773e+07	1.4556e+07	1.77211e+07	1.94298e+07	1.49671e+07	1.29656e+07	2.39037e+07	2.01902e+07	2.19561e+07	1.22602e+07	1.68897e+07	1.43155e+07	1.54141e+07	1.1704e+07	9.73787e+06	1.86812e+07	2.20826e+07
AT1G04410.1	1	1	20.14	0.475808	2.08515	GI 11h	wt	| Symbols: | Lactate/malate dehydrogenase family protein | chr1:1189418-1191267 REVERSE LENGTH=332	274196	694659	328549	378560	1.12236e+06	605564	1.32072e+06	987801	1.22763e+06	805145	1.49682e+06	1.33924e+06	1.92503e+06	1.71552e+06	940068	2.31788e+06	1.10859e+06	1.49907e+06	845746	770672	760793	923464	883904	707603	1.09081e+06	1.0749e+06	1.03043e+06	1.26284e+06	581246	903225	704596	780407	694998	452653	1.0355e+06	1.73898e+06
AT2G16570.1	1	1	31.95	0.349607	6.95599	GI 31h	wt	| Symbols: ATASE, ATASE1, ASE1 | GLN phosphoribosyl pyrophosphate amidotransferase 1 | chr2:7180424-7182124 REVERSE LENGTH=566	907.715	41888.8	19762.3	35286.8	28778.1	76358.8	180282	219460	83132	134180	251391	229617	223786	167233	115146	187811	166704	168582	94643.2	111874	112668	112771	155129	124215	127003	165782	173234	158082	123866	31967.3	112572	121335	89171.5	69746.6	177370	230520
AT3G49910.1	2	2	69.76	0.471625	3.52525	wt	GI 7h	| Symbols: | Translation protein SH3-like family protein | chr3:18504311-18504751 FORWARD LENGTH=146	733357	1.57872e+06	537267	943417	2.30659e+06	71250.2	752325	413278	248995	324103	509352	595190	283089	335436	479135	1.75436e+06	437136	1.41609e+06	1.00295e+06	696363	510749	451481	833807	483421	554163	344741	1.43676e+06	922966	588572	1.13995e+06	947990	1.8089e+06	610537	231184	422146	1.38535e+06
AT1G43170.1;AT1G61580.1	3	3	106.52	0.520657	3.96784	wt	GI 31h	| Symbols: ARP1, emb2207, RPL3A, RP1 | ribosomal protein 1 | chr1:16266992-16268631 FORWARD LENGTH=389	281631	901033	548437	1.81176e+06	1.88971e+06	121829	500640	324790	640898	176533	436612	346363	546616	392316	247135	1.65499e+06	842156	1.03401e+06	399379	514571	529050	910258	697139	489365	610014	1.00366e+06	946492	750224	623046	1.15052e+06	625014	1.33463e+06	1.1617e+06	673527	163470	439628
AT2G25450.1	1	1	20.48	0.540283	3.19272	GI 3h	GI 11h	| Symbols: | 2-oxoglutarate (2OG) and Fe(II)-dependent oxygenase superfamily protein | chr2:10830286-10831563 REVERSE LENGTH=359	3502.5	10952.2	22786.2	24151.3	9624.99	68089.3	8087.85	13865.2	6521.53	4655.55	11449.8	14979.6	28066.6	15819	18486.6	15439.1	5822.37	11311.2	2632.49	5527.39	5194.96	26736.7	7911.19	14660	22104.8	24728.8	6277.47	13868.2	8010.54	17024.4	9501.07	5476.46	12510.4	897.237	16691.8	29216.9
AT5G13780.1	3	3	131.35	0.69382	1.79074	GI 3h	GI 31h	| Symbols: | Acyl-CoA N-acyltransferases (NAT) superfamily protein | chr5:4447610-4448603 REVERSE LENGTH=192	2.20099e+06	3.52142e+06	3.27749e+06	4.23095e+06	3.1321e+06	1.60127e+06	3.18472e+06	3.463e+06	5.23617e+06	1.84598e+06	5.10542e+06	2.9219e+06	4.35794e+06	2.64317e+06	2.18327e+06	4.57243e+06	3.1596e+06	3.68961e+06	1.69939e+06	1.40594e+06	3.25874e+06	3.70392e+06	3.49861e+06	2.28588e+06	2.52034e+06	4.58304e+06	3.88658e+06	2.96988e+06	2.81937e+06	3.33052e+06	2.63046e+06	2.64903e+06	3.09739e+06	2.36156e+06	2.72506e+06	2.16467e+06
AT2G27530.1	1	1	25.41	0.322926	5.25236	GI 7h	wt	| Symbols: PGY1 | Ribosomal protein L1p/L10e family | chr2:11763443-11764570 REVERSE LENGTH=216	105.2	3848.06	10028.9	94942.3	63136.3	31827.4	112105	131364	141705	60839.5	143901	67982	432727	229868	163251	366652	22733.9	258105	58143	70233.5	68455.5	117306	84084.6	64583.4	182952	72940.9	100970	187144	65438.6	67208.3	95438.8	135014	124108	29205.5	75069.8	73171.7
AT1G67090.1	3	1	104.9	0.487907	2.02821	GI 11h	wt	| Symbols: RBCS1A | ribulose bisphosphate carboxylase small chain 1A | chr1:25048465-25049249 REVERSE LENGTH=180	872001	919998	615793	656266	753052	791373	1.88678e+06	1.80287e+06	1.18801e+06	1.34045e+06	2.78244e+06	1.64841e+06	2.21603e+06	1.27609e+06	914607	3.2549e+06	1.75508e+06	1.3989e+06	1.0363e+06	1.03379e+06	1.43509e+06	1.32582e+06	1.60051e+06	1.64368e+06	1.22984e+06	1.47416e+06	1.30888e+06	1.6456e+06	898219	1.43144e+06	1.25359e+06	907426	763759	491131	1.48219e+06	1.54703e+06
AT4G30010.1	2	2	51.23	0.487615	2.19095	GI 11h	wt	| Symbols: | unknown protein; FUNCTIONS IN: molecular_function unknown; INVOLVED IN: biological_process unknown; LOCATED IN: mitochondrion, plastid; EXPRESSED IN: 26 plant structures; EXPRESSED DURING: 15 growth stages; Has 39 Blast hits to 39 prot	462383	1.13064e+06	494080	915535	784494	1.47119e+06	1.87507e+06	1.74252e+06	1.01132e+06	1.19316e+06	3.08273e+06	1.92435e+06	2.2753e+06	1.31461e+06	1.10064e+06	3.39784e+06	1.64312e+06	1.94947e+06	966013	1.01659e+06	1.22274e+06	1.75314e+06	1.55123e+06	1.41371e+06	1.36641e+06	1.82437e+06	1.39452e+06	1.43109e+06	1.0435e+06	1.58288e+06	1.39985e+06	1.00453e+06	795140	604437	1.796e+06	1.81563e+06
AT1G20693.1	1	1	20.88	0.527031	3.77479	wt	GI 7h	| Symbols: HMGB2, HMG BETA 1, NFD2, NFD02 | high mobility group B2 | chr1:7177282-7178487 FORWARD LENGTH=144	136399	658203	170728	1.16089e+06	613082	302953	640162	642811	469014	153265	242171	244535	140037	187068	72991.6	344723	334610	288673	65790.8	231118	293516	322172	348302	208467	75759.2	444300	330251	257594	278813	286006	354098	256945	110195	106027	140886	251697
AT5G46800.1	4	4	178.71	0.484204	2.71793	GI 11h	wt	| Symbols: BOU | Mitochondrial substrate carrier family protein | chr5:18988779-18989810 REVERSE LENGTH=300	378917	1.07828e+06	579203	1.18506e+06	1.03277e+06	2.00998e+06	2.89571e+06	2.31271e+06	960396	1.38344e+06	4.41018e+06	2.5332e+06	3.35115e+06	1.76694e+06	1.64081e+06	4.48236e+06	2.62244e+06	2.89652e+06	1.20425e+06	1.47608e+06	2.02941e+06	2.20247e+06	2.33595e+06	1.81698e+06	1.85867e+06	2.51231e+06	2.02266e+06	1.96524e+06	1.43096e+06	2.13668e+06	1.81766e+06	1.51365e+06	1.36115e+06	934569	2.07832e+06	3.09898e+06
AT2G03220.1	1	1	20.4	0.497362	2.34192	GI 23h	GI 31h	| Symbols: FT1, ATFUT1, ATFT1, MUR2 | fucosyltransferase 1 | chr2:970401-972353 REVERSE LENGTH=558	169932	265324	227762	344618	378229	94048.7	244392	196796	193113	107075	288256	161534	314025	182381	162434	300015	245813	348115	161705	154749	146597	397939	271676	162135	255691	283984	370742	133908	279813	339018	263140	317928	524485	289764	176994	201845
AT2G36580.1	1	1	21.75	0.611685	4.3671	GI 3h	wt	| Symbols: | Pyruvate kinase family protein | chr2:15339253-15342781 FORWARD LENGTH=527	2970.65	14978.7	0	3867.74	5529.5	9293.38	42406.7	36626.1	7535.01	22387	8434.14	28496.4	36830.6	5951.25	21078.9	9300.04	19035.1	37515	14488	16570.5	14919.3	36729.6	11224.2	20762.7	25567.7	25642.5	36272.2	11828.9	26641.4	8127	34467.4	19797.6	20865.1	0	2038.49	35399.4
AT1G79850.1	3	3	122.89	0.765839	1.48201	GI 23h	GI 3h	| Symbols: RPS17, CS17, PRPS17 | ribosomal protein S17 | chr1:30041473-30041922 REVERSE LENGTH=149	1.71763e+06	3.2044e+06	3.10144e+06	4.14881e+06	5.33223e+06	936009	3.57758e+06	2.98384e+06	2.49032e+06	1.90191e+06	5.47227e+06	2.90857e+06	4.83539e+06	2.7675e+06	1.8123e+06	4.89814e+06	4.06256e+06	4.76388e+06	2.10996e+06	2.1691e+06	4.46226e+06	3.71527e+06	3.58734e+06	2.04174e+06	2.8403e+06	4.02571e+06	4.3085e+06	5.06619e+06	3.18795e+06	3.01136e+06	2.51734e+06	4.21066e+06	4.15901e+06	3.34657e+06	2.48676e+06	3.74084e+06
AT1G56510.1;AT1G56520.2	3	3	97.93	0.506854	2.69939	wt	GI 31h	| Symbols: WRR4, ADR2 | Disease resistance protein (TIR-NBS-LRR class) | chr1:21167704-21172260 FORWARD LENGTH=1007	469602	1.12958e+06	801300	1.2249e+06	1.479e+06	373069	1.11805e+06	996025	56644.4	506639	1.02973e+06	570987	619229	374120	233210	981736	436124	670631	284566	337917	235909	624290	621594	611485	299539	835171	623494	385819	552790	704616	729545	666268	411326	253019	468223	459805
AT2G16600.1	1	1	27.97	0.57541	1.39201	GI 23h	GI 19h	| Symbols: ROC3 | rotamase CYP 3 | chr2:7200862-7201383 FORWARD LENGTH=173	7672.2	124795	86932.6	170013	100433	57131.2	102294	84094.8	75450.7	42530.6	189745	116343	140286	101979	50071.6	158177	83419.7	120512	61645.9	59364.1	21584	127412	120436	96287.5	117831	143578	145303	33294.7	106868	105951	81964.4	98086.4	134309	73792	87028.5	125351
AT1G50200.1	1	1	26.14	0.496154	2.15702	GI 31h	wt	| Symbols: ALATS, ACD | Alanyl-tRNA synthetase | chr1:18591429-18598311 REVERSE LENGTH=1003	13083.8	23589.5	1079.24	25331.7	24469.2	17533.5	36782.2	46346.7	27796.3	25335	81904	46881.2	66983.4	18776.6	24149.6	44668.8	45197.6	33714	17366.5	19324	45898.4	28383.1	16132	29698.3	22518.8	56899.4	39644.5	29678.2	12869.6	23966.6	25626.6	24815.4	29782.8	24526.4	41466.9	45296.9
AT1G29770.1	1	1	21.42	0.497414	3.26665	GI 3h	wt	| Symbols: | Haloacid dehalogenase-like hydrolase (HAD) superfamily protein | chr1:10424806-10425642 FORWARD LENGTH=278	738681	1.36803e+06	110238	925294	864729	2.47652e+06	2.95567e+06	3.4419e+06	1.23511e+06	2.04521e+06	4.92068e+06	3.4466e+06	3.68241e+06	2.40352e+06	1.73065e+06	3.97928e+06	2.8545e+06	2.89844e+06	1.40063e+06	1.36733e+06	2.97757e+06	2.2993e+06	2.59724e+06	2.215e+06	1.7618e+06	3.02794e+06	2.4167e+06	2.48986e+06	1.82035e+06	1.58582e+06	1.82719e+06	1.91505e+06	1.39518e+06	1.14052e+06	2.68245e+06	2.6425e+06
AT5G42650.1	2	2	42.75	0.499571	2.25592	GI 31h	wt	| Symbols: AOS, CYP74A, DDE2 | allene oxide synthase | chr5:17097803-17099359 REVERSE LENGTH=518	139435	262213	148542	285399	271992	395730	669902	663305	244634	369676	822504	635899	745866	556264	371823	835776	474890	581234	249715	269779	345951	569130	444211	468152	460188	651880	503587	343240	360319	371668	335146	388202	369150	250646	500835	664008
AT5G26742.2	1	1	24.2	0.520502	2.13673	GI 31h	GI 15h	| Symbols: emb1138 | DEAD box RNA helicase (RH3) | chr5:9285540-9288871 REVERSE LENGTH=748	34601.6	81820.1	52459.9	71653.9	157591	169096	137115	92349.6	115720	55510.8	214119	181460	191548	121941	78606.8	194958	102798	114776	58910.4	67382.8	78673.4	89058.7	65265.1	65199	67175.7	162545	113367	134133	50036.3	93243.4	52875.3	74966.9	98254	47831.4	122830	195338
AT1G09310.1	1	1	42.24	0.515032	1.58037	wt	GI 23h	| Symbols: | Protein of unknown function, DUF538 | chr1:3009109-3009648 FORWARD LENGTH=179	233098	572291	118198	552902	626667	267070	520975	538397	255510	262123	856121	547131	631942	282110	233266	768982	540854	486191	221289	237279	486787	412146	428613	380424	284689	566293	410917	371689	254259	199513	287046	296561	208682	219162	422689	479510
AT5G51970.1	2	2	65.42	0.508123	4.01767	GI 31h	GI 19h	| Symbols: | GroES-like zinc-binding alcohol dehydrogenase family protein | chr5:21111820-21113284 FORWARD LENGTH=364	7968.89	100394	18842.6	77378.5	177401	56955.5	132795	95704.9	58422.5	46225.6	188368	133041	240850	145314	61554	213939	96900.4	243476	135170	86267	32071.7	122493	111450	59434.6	180708	151346	133461	113066	59039.1	71236.6	139018	164494	94916.8	29943.4	117575	549343
AT1G33120.1;AT4G10450.1	11	11	546.39	0.257295	1.83722	GI 11h	wt	| Symbols: | Ribosomal protein L6 family | chr1:12010986-12012223 FORWARD LENGTH=194	4.40321e+06	1.96898e+07	8.93083e+06	1.73371e+07	1.75283e+07	6.47961e+06	2.68332e+07	2.33231e+07	1.42188e+07	1.59454e+07	3.47281e+07	1.77705e+07	3.44759e+07	2.06628e+07	1.52972e+07	3.8001e+07	2.35469e+07	3.59502e+07	1.79584e+07	1.48575e+07	1.60604e+07	2.46423e+07	2.61328e+07	1.88967e+07	2.22026e+07	2.38008e+07	2.84676e+07	1.80382e+07	2.20168e+07	1.79426e+07	2.03562e+07	2.72932e+07	2.52266e+07	1.78746e+07	1.50036e+07	2.7867e+07
AT1G20260.1	1	1	33.24	0.500357	3.16685	GI 31h	wt	| Symbols: | ATPase, V1 complex, subunit B protein | chr1:7016971-7020290 FORWARD LENGTH=487	124653	370696	107463	354155	231425	422306	766610	826060	296074	453559	1.12793e+06	722752	1.18146e+06	666656	515076	1.01903e+06	736603	732938	456704	352272	462576	471803	511361	542820	418650	694190	644090	681975	409954	544049	453284	452000	421582	315593	672300	998903
AT1G09340.1	2	2	80.62	0.511199	2.54715	GI 7h	wt	| Symbols: CRB, CSP41B, HIP1.3 | chloroplast RNA binding | chr1:3015473-3018035 FORWARD LENGTH=378	1.04254e+06	1.53455e+06	728844	947319	740789	963208	2.1288e+06	2.46439e+06	1.02395e+06	1.27212e+06	3.5016e+06	1.98727e+06	6.41056e+06	2.51877e+06	1.92357e+06	4.07273e+06	1.87166e+06	3.25268e+06	1.38298e+06	1.12208e+06	2.27619e+06	1.64571e+06	1.51506e+06	1.13122e+06	2.86201e+06	2.17378e+06	1.87451e+06	2.67836e+06	1.11261e+06	1.35276e+06	1.55384e+06	1.63329e+06	1.29598e+06	845595	2.55272e+06	1.67821e+06
ATCG01060.1	1	1	45.45	0.511218	2.17977	GI 7h	wt	| Symbols: PSAC | iron-sulfur cluster binding;electron carriers;4 iron, 4 sulfur cluster binding | chrC:117318-117563 REVERSE LENGTH=81	530496	1.13946e+06	880075	887379	1.17661e+06	443674	2.83429e+06	2.07172e+06	1.07102e+06	1.80006e+06	4.78229e+06	2.16926e+06	3.92421e+06	1.67783e+06	1.64893e+06	3.99999e+06	2.45715e+06	2.39236e+06	1.11253e+06	1.35417e+06	2.16024e+06	2.25667e+06	2.28097e+06	2.06783e+06	1.711e+06	1.88717e+06	1.92353e+06	1.99604e+06	1.604e+06	1.5385e+06	1.65105e+06	1.17371e+06	1.50311e+06	1.11446e+06	1.70223e+06	2.29204e+06
AT1G63970.1	1	1	27.52	0.511507	2.65985	GI 31h	wt	| Symbols: ISPF, MECPS | isoprenoid F | chr1:23738923-23740336 REVERSE LENGTH=231	313032	460459	295496	310060	354162	429701	1.35551e+06	1.3812e+06	414848	856054	1.32479e+06	1.07356e+06	1.4288e+06	1.24695e+06	553571	1.33852e+06	885709	1.20131e+06	555804	498809	686326	740899	1.01649e+06	959374	783391	899082	817475	1.03565e+06	649493	600393	603294	775419	593424	335838	1.04406e+06	1.17165e+06
AT1G35720.1	1	1	40.91	0.515374	2.47039	GI 7h	GI 23h	| Symbols: ANNAT1, OXY5, ATOXY5 | annexin 1 | chr1:13225304-13226939 FORWARD LENGTH=317	23096.7	109608	27.4221	60734.8	97748.7	55824.4	95080.8	163606	50626.3	82953	192844	208847	264777	156723	94270.3	213095	115186	118754	74347.1	73293.4	76129.7	64035.2	135366	89850.2	79003.5	159664	108551	108823	70507	25218.9	71825.1	73831.2	51296.1	38013.7	95061.4	191171
AT1G06430.1	1	1	32.08	0.496796	3.67782	GI 11h	wt	| Symbols: FTSH8 | FTSH protease 8 | chr1:1960214-1962525 REVERSE LENGTH=685	114859	406164	226786	260270	327135	581812	1.48273e+06	1.01108e+06	386029	812909	2.25267e+06	1.08345e+06	1.4351e+06	885715	604348	1.9007e+06	1.21408e+06	1.23849e+06	608702	556165	737252	806195	988789	933422	693569	1.33439e+06	719220	1.04349e+06	719506	720248	678817	640642	565793	375654	1.10596e+06	1.05364e+06
AT1G03630.1	1	1	41.04	0.515803	2.59757	GI 7h	wt	| Symbols: POR C, PORC | protochlorophyllide oxidoreductase C | chr1:907699-909245 FORWARD LENGTH=401	663036	1.2639e+06	929733	806613	977614	1.36456e+06	3.7606e+06	3.15834e+06	1.44371e+06	2.06784e+06	5.03625e+06	3.32407e+06	4.0345e+06	2.33724e+06	1.85469e+06	5.09218e+06	2.60391e+06	2.9356e+06	1.49806e+06	1.34945e+06	2.54603e+06	2.87645e+06	2.60602e+06	2.15611e+06	1.88892e+06	3.02147e+06	2.40365e+06	2.72473e+06	1.75109e+06	2.38063e+06	1.89234e+06	1.80329e+06	1.58611e+06	982131	2.80788e+06	2.93489e+06
AT3G14310.1;AT1G53830.1	2	2	67.32	0.524498	1.35878	GI 11h	GI 19h	| Symbols: ATPME3, PME3 | pectin methylesterase 3 | chr3:4772214-4775095 REVERSE LENGTH=592	711663	1.21835e+06	1.15644e+06	917015	773125	564615	1.1363e+06	1.26903e+06	812170	791294	2.00228e+06	1.27891e+06	1.19485e+06	813935	716038	1.67895e+06	1.1048e+06	1.03078e+06	663061	685958	1.05998e+06	840629	1.02224e+06	950781	846288	1.18921e+06	1.10099e+06	1.18538e+06	669513	978165	942128	927810	560053	527457	1.19844e+06	1.03571e+06
AT3G06510.2	9	9	350.79	0.643782	1.4393	GI 11h	GI 19h	| Symbols: SFR2 | Glycosyl hydrolase superfamily protein | chr3:2016450-2019533 FORWARD LENGTH=656	4.90295e+06	1.36959e+07	9.01452e+06	1.21517e+07	1.5205e+07	4.02539e+06	1.29565e+07	1.18532e+07	6.6388e+06	8.0731e+06	1.76694e+07	1.07044e+07	1.13849e+07	9.44542e+06	6.19481e+06	1.66892e+07	1.11715e+07	1.37579e+07	8.67217e+06	8.99248e+06	9.17308e+06	1.05868e+07	1.15307e+07	9.28775e+06	8.67625e+06	1.22827e+07	1.22495e+07	1.22038e+07	9.21578e+06	1.10461e+07	1.28394e+07	9.69763e+06	8.99408e+06	6.60544e+06	8.36545e+06	1.18266e+07
AT4G29270.1	1	1	54.48	0.542296	2.33167	wt	GI 31h	| Symbols: | HAD superfamily, subfamily IIIB acid phosphatase | chr4:14423797-14424848 REVERSE LENGTH=256	679048	1.68783e+06	1.51269e+06	2.96436e+06	2.10691e+06	610835	1.32993e+06	1.34756e+06	851669	656304	1.44665e+06	820231	1.35391e+06	874613	705694	1.58789e+06	1.55707e+06	1.45969e+06	774729	1.06485e+06	1.63455e+06	1.56988e+06	1.17335e+06	954869	867462	1.15665e+06	1.80064e+06	1.40249e+06	1.47683e+06	1.32958e+06	1.34892e+06	1.6837e+06	1.63526e+06	1.39506e+06	677802	1.0735e+06
AT4G38630.1	1	1	22.87	0.517245	2.58523	GI 31h	wt	| Symbols: RPN10, MCB1, ATMCB1, MBP1 | regulatory particle non-ATPase 10 | chr4:18057357-18059459 REVERSE LENGTH=386	26928.3	139564	112789	164127	226993	154022	488493	387230	144687	205308	668559	462499	522798	326212	212148	613931	303117	365777	196336	208017	313557	314219	308776	222524	237944	382792	340706	295343	216987	323874	220346	240150	192459	118187	326230	499373
AT3G53110.1	1	1	33.06	0.433179	2.24207	GI 31h	GI 15h	| Symbols: LOS4 | P-loop containing nucleoside triphosphate hydrolases superfamily protein | chr3:19687968-19690423 FORWARD LENGTH=496	45686.9	201436	95298.2	46519	103533	79805.8	150531	239192	59661.6	29700.9	447617	288551	158795	159445	66996.1	212846	98668.1	160968	129411	75160.3	120428	113920	140315	109058	95584.4	122582	159264	109388	122438	141980	120540	133545	45928.9	95014.1	172820	333559
AT1G70410.2	1	1	83.12	0.529842	2.95387	GI 31h	wt	| Symbols: ATBCA4, BCA4 | beta carbonic anhydrase 4 | chr1:26534167-26537457 REVERSE LENGTH=280	316404	235590	135277	236854	311934	278612	619421	687159	170325	280007	1.14379e+06	843227	892344	570935	296699	1.10883e+06	676742	568247	409644	401404	338001	555061	575744	491598	409526	757222	527933	487242	432110	506945	472320	262255	335134	273131	754369	971567
AT5G25780.1	1	1	40.08	0.514159	2.79373	GI 31h	wt	| Symbols: EIF3B-2, EIF3B, ATEIF3B-2 | eukaryotic translation initiation factor 3B-2 | chr5:8973420-8976758 REVERSE LENGTH=714	41112.9	154486	11562.2	130184	73182.2	43348.8	276042	266822	117241	136222	499166	290762	259596	210793	147903	380151	214632	211098	131469	165423	210846	176386	234234	117283	185189	174035	252701	219766	141250	146644	182464	204581	89802.1	61056.4	194071	298392
AT1G20200.1	1	1	56.29	0.527771	2.00532	GI 31h	wt	| Symbols: EMB2719, HAP15 | PAM domain (PCI/PINT associated module) protein | chr1:7001409-7004154 REVERSE LENGTH=488	58165.3	103030	113412	135608	125946	100417	280418	295825	92786.4	168066	285182	251437	310848	209013	136702	336884	238277	256151	160777	130548	209267	221807	206600	201137	162187	279155	190192	244889	146251	219493	191375	226250	194410	118323	219782	292447
AT5G01410.1	1	1	28.45	0.518431	4.26913	GI 31h	wt	| Symbols: PDX1, ATPDX1.3, RSR4, PDX1.3, ATPDX1 | Aldolase-type TIM barrel family protein | chr5:172576-173505 REVERSE LENGTH=309	57156.1	112133	12611	97577.3	136141	151151	292911	236914	202046	103590	340766	301450	374063	303123	181358	537190	239634	375547	191769	183532	140361	205786	241026	154048	257744	290764	290379	325408	163704	233186	184285	285408	182794	87336.9	211167	562495
AT3G10920.1	2	2	44.09	0.542989	1.98315	GI 7h	wt	| Symbols: MSD1, MEE33, ATMSD1 | manganese superoxide dismutase 1 | chr3:3418015-3419581 FORWARD LENGTH=231	138157	441164	264736	470553	521617	193756	935120	681058	280125	499905	1.53416e+06	705990	1.44948e+06	747894	510600	1.42103e+06	608393	900803	359905	367947	535342	611417	614032	428614	627271	807592	608960	702256	398621	503592	399160	556384	446868	246740	470462	534084
AT1G74960.2	1	1	29.44	0.535674	3.1743	GI 31h	wt	| Symbols: FAB1, KAS2 | fatty acid biosynthesis 1 | chr1:28152564-28155948 REVERSE LENGTH=541	32413.6	46056.8	67935.7	29565.2	37150.1	48503.4	57134	123313	32808.4	100143	276308	199800	218574	43164.6	85901.2	207104	86399.8	118946	73326.7	55063.9	108189	71123.2	127986	65491.7	46596.3	140474	100636	97403.8	75057	120977	48516	66513.7	69834.5	49515.7	164907	176159
AT3G20820.1	2	2	86.16	0.534765	1.53	GI 7h	GI 19h	| Symbols: | Leucine-rich repeat (LRR) family protein | chr3:7280930-7282027 FORWARD LENGTH=365	617392	979844	939513	328945	265206	390321	1.22806e+06	1.35449e+06	572086	747036	2.01731e+06	1.45749e+06	1.64887e+06	868357	690133	763318	878175	1.0429e+06	595397	559179	737727	1.16964e+06	1.19676e+06	938414	903319	843981	1.01032e+06	1.1717e+06	628046	724083	866136	782848	597617	258724	1.03317e+06	1.06963e+06
AT3G02020.1	1	1	25.19	0.532642	2.41711	GI 31h	wt	| Symbols: AK3 | aspartate kinase 3 | chr3:340739-343410 REVERSE LENGTH=559	104380	290982	89277.1	371772	249970	364479	606864	653273	284946	333901	964934	632645	945230	437019	356974	769666	506864	543652	248980	254442	424270	527574	477803	372400	361647	724179	496451	450638	309618	342845	273632	318424	327541	199467	539858	669190
AT4G24190.1	1	1	36.15	0.501184	2.61537	GI 23h	wt	| Symbols: SHD, HSP90.7, AtHsp90.7, AtHsp90-7 | Chaperone protein htpG family protein | chr4:12551902-12555851 REVERSE LENGTH=823	7979.38	0	26802.5	90592.6	68826.4	41614.6	101174	84174.3	108157	63666.2	93143.7	38312.6	170675	65539	52710.7	109850	47610.6	96855.6	72299.3	41719.4	36260.5	54540.4	79089.1	45953.6	30484.6	131628	115771	154348	28054.1	103811	108857	98299.3	51776	111182	46435.1	86052
AT2G13360.1	4	4	165.37	0.61433	1.63377	GI 23h	GI 3h	| Symbols: AGT, AGT1, SGAT | alanine:glyoxylate aminotransferase | chr2:5539417-5540902 REVERSE LENGTH=401	1.46391e+06	2.83869e+06	1.89628e+06	3.56702e+06	3.21205e+06	2.61021e+06	3.08519e+06	3.70742e+06	1.61485e+06	1.387e+06	2.67694e+06	2.13699e+06	7.35901e+06	3.15248e+06	3.16167e+06	5.22803e+06	3.28775e+06	4.35537e+06	1.55376e+06	1.35969e+06	2.40196e+06	2.37431e+06	2.52595e+06	2.78355e+06	4.32628e+06	3.9002e+06	4.95717e+06	7.32993e+06	3.38988e+06	3.95049e+06	2.87198e+06	5.3681e+06	4.29416e+06	2.90067e+06	4.08489e+06	3.27609e+06
AT2G37270.1	2	2	89.06	0.543193	1.96978	GI 11h	wt	| Symbols: ATRPS5B, RPS5B | ribosomal protein 5B | chr2:15647883-15649042 REVERSE LENGTH=207	217947	504267	322119	668289	718082	709181	960932	924844	596631	617600	1.36972e+06	873761	1.8036e+06	888974	762296	1.46236e+06	1.00513e+06	1.28149e+06	661291	643115	1.01287e+06	915855	807797	772275	822790	880606	972726	1.40648e+06	585834	754882	744406	796985	751622	495664	733690	1.02193e+06
ATCG00340.1	2	2	66.74	0.554275	1.53996	wt	GI 3h	| Symbols: PSAB | Photosystem I, PsaA/PsaB protein | chrC:37375-39579 REVERSE LENGTH=734	1.6252e+06	5.93708e+06	2.58624e+06	3.95135e+06	6.89504e+06	1.00351e+06	4.2366e+06	4.56274e+06	1.23274e+06	3.15077e+06	7.69488e+06	2.66712e+06	4.56618e+06	3.02465e+06	2.08047e+06	4.99357e+06	4.717e+06	5.3677e+06	3.08024e+06	2.76783e+06	5.22373e+06	4.43878e+06	3.67544e+06	2.46995e+06	3.0058e+06	3.70237e+06	5.25124e+06	3.68666e+06	3.48135e+06	2.46807e+06	4.37106e+06	4.80088e+06	4.01509e+06	3.02655e+06	2.27665e+06	4.19513e+06
AT3G57890.2	1	1	20.37	0.532043	3.95679	GI 31h	wt	| Symbols: | Tubulin binding cofactor C domain-containing protein | chr3:21438271-21441695 FORWARD LENGTH=609	7601.8	10348.5	8438	12241.9	14903.7	44597.5	40431.6	41752.5	8587.88	23559.9	49567.3	30878.3	60966.9	53838.4	25978.9	52294.4	14081.9	41298.5	26102.8	24391.2	4712.96	36263.2	22664.8	24643.3	37734.9	31193.5	49571.4	30812.6	20545.5	35433	20389	35931.7	38553.5	7061.43	35406.8	62866
AT1G54340.1	1	1	56.47	0.500999	3.59685	GI 7h	wt	| Symbols: ICDH | isocitrate dehydrogenase | chr1:20283520-20286506 FORWARD LENGTH=416	10950.3	103073	211.086	50623.7	88754.6	42485.2	80888.6	194385	64114.9	91847.7	259566	225645	376911	203587	112048	214327	146496	152130	64591.7	70002.9	65716.3	93775.5	193339	142032	113681	208996	126852	146319	92640	10644.7	86785.6	81739.2	92808.7	64597	76106.2	169007
AT3G15190.1	3	3	102.11	0.493508	2.235	GI 31h	wt	| Symbols: | chloroplast 30S ribosomal protein S20, putative | chr3:5116216-5117412 FORWARD LENGTH=202	274265	819304	292574	547377	575508	241663	899180	450366	562031	321136	798068	618534	1.32945e+06	649943	492062	1.6667e+06	904212	1.43585e+06	833967	660017	588709	755979	721425	510553	1.22558e+06	948219	1.37982e+06	1.36044e+06	916221	1.17501e+06	793702	1.23994e+06	981132	702864	435876	1.92949e+06
AT5G67030.1	3	3	86.92	0.553713	2.02119	GI 31h	wt	| Symbols: ABA1, LOS6, NPQ2, ATABA1, ZEP, IBS3, ATZEP | zeaxanthin epoxidase (ZEP) (ABA1) | chr5:26753745-26757090 REVERSE LENGTH=667	535483	1.15131e+06	864060	1.27143e+06	1.12088e+06	1.859e+06	2.31828e+06	2.22932e+06	924320	1.36741e+06	3.02885e+06	2.21222e+06	3.12649e+06	1.62758e+06	1.38185e+06	3.02517e+06	1.9874e+06	2.11153e+06	1.00117e+06	1.03283e+06	1.97256e+06	2.03618e+06	2.02532e+06	1.69829e+06	1.19224e+06	2.43793e+06	2.14454e+06	1.97866e+06	1.26591e+06	1.59271e+06	1.38911e+06	1.29608e+06	1.18407e+06	933372	2.21165e+06	2.54476e+06
AT3G47520.1	1	1	37.05	0.549136	2.66747	GI 31h	wt	| Symbols: MDH | malate dehydrogenase | chr3:17513657-17514868 FORWARD LENGTH=403	138660	369631	4491.11	207088	296703	239781	639061	630149	254466	427818	1.14676e+06	596262	869405	526908	298258	936004	579229	569568	315120	252246	523078	402919	518715	401706	333390	691245	547057	579307	343593	205560	308969	376372	305112	257916	526537	708761
AT5G19940.1	1	1	34.27	0.550101	3.74065	GI 7h	wt	| Symbols: | Plastid-lipid associated protein PAP / fibrillin family protein | chr5:6739693-6740661 FORWARD LENGTH=239	56578.3	188109	716.811	65565.9	107790	135680	234063	289605	126483	213163	640618	418369	470353	316690	204379	431225	244425	323338	46217	123158	205185	187514	362454	250223	199097	367135	316945	369603	215741	77497.2	138727	209233	211637	158607	204047	451809
AT5G47435.2	1	1	22.81	0.557212	1.54672	GI 23h	wt	| Symbols: | formyltetrahydrofolate deformylase, putative | chr5:19241779-19243424 FORWARD LENGTH=323	111100	382795	193543	344899	443280	329977	536185	426194	219474	272480	625674	487165	729960	317839	241064	814562	400060	640231	284905	277725	257782	646455	457126	435361	452681	578490	506125	378481	369257	475328	478288	460147	465771	282520	321755	532737
AT1G34000.1	1	1	28.38	0.544197	3.10939	GI 11h	wt	| Symbols: OHP2 | one-helix protein 2 | chr1:12358151-12358902 REVERSE LENGTH=172	488116	1.10787e+06	246433	836868	864658	1.25863e+06	2.94754e+06	2.55597e+06	970976	1.46081e+06	4.03783e+06	2.65612e+06	3.05189e+06	2.02278e+06	1.4987e+06	3.7962e+06	2.5783e+06	2.40629e+06	1.33564e+06	1.48747e+06	2.16951e+06	1.83725e+06	2.41097e+06	1.65222e+06	1.59849e+06	2.735e+06	2.1454e+06	2.60878e+06	1.7008e+06	2.16285e+06	1.67282e+06	1.67663e+06	1.43614e+06	1.11443e+06	2.12191e+06	2.67897e+06
AT5G41210.1	1	1	27.34	0.556112	1.97396	GI 31h	wt	| Symbols: ATGSTT1, GST10, GSTT1 | glutathione S-transferase THETA 1 | chr5:16492550-16493884 REVERSE LENGTH=245	258744	424130	385205	412599	280728	326183	949700	919958	349394	506152	1.06354e+06	963684	1.12762e+06	666529	306729	1.17778e+06	655875	758628	316858	270704	557469	649877	705648	576640	492592	721915	601420	744493	536483	543473	548037	484669	436986	283385	751705	897242
AT2G01250.1	2	1	92.43	0.554662	2.86435	GI 23h	wt	| Symbols: | Ribosomal protein L30/L7 family protein | chr2:132943-134264 REVERSE LENGTH=242	273877	455528	22118.8	1.13651e+06	887397	688101	967787	849088	491711	480998	818898	598154	1.73441e+06	370975	717336	982180	1.0187e+06	1.40713e+06	512156	574552	618408	1.39027e+06	1.15816e+06	577923	995522	1.12825e+06	1.19514e+06	738477	1.00693e+06	1.53155e+06	834101	1.26143e+06	1.98783e+06	1.4399e+06	517838	779064
AT3G25520.1	1	1	38.06	0.565628	1.97074	GI 23h	GI 31h	| Symbols: ATL5, PGY3, OLI5, RPL5A | ribosomal protein L5 | chr3:9269573-9271327 REVERSE LENGTH=301	676081	936413	1.02357e+06	1.20102e+06	1.60733e+06	327162	921597	993076	760397	640950	1.56974e+06	817006	1.33316e+06	784779	539269	1.16341e+06	1.23272e+06	1.20842e+06	782016	605970	1.17936e+06	1.04723e+06	1.06529e+06	737876	1.0023e+06	1.00253e+06	1.35724e+06	1.42543e+06	885574	1.10162e+06	872222	1.42239e+06	1.35801e+06	1.05551e+06	706518	810444
AT4G30190.2;AT1G17260.1;AT1G80660.1	3	3	112.83	0.59597	1.45425	GI 11h	GI 19h	| Symbols: HA2 | H(+)-ATPase 2 | chr4:14770820-14775920 REVERSE LENGTH=981	26770.5	627345	120783	611592	363833	59173.4	494448	527042	302525	288275	1.18495e+06	459710	646102	316195	217431	1.02226e+06	219249	368146	300959	305459	295628	529058	409426	214632	267897	734000	409696	272749	287697	439736	398938	398006	378945	226171	256782	658191
ATCG00740.1	3	3	93.27	0.56141	2.12005	GI 11h	wt	| Symbols: RPOA | RNA polymerase subunit alpha | chrC:77901-78890 REVERSE LENGTH=329	221892	467802	431731	432200	328894	361091	1.14545e+06	1.01613e+06	590588	724910	1.41127e+06	886133	1.07873e+06	678847	537854	1.21987e+06	942408	915849	568353	570212	943209	780954	880793	647878	621497	823193	1.07753e+06	1.03558e+06	531919	631640	698440	712216	540919	367322	663566	1.06747e+06
AT4G16720.1	3	3	88.65	0.605222	2.7143	wt	GI 31h	| Symbols: | Ribosomal protein L23/L15e family protein | chr4:9400156-9401315 REVERSE LENGTH=204	234580	743280	628296	1.59619e+06	1.439e+06	281313	438445	371786	428407	283801	618996	413551	636887	407246	291427	898148	758698	750489	401285	437886	737946	724265	660036	471489	595877	956753	902804	851179	624417	833699	622316	850674	963798	652954	299435	485282
AT3G17390.1	3	2	182.94	0.573454	1.63862	GI 31h	GI 19h	| Symbols: MTO3, SAMS3, MAT4 | S-adenosylmethionine synthetase family protein | chr3:5952484-5953665 REVERSE LENGTH=393	1.99169e+06	2.21098e+06	1.75086e+06	2.2874e+06	2.43908e+06	2.14935e+06	2.97155e+06	3.13595e+06	1.25473e+06	1.71066e+06	4.38448e+06	3.98583e+06	4.31014e+06	2.72993e+06	2.49934e+06	3.82004e+06	2.96016e+06	3.12592e+06	1.99251e+06	1.84064e+06	2.63756e+06	2.88386e+06	3.54472e+06	2.83145e+06	2.74503e+06	3.74064e+06	2.9423e+06	3.04683e+06	2.36605e+06	2.49828e+06	2.45373e+06	2.3459e+06	1.80536e+06	1.51159e+06	3.70947e+06	4.4611e+06
AT4G34620.1	1	1	53.43	0.584918	1.42009	GI 23h	GI 31h	| Symbols: SSR16 | small subunit ribosomal protein 16 | chr4:16535084-16536092 REVERSE LENGTH=113	1.62273e+06	3.89321e+06	2.97929e+06	4.66143e+06	4.98821e+06	1.17974e+06	4.57652e+06	4.00922e+06	2.27869e+06	2.22711e+06	5.07503e+06	3.11179e+06	5.89653e+06	3.00941e+06	1.97137e+06	5.79732e+06	4.2846e+06	5.41069e+06	2.1678e+06	2.26365e+06	3.79788e+06	3.83232e+06	3.37793e+06	2.39739e+06	3.37295e+06	4.0872e+06	4.81916e+06	4.76255e+06	3.00138e+06	3.57225e+06	3.13189e+06	4.23494e+06	3.82097e+06	2.53585e+06	2.88757e+06	3.33745e+06
AT5G58140.2	1	1	22.88	0.546054	2.74335	GI 15h	wt	| Symbols: PHOT2, NPL1 | phototropin 2 | chr5:23524771-23529993 FORWARD LENGTH=915	8111.23	53831.4	41317.5	50653.7	26927	47446.5	157827	117570	54487.4	86311.8	224716	101883	140535	79845.1	88603	183072	126946	116780	53338.5	47810.8	119116	167636	61986.2	80219.1	109431	99751.7	117191	147158	64339.4	97612.6	76856.9	93914.7	57820.4	35626.4	35754.9	102559
AT1G62020.1	11	2	429.95	0.580107	1.57949	GI 7h	GI 11h	| Symbols: | Coatomer, alpha subunit | chr1:22919814-22923728 FORWARD LENGTH=1216	265578	416619	364685	373851	250496	257419	390306	623689	180826	154154	681655	571252	630435	483616	321839	749811	321693	187999	101068	182050	363025	368962	421820	194615	306277	491611	438958	477194	266610	420392	242888	437001	249834	224970	564243	389942
AT1G53750.1	1	1	22.17	0.555811	5.38065	GI 7h	wt	| Symbols: RPT1A | regulatory particle triple-A 1A | chr1:20065921-20068324 REVERSE LENGTH=426	47065.2	81001.9	2726.38	101688	29213.3	78101.7	249387	396564	82234.1	234101	559262	278870	489378	205812	203111	328434	276315	272846	8859.14	182536	217522	207493	279164	237333	159968	354896	327557	387634	199481	113930	225950	189808	234453	191162	208061	294657
AT3G08920.1	2	1	52.14	0.580936	2.44511	GI 31h	wt	| Symbols: | Rhodanese/Cell cycle control phosphatase superfamily protein | chr3:2712274-2713117 FORWARD LENGTH=214	49186.9	375697	150587	195389	326948	132494	653830	637236	120349	447978	1.20133e+06	716436	538341	241058	415350	681241	592733	426012	381478	331588	380271	388821	583951	500680	204290	532039	626555	424598	344521	422497	489133	281361	148231	153167	669536	650898
AT1G53500.1	1	1	40.28	0.595933	1.40812	wt	GI 11h	| Symbols: MUM4, RHM2, ATRHM2, ATMUM4 | NAD-dependent epimerase/dehydratase family protein | chr1:19967157-19969239 REVERSE LENGTH=667	55733.5	137757	97417.1	91717.2	115705	50839.8	154760	138424	44231.1	79970.9	182379	122964	126940	93172.8	72418.5	187837	95556.6	117484	33782.3	12047.6	78210.1	125085	109821	77338	74397.9	117291	113504	118483	74515.6	89668.2	80117.5	80118.1	48180.7	47533.6	103562	107646
AT5G17170.1	1	1	62.36	0.586441	1.61721	GI 11h	wt	| Symbols: ENH1 | rubredoxin family protein | chr5:5649335-5650975 FORWARD LENGTH=271	382941	600653	418222	765297	588013	500445	1.17702e+06	1.12033e+06	591090	610279	1.73127e+06	1.04683e+06	1.27841e+06	547726	605827	1.73521e+06	1.09122e+06	997208	523230	537499	1.16002e+06	653618	764132	809441	552195	1.17231e+06	944042	1.1324e+06	667096	844187	769475	783382	557725	448904	918784	948389
AT5G27770.1	7	1	310.92	0.593838	2.04491	wt	GI 31h	| Symbols: | Ribosomal L22e protein family | chr5:9836166-9837113 FORWARD LENGTH=124	3.12606e+06	6.96831e+06	5.81062e+06	9.07251e+06	9.79922e+06	2.24793e+06	6.22561e+06	5.81808e+06	4.41077e+06	3.17449e+06	8.71774e+06	4.06829e+06	5.94631e+06	3.56178e+06	2.8725e+06	8.12248e+06	5.83823e+06	6.59482e+06	3.07878e+06	2.86815e+06	6.95209e+06	6.57452e+06	5.73813e+06	4.04209e+06	4.63743e+06	8.06618e+06	7.6103e+06	7.60949e+06	5.0149e+06	6.21674e+06	6.32797e+06	7.46632e+06	6.38443e+06	5.30811e+06	3.8495e+06	4.35987e+06
AT2G33800.1	4	4	143.13	0.6018	1.47774	GI 11h	GI 3h	| Symbols: | Ribosomal protein S5 family protein | chr2:14300925-14302352 REVERSE LENGTH=303	642347	2.31445e+06	835491	2.09494e+06	3.01191e+06	1.01975e+06	1.42423e+06	1.45597e+06	1.01513e+06	882536	2.30326e+06	1.6039e+06	2.24145e+06	1.18551e+06	1.12984e+06	2.89156e+06	1.84366e+06	2.61168e+06	1.21605e+06	1.17313e+06	1.45274e+06	1.4104e+06	1.913e+06	1.37251e+06	1.72723e+06	2.26627e+06	2.25141e+06	1.77771e+06	1.50129e+06	1.12071e+06	1.54022e+06	1.88413e+06	1.45124e+06	1.20738e+06	997113	2.36887e+06
AT2G20260.1	1	1	36.36	0.596705	1.75544	GI 23h	GI 31h	| Symbols: PSAE-2 | photosystem I subunit E-2 | chr2:8736780-8737644 FORWARD LENGTH=145	243833	767129	267759	425001	1.22086e+06	96528.9	904097	1.06255e+06	250485	713300	1.55514e+06	415257	1.21264e+06	596245	520913	368838	845929	724425	566369	478828	905757	1.18459e+06	790134	317437	658970	285668	1.02992e+06	1.04799e+06	765227	322701	593239	1.05877e+06	897099	787559	264595	748503
AT1G52360.2	1	1	30.86	0.595645	2.09587	GI 31h	GI 23h	| Symbols: | Coatomer, beta' subunit | chr1:19499420-19505397 FORWARD LENGTH=970	239892	234038	351542	149988	422089	574540	380489	552393	86492.3	349590	766254	500845	600828	531791	241100	504198	391404	408497	444352	176849	430753	334675	366110	334485	300421	620111	560079	333301	295749	323316	185157	262755	231039	192523	438458	775071
AT1G23190.1;AT1G70730.3	3	3	120.57	0.580687	2.75277	GI 31h	wt	| Symbols: PGM3 | Phosphoglucomutase/phosphomannomutase family protein | chr1:8219946-8224186 FORWARD LENGTH=583	112431	463465	25316.9	201044	308399	251865	488380	652295	248796	378923	992842	821796	1.0104e+06	661511	277738	579489	581631	629328	381716	373045	253112	383587	572185	405904	387220	867414	571623	490521	372019	235650	335214	460216	343578	276147	372134	948463
AT2G42740.1	4	4	160.03	0.759003	1.33206	GI 11h	GI 19h	| Symbols: RPL16A | ribosomal protein large subunit 16A | chr2:17791794-17792946 FORWARD LENGTH=182	3.29925e+06	6.1868e+06	5.79977e+06	6.24874e+06	7.52626e+06	2.21447e+06	7.53687e+06	6.34997e+06	4.2775e+06	4.2404e+06	1.14991e+07	6.57544e+06	9.61968e+06	5.0661e+06	4.57115e+06	1.0276e+07	6.34502e+06	8.90254e+06	4.79768e+06	4.28371e+06	7.06135e+06	6.87147e+06	6.76743e+06	4.16056e+06	6.29501e+06	5.70718e+06	7.93968e+06	7.71414e+06	5.18002e+06	6.05092e+06	5.50245e+06	7.45781e+06	6.23198e+06	4.85547e+06	5.3243e+06	7.66139e+06
AT1G48830.1	1	1	28.02	0.657214	5.58283	GI 23h	GI 31h	| Symbols: | Ribosomal protein S7e family protein | chr1:18059854-18060935 REVERSE LENGTH=191	27736.3	134282	161264	255541	408640	151815	84099.1	97228.9	119970	62584	139836	72700.3	141708	49320.7	73858.9	41034.1	143023	112364	71579.4	70367.6	260512	262381	172181	88229.8	157527	204829	246273	291954	190270	164746	161835	236336	343583	298477	43121.5	65758.3
AT2G31610.1;AT5G35530.1	6	1	306.84	0.596912	5.71784	GI 11h	GI 7h	| Symbols: | Ribosomal protein S3 family protein | chr2:13450384-13451669 FORWARD LENGTH=250	18080.3	76625.9	21414.4	39452.6	122753	6700.67	72248.8	29428.6	15425.1	19078.6	30648.1	25125.7	17159.3	15634.1	8952.61	179756	17172.9	81719	81272	49792.3	38204.4	26783.8	13816.5	26812.8	21338.7	37356.1	101357	67504.6	34279.6	71087.9	101269	100352	30019	7158.89	24967	128744
ATCG00520.1	1	1	31.22	0.579459	2.49703	GI 23h	wt	| Symbols: YCF4 | unfolded protein binding | chrC:59772-60326 FORWARD LENGTH=184	23227.1	61578.3	45901.4	41407.7	56871.1	58964.7	113145	110487	38934	67678.3	187584	92808.2	187268	90329.8	78113	159968	137383	131157	73782.6	60418.4	118266	132592	110131	109195	89831.3	177714	123495	127047	88864.7	158280	109526	113242	101300	74458.1	143118	129467
AT3G05560.1	7	1	323.82	0.607717	1.95856	GI 23h	GI 31h	| Symbols: | Ribosomal L22e protein family | chr3:1614641-1615204 FORWARD LENGTH=124	4.93411e+06	9.86706e+06	8.57486e+06	1.15506e+07	1.54842e+07	4.59254e+06	1.08893e+07	1.05314e+07	8.15679e+06	5.72873e+06	1.30503e+07	8.00351e+06	1.11822e+07	5.83256e+06	5.22511e+06	1.45405e+07	1.17534e+07	1.1181e+07	5.34392e+06	5.46026e+06	1.34049e+07	1.1312e+07	1.01177e+07	6.95342e+06	7.38881e+06	1.38264e+07	1.35468e+07	1.30445e+07	9.16838e+06	1.06106e+07	9.33178e+06	1.2433e+07	1.15083e+07	9.44988e+06	7.49278e+06	6.79297e+06
AT2G44120.2;AT3G13580.3	5	4	169.16	0.614897	1.94997	GI 23h	GI 31h	| Symbols: | Ribosomal protein L30/L7 family protein | chr2:18249227-18250417 REVERSE LENGTH=247	480051	1.13933e+06	1.12355e+06	1.41445e+06	1.59966e+06	853398	1.29393e+06	1.31844e+06	736923	751189	2.14132e+06	969020	2.33171e+06	824774	861644	1.58572e+06	1.85928e+06	1.66284e+06	767876	723518	1.82891e+06	1.79591e+06	1.82996e+06	1.22935e+06	1.31272e+06	1.88642e+06	1.87446e+06	2.01782e+06	1.36973e+06	1.52448e+06	1.31611e+06	1.71298e+06	2.54308e+06	1.80937e+06	1.09875e+06	1.25209e+06
AT2G40510.1	1	1	37.26	0.678142	2.15425	GI 23h	GI 31h	| Symbols: | Ribosomal protein S26e family protein | chr2:16918506-16919623 FORWARD LENGTH=133	603843	1.1151e+06	1.07166e+06	1.21033e+06	2.26548e+06	364818	1.03037e+06	982092	1.16496e+06	578735	1.34633e+06	931997	1.67262e+06	903543	708687	1.15463e+06	1.6884e+06	1.66585e+06	845963	893582	1.69826e+06	1.83059e+06	1.83686e+06	1.05948e+06	1.60232e+06	1.48822e+06	2.24327e+06	2.49969e+06	1.43238e+06	1.60159e+06	1.16709e+06	1.96387e+06	2.23439e+06	1.54903e+06	997219	1.05419e+06
AT3G49010.1	1	1	54.33	0.619562	2.42001	wt	GI 31h	| Symbols: ATBBC1, BBC1, RSU2 | breast basic conserved 1 | chr3:18166971-18168047 REVERSE LENGTH=206	988918	2.60753e+06	1.89892e+06	3.78226e+06	3.70464e+06	693274	1.71393e+06	1.39827e+06	1.33674e+06	829883	2.1739e+06	1.51523e+06	2.11925e+06	1.24064e+06	953367	3.38317e+06	2.5996e+06	2.1967e+06	1.09609e+06	1.34265e+06	3.24467e+06	2.29059e+06	2.03311e+06	1.8309e+06	1.70573e+06	3.41568e+06	3.17554e+06	2.80446e+06	1.7442e+06	2.65308e+06	2.01759e+06	2.70833e+06	2.51219e+06	1.76832e+06	1.2241e+06	1.34547e+06
AT5G15200.1;AT5G39850.1	4	4	195.32	0.652453	1.57319	GI 23h	GI 3h	| Symbols: | Ribosomal protein S4 | chr5:4935124-4936334 REVERSE LENGTH=198	2.87594e+06	6.34677e+06	4.29977e+06	7.45673e+06	6.72382e+06	2.86539e+06	6.50819e+06	5.45722e+06	4.26635e+06	3.60095e+06	8.54749e+06	5.68025e+06	9.10892e+06	5.04654e+06	4.01749e+06	1.12185e+07	7.36273e+06	9.15703e+06	4.89914e+06	4.80596e+06	6.33324e+06	7.01038e+06	6.57606e+06	5.03889e+06	6.16841e+06	8.65292e+06	8.43259e+06	8.52592e+06	6.12158e+06	7.89248e+06	6.34847e+06	7.9655e+06	8.1874e+06	5.15365e+06	4.67241e+06	6.72416e+06
AT2G04842.1	1	1	31.2	0.601765	2.20626	GI 15h	wt	| Symbols: EMB2761 | threonyl-tRNA synthetase, putative / threonine--tRNA ligase, putative | chr2:1698466-1701271 REVERSE LENGTH=650	43420.3	193870	70.2773	128313	148187	87179.6	198101	299300	93263.9	191515	383297	350562	390102	203212	142805	307714	247662	228401	45525	128289	256821	209741	408193	223282	199542	353598	241361	270409	202134	39832.1	139804	184607	175550	190963	196206	301780
AT1G27400.1;AT1G67430.1	2	2	43.87	0.620732	1.43525	GI 23h	GI 31h	| Symbols: | Ribosomal protein L22p/L17e family protein | chr1:9515230-9516725 FORWARD LENGTH=176	1.19899e+06	2.39506e+06	1.30112e+06	2.51381e+06	2.82456e+06	971978	1.99053e+06	2.06253e+06	1.50091e+06	1.1617e+06	2.81342e+06	2.22825e+06	3.59066e+06	1.65614e+06	1.43193e+06	2.92874e+06	2.35076e+06	2.5481e+06	1.23196e+06	1.31262e+06	2.00965e+06	1.99355e+06	2.9322e+06	1.71338e+06	1.87952e+06	2.80256e+06	2.78877e+06	3.23697e+06	1.96408e+06	1.91258e+06	1.8552e+06	2.46934e+06	2.50012e+06	2.11176e+06	1.74396e+06	2.12147e+06
AT3G10950.1	1	1	29.96	0.634391	1.79493	GI 23h	GI 31h	| Symbols: | Zinc-binding ribosomal protein family protein | chr3:3423893-3424566 FORWARD LENGTH=92	249494	667702	495603	950798	888881	123158	455159	347656	692761	245590	543616	565667	834807	469639	354662	1.0984e+06	618005	964496	458453	448534	587629	637986	545956	460357	835872	753560	871155	960384	623350	809450	576720	816427	844416	500737	319121	636707
ATCG00840.1	1	1	34.51	0.611699	1.82988	GI 23h	wt	| Symbols: RPL23.1, RPL23 | ribosomal protein L23.1 | chrC:85862-86143 REVERSE LENGTH=93	964200	2.01736e+06	366341	1.73721e+06	1.65437e+06	1.05672e+06	2.45173e+06	2.36833e+06	1.57786e+06	1.48954e+06	3.98248e+06	2.44716e+06	3.23691e+06	1.83766e+06	1.4514e+06	2.83729e+06	2.35767e+06	2.29414e+06	1.50682e+06	1.51842e+06	2.79351e+06	2.53376e+06	2.60935e+06	1.87278e+06	2.05329e+06	2.70997e+06	2.86508e+06	3.11868e+06	2.15357e+06	1.71109e+06	2.21435e+06	2.82889e+06	2.27962e+06	1.96953e+06	2.13132e+06	2.76645e+06
AT1G18500.1	1	1	31.2	0.598275	1.64996	GI 31h	wt	| Symbols: MAML-4, IPMS1 | methylthioalkylmalate synthase-like 4 | chr1:6369347-6372861 FORWARD LENGTH=631	233403	350157	279188	293510	273814	327852	547644	540400	141993	286368	946156	653324	779857	337107	274167	788824	527566	413948	157994	230227	427185	492299	499727	204131	293059	692891	458353	391620	286802	413170	323235	334753	257765	201530	564903	579258
AT3G04840.1	2	1	86.47	0.615208	1.28301	GI 11h	GI 3h	| Symbols: | Ribosomal protein S3Ae | chr3:1329751-1331418 FORWARD LENGTH=262	945130	1.10769e+06	1.28901e+06	1.64967e+06	1.44491e+06	289823	1.46604e+06	1.32525e+06	984589	883123	2.29371e+06	1.5629e+06	2.25596e+06	914803	860672	2.62979e+06	1.69444e+06	1.63106e+06	804287	718087	1.15066e+06	1.38729e+06	1.52574e+06	1.22459e+06	1.09334e+06	1.6873e+06	1.73669e+06	1.93755e+06	1.19336e+06	1.3002e+06	1.45057e+06	1.13105e+06	1.09778e+06	915648	1.20625e+06	1.41455e+06
AT3G18740.1	1	1	39.04	0.641498	1.88767	wt	GI 31h	| Symbols: | Ribosomal protein L7Ae/L30e/S12e/Gadd45 family protein | chr3:6453437-6453870 FORWARD LENGTH=112	252235	755333	484314	1.21852e+06	1.28652e+06	135798	680392	527518	512166	336181	1.07245e+06	884486	947779	544580	354264	1.56459e+06	879220	905000	502144	477550	842970	833496	722887	498710	741755	959573	1.09412e+06	1.02707e+06	643913	640044	669138	799523	782900	488718	462046	544951
AT1G70290.1	1	1	28.18	0.528017	10.2085	GI 19h	wt	| Symbols: ATTPS8, TPS8, ATTPSC | trehalose-6-phosphatase synthase S8 | chr1:26471286-26474078 REVERSE LENGTH=856	11289.5	29607.2	5926.15	42645.7	14654.1	70093.2	147772	193871	43686	136773	103602	82082.9	281269	91613	125250	147297	148301	187806	114267	127811	108229	176197	180156	192429	127579	134488	367042	378157	210370	117923	217218	185144	167284	77343	82652.8	155517
AT4G01310.1	1	1	22.41	0.636726	1.78508	wt	GI 11h	| Symbols: | Ribosomal L5P family protein | chr4:544166-545480 REVERSE LENGTH=262	218605	484280	378859	575776	449652	248532	248522	487771	179249	162448	508951	352425	600712	204994	244451	393702	417203	294973	136284	110236	487202	219488	354720	376339	285247	522746	497290	483731	276245	282177	286940	289518	274713	273799	485085	326963
AT3G07110.2;AT4G13170.1;AT5G48760.1	3	2	107.53	0.648788	2.01061	GI 23h	GI 31h	| Symbols: | Ribosomal protein L13 family protein | chr3:2252092-2253332 FORWARD LENGTH=207	318376	658220	648294	970100	1.24691e+06	266019	604291	619936	555511	356689	821656	482900	855319	471419	373573	945018	879346	751265	433086	424487	951337	678194	683313	488797	629626	933348	1.12249e+06	1.19445e+06	587503	907430	517036	1.00344e+06	885071	718968	509458	528025
AT2G21390.1	14	5	583.89	0.624323	1.39188	GI 31h	wt	| Symbols: | Coatomer, alpha subunit | chr2:9152428-9156577 FORWARD LENGTH=1218	2.15492e+06	3.04893e+06	3.14409e+06	3.06865e+06	2.10277e+06	2.39324e+06	5.43729e+06	5.29461e+06	1.80401e+06	3.28473e+06	6.45047e+06	4.62348e+06	5.77254e+06	3.78788e+06	2.85537e+06	6.18711e+06	3.84535e+06	4.33183e+06	2.28047e+06	2.21405e+06	4.41029e+06	4.24286e+06	4.19913e+06	3.35387e+06	2.88122e+06	5.87767e+06	5.278e+06	5.67514e+06	3.27246e+06	3.6292e+06	3.44191e+06	3.60684e+06	3.3015e+06	2.53589e+06	4.58888e+06	4.55224e+06
AT2G47610.1	1	1	32.43	0.665635	2.54593	wt	GI 31h	| Symbols: | Ribosomal protein L7Ae/L30e/S12e/Gadd45 family protein | chr2:19529854-19531401 FORWARD LENGTH=257	173671	485441	307608	1.50429e+06	1.17048e+06	159705	337477	340140	359394	165210	591647	383667	590876	344000	249213	910452	740594	653377	281826	315996	463490	634777	491465	335559	489147	897993	794530	717464	496996	592204	416184	661157	823612	479271	279695	373403
AT3G52180.1	1	1	32.4	0.626237	1.3309	GI 11h	wt	| Symbols: ATPTPKIS1, DSP4, SEX4, ATSEX4 | dual specificity protein phosphatase (DsPTP1) family protein | chr3:19349884-19353459 REVERSE LENGTH=379	136171	221616	33704.8	98999.1	184495	90507	273983	224582	72033.8	139210	450958	170714	219950	139163	59352.2	383999	195418	245596	86720.6	101822	244171	146943	186935	154151	119840	295962	217311	200911	114668	153803	189767	158338	96253.3	102495	184244	200781
AT4G18100.1	1	1	35.21	0.639536	1.86363	GI 23h	GI 31h	| Symbols: | Ribosomal protein L32e | chr4:10035715-10036475 REVERSE LENGTH=133	795691	1.65699e+06	1.16079e+06	1.32041e+06	2.24606e+06	546214	1.57098e+06	1.26642e+06	1.49388e+06	841523	1.89261e+06	1.38882e+06	2.3016e+06	973769	914160	2.0782e+06	1.62451e+06	2.17919e+06	1.10272e+06	921000	1.95626e+06	1.81482e+06	1.63461e+06	1.02684e+06	1.59969e+06	1.83501e+06	2.3596e+06	2.8048e+06	1.52828e+06	1.84303e+06	1.5032e+06	2.37474e+06	2.12265e+06	1.59088e+06	1.18843e+06	1.4051e+06
AT1G77940.1	1	1	59.88	0.655716	1.63142	GI 23h	GI 31h	| Symbols: | Ribosomal protein L7Ae/L30e/S12e/Gadd45 family protein | chr1:29304116-29305288 REVERSE LENGTH=112	57419.6	206175	69014.6	347117	320303	47373.1	152394	145821	149713	81027.7	297377	173634	239738	133335	128519	372796	242885	247844	104046	127387	130859	234043	245029	147751	228242	271527	223419	283316	175648	159780	174515	206788	251296	141384	130634	161307
AT3G53870.1	6	1	302.53	0.624438	1.3924	wt	GI 15h	| Symbols: | Ribosomal protein S3 family protein | chr3:19951547-19952782 FORWARD LENGTH=249	390794	356669	195542	471558	345525	139424	350011	381808	172188	175648	528860	328856	495959	315905	202695	528903	413885	386062	203097	197688	435079	277492	350312	179215	220391	455952	432832	510847	264788	306148	284195	347219	281910	202091	422897	332875
AT2G18450.1	1	1	32.56	0.69523	4.3378	GI 19h	GI 3h	| Symbols: SDH1-2 | succinate dehydrogenase 1-2 | chr2:7997510-8000801 REVERSE LENGTH=632	238355	337251	96672.6	324772	231780	117483	412100	42295.9	103381	218225	792214	412452	789805	219485	226191	942789	246540	74549.2	99941.1	211156	301825	506611	279953	109770	407609	668139	405707	127920	93972.4	556077	140068	147162	363835	287168	367649	489079
AT4G31480.1	2	2	107.31	0.628871	2.16897	GI 31h	wt	| Symbols: | Coatomer, beta subunit | chr4:15264145-15267384 FORWARD LENGTH=948	232067	804767	11585	491912	614280	483430	862255	1.12238e+06	291947	642867	1.66482e+06	1.0515e+06	1.29673e+06	856568	540635	1.48811e+06	840071	987984	505478	430764	476861	653831	890498	808496	551508	1.32352e+06	1.02678e+06	954307	638001	433346	719213	655212	635311	400088	835655	1.25591e+06
ATCG00770.1	3	3	239.71	0.561594	1.70478	GI 11h	wt	| Symbols: RPS8 | ribosomal protein S8 | chrC:80068-80472 REVERSE LENGTH=134	5.2816e+06	1.00855e+07	6.60408e+06	7.83647e+06	9.30653e+06	5.52653e+06	1.46666e+07	1.41834e+07	9.61491e+06	8.31653e+06	1.97802e+07	1.32141e+07	1.91454e+07	1.18553e+07	9.78853e+06	1.90641e+07	1.43525e+07	1.66868e+07	9.25791e+06	1.02791e+07	1.32136e+07	1.4415e+07	1.429e+07	1.10262e+07	1.34511e+07	1.57796e+07	1.49739e+07	1.40953e+07	1.25194e+07	1.34904e+07	1.2359e+07	1.24848e+07	1.19626e+07	9.5832e+06	1.23593e+07	1.46056e+07
ATCG00160.1	4	4	115.08	0.792976	1.47041	GI 23h	GI 7h	| Symbols: RPS2 | ribosomal protein S2 | chrC:15013-15723 REVERSE LENGTH=236	1.69487e+06	4.11455e+06	3.15514e+06	5.47897e+06	4.77309e+06	1.78941e+06	4.26343e+06	4.98421e+06	3.64727e+06	2.44377e+06	6.10146e+06	3.03183e+06	5.17835e+06	2.61652e+06	2.2703e+06	5.63961e+06	4.96515e+06	4.75006e+06	2.303e+06	2.6046e+06	4.82548e+06	4.22618e+06	5.35963e+06	3.60259e+06	3.2717e+06	5.23249e+06	5.14799e+06	5.1785e+06	3.65359e+06	3.97339e+06	3.75239e+06	4.16981e+06	4.06025e+06	3.49884e+06	3.20263e+06	4.42799e+06
AT1G66530.1	1	1	20.13	0.657177	1.65481	wt	GI 15h	| Symbols: | Arginyl-tRNA synthetase, class Ic | chr1:24819064-24822277 REVERSE LENGTH=590	2.04464e+06	617583	20083.9	705505	734230	422077	474274	633011	287870	496975	796240	725251	1.16327e+06	618972	360231	638026	631436	634193	460208	351264	665266	493928	719327	529901	428690	933482	656450	741503	489303	292175	365679	551069	648735	1.18743e+06	419173	696542
AT2G47730.1;AT2G02930.1	2	1	139.53	0.734171	1.80437	GI 31h	GI 3h	| Symbols: ATGSTF8, ATGSTF5, GST6, GSTF8 | glutathione S-transferase phi 8 | chr2:19558213-19559266 FORWARD LENGTH=263	1.19427e+06	2.5624e+06	2.37233e+06	2.95731e+06	4.04062e+06	1.374e+06	2.88037e+06	2.77191e+06	1.10651e+06	1.57811e+06	4.05281e+06	2.30777e+06	4.40031e+06	1.98544e+06	1.45338e+06	3.37e+06	2.79082e+06	3.06692e+06	1.50679e+06	1.3232e+06	1.82502e+06	2.47552e+06	3.61059e+06	2.70922e+06	1.78057e+06	4.42975e+06	2.85093e+06	3.25323e+06	1.93187e+06	2.41696e+06	2.50863e+06	1.38586e+06	2.56967e+06	2.06966e+06	3.41829e+06	4.85964e+06
AT2G20450.1	1	1	30.45	0.859965	3.0873	GI 11h	GI 15h	| Symbols: | Ribosomal protein L14 | chr2:8813923-8815071 FORWARD LENGTH=134	11596.3	373580	47887.9	243142	440081	42342	241817	109332	68700.1	106725	140189	183698	187958	93088.5	90739.3	431329	37497.6	344763	309074	175267	36987.8	122775	143169	79043.4	118849	95234.8	347584	210219	195128	185655	319851	442096	109089	44627.9	63954.4	417854
AT1G09100.1	2	1	57.49	0.631847	2.28212	GI 7h	wt	| Symbols: RPT5B | 26S proteasome AAA-ATPase subunit RPT5B | chr1:2936675-2939258 REVERSE LENGTH=423	35311.9	191511	538.81	112440	159637	114109	135238	230703	72976.9	119052	387189	284366	463508	227508	132875	270833	247364	189785	90229.7	90219	89550.4	119967	296179	192755	119106	303979	213079	257623	146041	66405.2	154121	118390	143039	133691	186859	224299
AT5G23540.1	2	2	48.66	0.671935	1.35054	GI 23h	wt	| Symbols: | Mov34/MPN/PAD-1 family protein | chr5:7937772-7939339 FORWARD LENGTH=308	120454	486734	356204	623017	557790	328912	694895	962880	214631	387598	1.02732e+06	642111	739322	482378	421048	888022	618135	671674	315258	375844	766653	585131	616722	478306	423933	776845	961336	1.03186e+06	447797	576003	541399	699241	510342	372111	619416	691978
AT3G22110.1	1	1	46.82	0.707268	1.64218	GI 3h	GI 19h	| Symbols: PAC1 | 20S proteasome alpha subunit C1 | chr3:7792819-7793571 REVERSE LENGTH=250	997815	1.71279e+06	1.36262e+06	1.6459e+06	987601	2.68088e+06	1.58105e+06	1.51328e+06	679264	1.09717e+06	2.09756e+06	913051	3.4397e+06	1.33431e+06	1.46545e+06	2.05974e+06	1.58668e+06	1.67688e+06	565591	651923	1.89127e+06	1.35127e+06	1.5263e+06	1.20127e+06	1.38653e+06	1.28491e+06	1.12075e+06	1.49981e+06	779331	1.56241e+06	923438	999548	1.59108e+06	507466	1.26353e+06	1.50351e+06
AT2G38040.1	6	6	327.49	0.790442	1.25196	wt	GI 19h	| Symbols: CAC3 | acetyl Co-enzyme a carboxylase carboxyltransferase alpha subunit | chr2:15917612-15920749 FORWARD LENGTH=769	1.71566e+06	5.15115e+06	4.20409e+06	5.33374e+06	5.88135e+06	1.75116e+06	7.24549e+06	5.28741e+06	1.96468e+06	3.53049e+06	8.19371e+06	4.30879e+06	5.71108e+06	3.50454e+06	2.98442e+06	7.50758e+06	4.34192e+06	5.44349e+06	2.38209e+06	2.56414e+06	4.24748e+06	5.37079e+06	4.54434e+06	3.51541e+06	3.51864e+06	5.5068e+06	6.17795e+06	5.79657e+06	3.28776e+06	4.46146e+06	4.07524e+06	4.74092e+06	4.24013e+06	3.43995e+06	4.15275e+06	6.12897e+06
AT5G10360.1	3	1	201.04	0.691376	1.78485	GI 23h	GI 31h	| Symbols: EMB3010, RPS6B | Ribosomal protein S6e | chr5:3258734-3260142 REVERSE LENGTH=249	137736	817177	493687	1.02819e+06	1.02515e+06	147265	568154	371705	622412	280391	642865	530668	772672	552807	389612	1.17037e+06	600566	1.02693e+06	521054	493019	569805	793362	715723	496520	666908	1.08083e+06	1.0453e+06	1.02509e+06	650675	763633	747628	953404	854000	433211	223348	757009
AT3G45030.1;AT3G47370.2	3	3	80.47	0.816148	1.43509	wt	GI 31h	| Symbols: | Ribosomal protein S10p/S20e family protein | chr3:16471606-16472312 REVERSE LENGTH=124	939963	1.62285e+06	1.49757e+06	1.7937e+06	2.2833e+06	577266	1.42707e+06	1.48967e+06	1.14352e+06	903900	2.26211e+06	1.60554e+06	2.48031e+06	1.2787e+06	922068	2.43976e+06	1.53651e+06	1.90559e+06	1.0289e+06	927009	1.65967e+06	1.78523e+06	1.44759e+06	1.23326e+06	1.35781e+06	2.11162e+06	1.92184e+06	2.36111e+06	1.23328e+06	1.66665e+06	1.48807e+06	1.75298e+06	1.45718e+06	1.01942e+06	1.28891e+06	1.47829e+06
AT2G03750.1	1	1	46.32	0.697055	1.5054	GI 23h	GI 31h	| Symbols: | P-loop containing nucleoside triphosphate hydrolases superfamily protein | chr2:1147968-1149023 REVERSE LENGTH=351	167586	889862	776719	1.48888e+06	944340	542388	1.29059e+06	1.478e+06	326463	672525	1.42076e+06	788908	1.10336e+06	658765	569774	1.27809e+06	829289	946582	439768	383149	918231	1.19499e+06	775860	641253	653075	1.27865e+06	1.54087e+06	1.39508e+06	868132	911251	916622	1.09608e+06	1.05976e+06	627841	804345	787556
AT2G19750.1	1	1	37.28	0.683492	1.75652	GI 23h	GI 7h	| Symbols: | Ribosomal protein S30 family protein | chr2:8515037-8515806 FORWARD LENGTH=62	88385.3	332935	196230	181155	323570	228659	182287	224339	450289	101642	254186	349688	352275	127311	169973	298102	226467	317815	168077	115252	281607	368764	324882	254175	387657	325675	370893	487780	326959	391494	287044	409531	251477	203369	304092	286762
ATCG00820.1	2	2	118.78	0.670719	2.52253	GI 23h	wt	| Symbols: RPS19 | ribosomal protein S19 | chrC:84005-84283 REVERSE LENGTH=92	1.22508e+06	2.22887e+06	2.26694e+06	3.12841e+06	2.9981e+06	1.34253e+06	3.24632e+06	2.62129e+06	2.72929e+06	1.53946e+06	3.95276e+06	2.76361e+06	6.26036e+06	2.66977e+06	2.43418e+06	4.39466e+06	5.11868e+06	5.66063e+06	2.49072e+06	2.61675e+06	4.26896e+06	5.40868e+06	5.48934e+06	3.25641e+06	5.25927e+06	5.71359e+06	6.54495e+06	7.55883e+06	4.77108e+06	4.55135e+06	4.87073e+06	6.58113e+06	5.88772e+06	6.02629e+06	2.61529e+06	3.86009e+06
AT1G09020.1	1	1	20.48	0.595326	3.81618	GI 7h	wt	| Symbols: SNF4, ATSNF4 | homolog of yeast sucrose nonfermenting 4 | chr1:2900149-2904212 REVERSE LENGTH=487	5098.92	50753.5	168.103	33490.6	41896	27974.9	56097.4	119450	20266.1	60445.7	183870	134109	190425	108391	44271.7	95805.3	100962	91142.9	24702.5	43451	89904.3	60518.2	152333	111590	72921.7	206221	109543	137793	83065.6	6872.42	50322.9	81782.9	75895.7	73080.8	53509.5	118117
AT1G02780.1;AT4G02230.1	3	3	66.69	0.80372	1.51876	GI 11h	GI 3h	| Symbols: emb2386 | Ribosomal protein L19e family protein | chr1:608120-609391 REVERSE LENGTH=214	719782	1.42698e+06	1.21516e+06	3.06767e+06	2.44898e+06	1.53137e+06	1.47231e+06	1.32877e+06	1.50246e+06	900922	1.60194e+06	1.47186e+06	3.93059e+06	1.50151e+06	1.87548e+06	3.65802e+06	2.13877e+06	3.40494e+06	1.31239e+06	1.67471e+06	1.89345e+06	2.18578e+06	1.76602e+06	1.50055e+06	3.31673e+06	2.13196e+06	2.14555e+06	3.05654e+06	1.82738e+06	2.39748e+06	1.42993e+06	2.02552e+06	2.18318e+06	1.42391e+06	1.28681e+06	2.40949e+06
AT1G20950.1	1	1	45.25	0.647726	3.33753	GI 11h	wt	| Symbols: | Phosphofructokinase family protein | chr1:7297467-7301336 REVERSE LENGTH=614	16799.6	53830.8	21579.7	21245.5	30946.3	51673.8	124636	109587	45110.6	69095.2	109998	83214.2	161956	91808.9	68657.6	151508	88469.2	143467	65641	61031.1	75878	99882.9	74501.2	59371.3	71116.8	131260	149419	195073	73032.6	93156.5	81861.4	99491	93169.3	52099	91924.1	122818
AT2G38140.1	1	1	26.16	0.717297	2.93261	GI 23h	GI 7h	| Symbols: PSRP4 | plastid-specific ribosomal protein 4 | chr2:15980948-15981459 FORWARD LENGTH=118	136675	541481	548448	1.08559e+06	1.29859e+06	726255	584905	409580	368549	172372	582045	337426	587901	288156	343610	668324	926905	671400	326678	411101	1.13368e+06	803226	892548	635382	662703	1.44566e+06	1.06271e+06	1.20984e+06	770928	1.0958e+06	616838	924798	1.11813e+06	751677	409315	514405
AT3G57410.1	1	1	20.5	0.672595	1.7354	GI 11h	wt	| Symbols: VLN3, ATVLN3 | villin 3 | chr3:21243615-21249809 REVERSE LENGTH=965	26605.9	111067	51326.6	33213.9	60095.5	17324.1	123800	138882	44389.7	92136	131288	107659	128855	93979.9	65495.1	150129	83656.1	111759	85096.3	70237.2	69248.6	127435	98391.4	90805	104440	114441	111081	139805	101470	110922	115632	118042	61512.1	29537.4	91259	117936
AT2G47940.1	1	1	50.91	0.68906	1.59936	GI 23h	GI 3h	| Symbols: DEGP2 | DEGP protease 2 | chr2:19618372-19622164 REVERSE LENGTH=607	232811	287588	408978	347480	470878	67632.8	418324	404692	179998	227817	552147	402832	485283	259570	191409	547990	275906	357283	211163	167493	386526	395003	422672	368327	328252	677124	480399	515059	377152	557310	346287	451867	383590	222756	401706	309044
AT3G13470.1	3	1	94.3	0.76845	14.3943	GI 31h	wt	| Symbols: | TCP-1/cpn60 chaperonin family protein | chr3:4389685-4392624 FORWARD LENGTH=596	2538.33	18118	5060.42	4803.35	10875.2	587.289	104934	36850.7	14687	31528.5	70876.4	25695.1	7713.82	32109.6	30926.3	327983	5047.33	125131	88577.1	62584.6	0	27222.2	32952	10557.6	36768.7	26725	102043	28298.4	16399.3	38521.8	63083	49544.7	8615.35	0	7889.88	235797
AT4G35090.1;AT1G20630.1	10	8	475.86	0.632674	1.67456	GI 23h	wt	| Symbols: CAT2 | catalase 2 | chr4:16700937-16703215 REVERSE LENGTH=492	6.04871e+06	1.50793e+07	1.02292e+07	1.51307e+07	1.11281e+07	5.83911e+06	1.89122e+07	1.61843e+07	1.51882e+07	7.97509e+06	2.22775e+07	1.40731e+07	2.14607e+07	1.7591e+07	1.10852e+07	2.13224e+07	1.40247e+07	1.78116e+07	8.74455e+06	7.68925e+06	1.33117e+07	1.62907e+07	1.80751e+07	1.27962e+07	1.63997e+07	2.34995e+07	2.33959e+07	2.38534e+07	1.59745e+07	1.66194e+07	1.4587e+07	2.13464e+07	2.1169e+07	1.47663e+07	1.56703e+07	2.76181e+07
ATCG00810.1	1	1	27.16	0.677037	1.68073	GI 23h	wt	| Symbols: RPL22 | ribosomal protein L22 | chrC:83467-83949 REVERSE LENGTH=160	157733	820959	3781.05	764078	1.06116e+06	289884	764811	949670	723014	638719	1.57915e+06	1.05425e+06	1.32702e+06	843185	595902	931902	1.07431e+06	1.22095e+06	649901	719131	1.05379e+06	1.00667e+06	1.09592e+06	744629	931637	1.41869e+06	1.35898e+06	1.16352e+06	964205	319390	737555	1.14855e+06	1.13559e+06	854508	476675	1.06101e+06
AT4G31700.1	3	1	172.34	0.844068	1.4327	wt	GI 7h	| Symbols: RPS6, RPS6A | ribosomal protein S6 | chr4:15346306-15347714 REVERSE LENGTH=250	584220	1.28027e+06	985462	2.02882e+06	1.88863e+06	510373	1.25517e+06	1.0294e+06	1.13421e+06	619368	1.98122e+06	1.18301e+06	1.76447e+06	848759	680166	2.16545e+06	1.48021e+06	1.43271e+06	666854	735132	1.11515e+06	1.41683e+06	1.14103e+06	934478	997295	2.1151e+06	1.64383e+06	1.51627e+06	943453	1.22221e+06	1.15543e+06	1.23425e+06	1.26499e+06	894988	985284	1.59967e+06
AT2G33450.1	1	1	39.52	0.675888	2.27691	GI 23h	wt	| Symbols: | Ribosomal L28 family | chr2:14173620-14174380 FORWARD LENGTH=143	64883.4	200756	741.121	204385	317579	117843	263840	294443	356194	161512	410904	287748	331157	219711	150793	395062	355536	339481	189607	183591	349755	340368	358889	252143	242597	579333	455606	412600	311839	201270	336677	478418	356097	257427	219228	257945
AT5G65010.2;AT5G10240.1	3	3	118.67	0.637031	1.53609	GI 3h	wt	| Symbols: ASN2 | asparagine synthetase 2 | chr5:25969224-25972278 FORWARD LENGTH=579	2.26396e+06	3.87975e+06	1.29508e+06	4.37625e+06	3.31846e+06	4.78882e+06	5.4631e+06	5.96329e+06	2.09073e+06	3.49604e+06	8.70817e+06	5.42774e+06	6.76054e+06	3.96319e+06	3.55444e+06	7.14046e+06	4.72248e+06	4.55373e+06	2.11491e+06	2.38656e+06	4.74861e+06	5.28917e+06	5.59799e+06	4.21973e+06	3.30047e+06	6.37205e+06	5.82952e+06	5.07289e+06	3.52088e+06	3.87078e+06	4.01627e+06	3.74157e+06	3.43881e+06	2.60061e+06	5.33711e+06	5.16983e+06
AT2G19740.1	1	1	28.83	0.689932	2.82907	GI 23h	wt	| Symbols: | Ribosomal protein L31e family protein | chr2:8513577-8514346 FORWARD LENGTH=119	191178	1.20084e+06	117737	1.08425e+06	1.54915e+06	612829	1.37472e+06	1.24798e+06	1.04906e+06	693211	1.40669e+06	966772	1.84551e+06	975645	830064	1.74883e+06	2.16089e+06	2.29374e+06	908643	1.15169e+06	1.60797e+06	2.19315e+06	1.74129e+06	1.32059e+06	1.61984e+06	2.77682e+06	2.60811e+06	2.58638e+06	1.77116e+06	1.3141e+06	1.76878e+06	2.63158e+06	2.91085e+06	1.9993e+06	823351	1.38494e+06
AT2G25670.1	1	1	20.72	0.708281	2.47463	GI 3h	GI 31h	| Symbols: | BEST Arabidopsis thaliana protein match is: copper ion binding (TAIR:AT4G32610.1); Has 43784 Blast hits to 26928 proteins in 1799 species: Archae - 86; Bacteria - 6347; Metazoa - 15971; Fungi - 5398; Plants - 1931; Viruses - 259; Other	14977.8	124330	0	122818	44503.6	58751.8	139528	216424	103439	51214.7	148357	63687.8	116870	79766.1	40841.4	76196.6	189641	91128.4	7360.47	39444.2	67389.5	68997.1	128606	71548.7	33673.9	200809	126110	143581	85322.3	32659.4	106150	46211.7	64129.4	53804.3	56911.7	55867.5
AT5G28050.2	1	1	45.93	0.670829	4.67213	GI 23h	wt	| Symbols: | Cytidine/deoxycytidylate deaminase family protein | chr5:10044209-10045484 REVERSE LENGTH=204	115527	280272	228631	193098	302919	318156	709102	583950	72713.5	350311	987932	460992	920045	326368	502599	1.14437e+06	718083	904503	386517	324470	516575	994533	949960	1.1721e+06	704298	1.38623e+06	1.18062e+06	1.23159e+06	794134	1.36254e+06	1.15341e+06	1.18454e+06	916724	507875	768986	547333
AT4G32470.1	1	1	28.45	0.722615	2.08359	GI 19h	GI 11h	| Symbols: | Cytochrome bd ubiquinol oxidase, 14kDa subunit | chr4:15669641-15671095 REVERSE LENGTH=122	371785	446551	292294	372130	411612	124384	314476	457273	315346	281416	607279	560228	447411	306107	257505	441227	427396	352546	162458	173703	526125	323614	473541	281596	347164	252099	367085	363302	317913	489837	333649	307109	340359	310645	534121	498881
AT3G08530.1	1	1	21.87	0.721228	2.54398	GI 3h	GI 31h	| Symbols: | Clathrin, heavy chain | chr3:2587171-2595411 REVERSE LENGTH=1703	6954.4	16497.7	5943.16	14673.5	4298.04	14282.4	34258.9	59104.5	5002.18	5596.16	79716.2	10950.7	9633.47	11053.3	4968.42	67793.8	5401.71	3045.35	2629.78	7760.73	13591.5	15628.4	28098.5	3723.12	4669	46055.7	26687.6	12074.1	1804.08	16026.6	12067.8	26016	825.426	2847.95	20423.8	3177.17
AT2G09990.1;AT3G04230.1	4	4	156.7	0.59964	1.62261	GI 11h	wt	| Symbols: | Ribosomal protein S5 domain 2-like superfamily protein | chr2:3781442-3781882 FORWARD LENGTH=146	1.3165e+06	3.48996e+06	2.21655e+06	3.88153e+06	4.18773e+06	3.11819e+06	4.78567e+06	4.75088e+06	3.29422e+06	3.24133e+06	8.03446e+06	5.79091e+06	8.31383e+06	4.90981e+06	3.99089e+06	7.19656e+06	6.49641e+06	5.73419e+06	3.20223e+06	3.52938e+06	6.28847e+06	5.82485e+06	6.06302e+06	4.14957e+06	4.95918e+06	6.23547e+06	6.2331e+06	6.55668e+06	4.56345e+06	4.42514e+06	3.94538e+06	4.64929e+06	5.00171e+06	3.87364e+06	4.24814e+06	6.13504e+06
AT4G30580.1	1	1	22.77	0.707084	5.21578	GI 31h	wt	| Symbols: ATS2, EMB1995, LPAT1 | Phospholipid/glycerol acyltransferase family protein | chr4:14932515-14934489 REVERSE LENGTH=356	1224.31	19232.6	11897.8	17332.8	29024.1	16262.3	9611.43	24370.6	16212.7	33040.5	140258	108221	56204.1	783.304	15817.4	103750	32926.5	52677	27710.5	13071.1	63977.5	11380	31389.2	9679.99	8745.84	91844.7	35110	51990.4	23911.4	98289.6	20814.3	19713.3	44977.7	11461.1	70789.4	123422
AT3G14120.1	1	1	26.27	0.707492	1.28276	GI 19h	GI 31h	| Symbols: | FUNCTIONS IN: molecular_function unknown; INVOLVED IN: transport; LOCATED IN: nuclear pore; EXPRESSED IN: 23 plant structures; EXPRESSED DURING: 13 growth stages; CONTAINS InterPro DOMAIN/s: Nuclear pore protein 84/107 (InterPro:IPR007	298275	438881	90894	508776	268378	130985	427278	600280	146874	344844	928721	333940	466599	156415	320840	568630	571591	396161	210654	221475	340153	376113	448483	493550	218318	631844	609184	535947	347888	247023	493569	332783	293181	290134	367454	331084
AT3G56910.1	1	1	25.27	0.74544	2.22484	GI 23h	GI 7h	| Symbols: PSRP5 | plastid-specific 50S ribosomal protein 5 | chr3:21069558-21070257 REVERSE LENGTH=148	178533	652237	540730	868803	1.7198e+06	132099	651418	639559	917088	297772	754672	708156	898651	456023	269604	1.05306e+06	595080	721694	447908	281343	768541	952324	854590	609684	499384	1.51577e+06	1.42857e+06	1.20635e+06	710686	1.20683e+06	801647	1.11466e+06	1.10083e+06	551013	502654	699726
AT5G65220.1	1	1	33.49	0.652035	1.81804	GI 23h	GI 3h	| Symbols: | Ribosomal L29 family protein | chr5:26061301-26062506 FORWARD LENGTH=173	134800	454746	326718	367071	541373	166224	596130	529919	213693	269148	760061	419232	775647	315490	248289	733160	577729	667061	375806	369646	503189	537821	526030	349481	472571	819378	967059	825190	645741	690011	571637	325286	805770	644912	377138	551685
AT1G63660.1	1	1	54.65	0.59366	1.66012	GI 11h	wt	| Symbols: | GMP synthase (glutamine-hydrolyzing), putative / glutamine amidotransferase, putative | chr1:23604127-23607080 REVERSE LENGTH=534	272894	362702	428770	592364	429322	251174	914238	935486	539825	522970	1.65781e+06	804133	976793	695013	544165	1.22736e+06	765409	1.02868e+06	383741	416283	932613	755506	726692	564998	501800	904517	839412	1.13841e+06	469890	701545	508998	707136	502842	445500	744747	696319
ATCG00065.1	1	1	41.56	0.714917	1.51748	wt	GI 3h	| Symbols: RPS12A, RPS12 | ribosomal protein S12A | chrC:69611-69724 REVERSE LENGTH=123	170778	1.07725e+06	341.281	1.59277e+06	1.50333e+06	254087	628673	714844	545220	425274	1.29851e+06	869707	1.19634e+06	679533	473964	1.4632e+06	1.0154e+06	1.09931e+06	486961	505740	576247	934412	865232	618386	914112	1.16812e+06	939993	924780	696830	289100	694258	857284	702886	555125	524584	1.08298e+06
AT1G56110.1	1	1	23.63	0.751565	6.25658	GI 11h	GI 23h	| Symbols: NOP56 | homolog of nucleolar protein NOP56 | chr1:20984544-20986893 REVERSE LENGTH=522	21647.6	137710	53514.7	49395.9	48342	0	116121	101737	177345	89401.2	53436	6371.35	68479.5	76125.9	105331	94186.7	117947	169558	156970	185645	37596.3	48138.7	28413.7	2552.46	81021	15617.9	131409	182317	26195.6	15431.5	27211	40899.8	19672.4	18086.7	26155.4	314529
ATCG00190.1	1	1	29.81	0.700028	4.89447	GI 31h	wt	| Symbols: RPOB | RNA polymerase subunit beta | chrC:23111-26329 REVERSE LENGTH=1072	14469.5	60442.3	2075.44	32976.7	36572.2	34867.1	196757	150335	54408	102820	230848	127696	205907	110956	40028.8	223832	155182	136518	850.342	70687.8	125416	126148	135137	85434.5	83925.8	188618	223063	191451	89164.7	63218.5	80956.7	107533	83756.3	50048.7	101255	208268
AT3G04870.1	1	1	20.23	0.785228	3.49901	GI 3h	GI 31h	| Symbols: ZDS, PDE181, SPC1 | zeta-carotene desaturase | chr3:1342842-1346189 FORWARD LENGTH=558	16257.5	80167.8	62901.5	29374.1	95660.4	128510	133239	71211.6	37948.1	84108.4	176389	76841.8	183432	37542.6	67075.9	19454.2	104845	46730.4	32359.9	65559.9	106424	122041	77701.8	42753.8	77214.3	164153	129337	156654	82382.7	94007.6	54579.1	43394.5	91577.4	44649.6	33591.6	33444.7
AT5G28840.1	5	5	242.84	0.82648	1.13469	GI 11h	GI 19h	| Symbols: GME | GDP-D-mannose 3',5'-epimerase | chr5:10862472-10864024 REVERSE LENGTH=377	3.52025e+06	7.51477e+06	4.70697e+06	7.05281e+06	7.63498e+06	4.95848e+06	9.01075e+06	7.97301e+06	2.34182e+06	5.1296e+06	1.36553e+07	7.38625e+06	8.37022e+06	5.4749e+06	4.85901e+06	1.15532e+07	7.99941e+06	8.24988e+06	3.3806e+06	3.82503e+06	8.39707e+06	6.76504e+06	7.85372e+06	6.34705e+06	6.07991e+06	9.2844e+06	7.25861e+06	9.76061e+06	5.46961e+06	6.8228e+06	5.73611e+06	5.59965e+06	5.60124e+06	4.67005e+06	7.11641e+06	6.80816e+06
ATCG00500.1	2	2	102.91	0.802402	1.23955	GI 11h	wt	| Symbols: ACCD | acetyl-CoA carboxylase carboxyl transferase subunit beta | chrC:57075-58541 FORWARD LENGTH=488	207229	780802	824713	992293	1.14618e+06	317556	1.56885e+06	1.4392e+06	389614	836022	1.7458e+06	1.04899e+06	1.41912e+06	1.03104e+06	799421	1.86155e+06	1.14176e+06	1.27164e+06	608544	626877	1.12788e+06	1.09259e+06	1.18178e+06	1.10612e+06	786112	1.19333e+06	1.27151e+06	1.36308e+06	852447	1.09682e+06	904080	928455	834299	788049	1.0886e+06	1.28867e+06
AT1G19480.1	4	4	290.71	0.801856	3.98516	GI 19h	GI 7h	| Symbols: | DNA glycosylase superfamily protein | chr1:6744520-6746144 FORWARD LENGTH=382	2.85847e+06	6.463e+06	4.06672e+06	6.71041e+06	2.75559e+06	3.98663e+06	6.12595e+06	5.26654e+06	1.82457e+06	3.11198e+06	7.3392e+06	6.12392e+06	6.66972e+06	1.9053e+06	2.98198e+06	7.90607e+06	5.41012e+06	4.52984e+06	2.49333e+06	3.07403e+06	3.67202e+06	4.75144e+06	5.35575e+06	5.63068e+06	2.88981e+06	6.47854e+06	5.78726e+06	1.98892e+06	4.10684e+06	7.72474e+06	5.39548e+06	3.40371e+06	3.2344e+06	2.92978e+06	5.06575e+06	6.29343e+06
AT1G30230.2;AT2G18110.1	2	2	52.41	0.786703	2.5834	GI 23h	GI 3h	| Symbols: | Glutathione S-transferase, C-terminal-like;Translation elongation factor EF1B/ribosomal protein S6 | chr1:10639286-10640601 FORWARD LENGTH=260	152374	58751.1	950315	201750	100248	179914	280287	257633	38133	140628	402163	231778	303675	96572.2	235014	420167	373019	226661	94916.4	68213.9	570971	349019	416945	351612	275688	665756	575698	616237	417368	516137	254986	463377	518307	376011	366863	276064
ATCG00380.1	2	2	124.64	0.783651	1.34648	GI 15h	GI 31h	| Symbols: RPS4 | chloroplast ribosomal protein S4 | chrC:45223-45828 REVERSE LENGTH=201	3.48083e+06	4.17076e+06	1.91918e+06	6.6928e+06	4.76367e+06	1.66784e+06	4.23976e+06	4.14047e+06	3.52853e+06	2.64328e+06	7.77983e+06	4.65723e+06	5.44411e+06	3.30683e+06	3.20164e+06	6.63296e+06	6.04567e+06	4.60135e+06	2.35444e+06	2.67228e+06	5.73617e+06	4.68286e+06	6.32209e+06	5.30114e+06	3.64909e+06	6.2736e+06	5.53167e+06	6.38711e+06	3.87752e+06	4.00663e+06	4.22004e+06	3.96902e+06	3.74464e+06	3.38543e+06	4.03831e+06	3.82572e+06
AT1G09200.1;AT1G13370.1;AT1G75600.1	2	2	70.47	0.834944	2.45448	GI 19h	GI 15h	| Symbols: | Histone superfamily protein | chr1:2971722-2972132 REVERSE LENGTH=136	611765	1.27296e+06	396757	641344	1.65789e+06	493990	561400	590388	956786	417906	859341	692321	966972	691064	421670	1.1527e+06	467450	652020	439114	396958	751252	618749	479653	368714	564792	418200	608832	682096	352286	492740	516350	516203	537132	301439	552489	970636
ATCG01120.1	3	3	125.96	0.780738	1.34654	GI 23h	GI 7h	| Symbols: RPS15 | chloroplast ribosomal protein S15 | chrC:123296-123562 REVERSE LENGTH=88	1.10456e+06	1.80913e+06	1.47201e+06	1.75326e+06	1.64873e+06	1.12491e+06	1.79768e+06	1.78555e+06	1.98965e+06	1.07163e+06	2.86566e+06	1.96898e+06	2.49763e+06	1.17644e+06	1.16139e+06	2.85052e+06	2.38619e+06	1.95727e+06	1.12444e+06	1.21592e+06	1.56683e+06	2.45274e+06	2.37698e+06	1.64479e+06	2.10926e+06	2.72588e+06	2.31995e+06	1.75608e+06	1.90889e+06	2.27301e+06	2.17808e+06	1.45548e+06	1.7104e+06	1.47056e+06	1.74307e+06	1.87238e+06
AT1G09640.1	1	1	29.28	0.789321	2.84187	GI 23h	wt	| Symbols: | Translation elongation factor EF1B, gamma chain | chr1:3120162-3122152 FORWARD LENGTH=414	78852.5	213292	35669.1	304350	387732	142172	418325	358497	118525	181138	448864	309237	388736	178544	179172	621140	394548	423461	164454	164943	533108	471571	396047	395051	356802	915634	843295	830605	487235	528519	460862	731053	572526	371838	310619	311392
AT2G42790.1	1	1	39.44	0.835914	2.03405	GI 31h	GI 3h	| Symbols: CSY3 | citrate synthase 3 | chr2:17803132-17805991 REVERSE LENGTH=509	31147.5	293363	219418	216452	228585	114963	285626	439586	71911.6	137711	328430	309775	368985	315776	204910	402703	190772	340220	191605	166333	122442	324009	298329	129381	330658	344416	318853	371655	220342	219016	223954	271185	171863	113842	280508	621850
AT2G41840.1;AT3G57490.1	6	3	290.69	0.83781	1.32576	GI 11h	GI 3h	| Symbols: | Ribosomal protein S5 family protein | chr2:17460016-17461398 REVERSE LENGTH=285	5.95575e+06	1.10645e+07	6.27145e+06	1.2571e+07	1.42804e+07	4.37723e+06	1.18013e+07	1.10249e+07	8.18957e+06	6.41344e+06	1.82166e+07	1.13709e+07	1.79833e+07	8.95595e+06	6.65821e+06	2.1375e+07	1.26203e+07	1.45464e+07	7.51863e+06	7.39591e+06	1.15953e+07	1.18226e+07	1.32957e+07	9.50214e+06	9.95485e+06	1.65647e+07	1.57226e+07	1.60928e+07	9.78027e+06	1.06204e+07	1.014e+07	1.24246e+07	1.14756e+07	9.19171e+06	9.90518e+06	1.15516e+07
AT2G05120.1	2	2	103.71	0.912908	1.46785	GI 11h	GI 31h	| Symbols: | Nucleoporin, Nup133/Nup155-like | chr2:1842069-1846858 REVERSE LENGTH=1285	685656	2.11638e+06	1.10644e+06	1.76851e+06	1.53822e+06	542563	1.42937e+06	1.8901e+06	617670	955670	2.37536e+06	1.13633e+06	1.72711e+06	1.18717e+06	870756	2.13552e+06	1.60303e+06	1.61643e+06	976074	1.19073e+06	1.31341e+06	1.37571e+06	1.57852e+06	1.29325e+06	1.00708e+06	2.00557e+06	2.3266e+06	2.15529e+06	1.26054e+06	1.23871e+06	1.62373e+06	1.03755e+06	1.19769e+06	879800	1.13025e+06	1.2448e+06
AT4G31180.1	1	1	33.59	0.961247	1.85813	wt	GI 15h	| Symbols: | Class II aminoacyl-tRNA and biotin synthetases superfamily protein | chr4:15156696-15159362 FORWARD LENGTH=558	21450.2	133154	68397.1	310747	352946	57921.4	208138	167960	85964	81975	272610	159010	181025	110077	48934.5	207991	122690	152928	126273	93273.6	76987.4	152808	125161	87926.1	96376.9	300612	248698	189979	134322	149170	125309	237467	174835	73287.2	126312	194204
AT5G47190.1;AT4G17560.1	3	3	126.49	0.826381	1.39526	GI 23h	wt	| Symbols: | Ribosomal protein L19 family protein | chr5:19164432-19166064 REVERSE LENGTH=229	1.95095e+06	5.21452e+06	4.18326e+06	5.87807e+06	6.16415e+06	2.71214e+06	7.88305e+06	6.6658e+06	3.92201e+06	4.28068e+06	1.07797e+07	6.18928e+06	9.46307e+06	5.4006e+06	3.95473e+06	8.95567e+06	6.91907e+06	8.35001e+06	4.21608e+06	4.01428e+06	5.2946e+06	7.0516e+06	7.26365e+06	4.91545e+06	5.46209e+06	7.48413e+06	8.59818e+06	8.33411e+06	6.40053e+06	6.37903e+06	5.59848e+06	6.51412e+06	7.2453e+06	5.08804e+06	4.6339e+06	7.41892e+06
ATCG00900.1	4	4	133.95	0.810088	1.90423	GI 23h	GI 7h	| Symbols: RPS7.1, RPS7 | Ribosomal protein S7p/S5e family protein | chrC:97478-97945 REVERSE LENGTH=155	1.68803e+06	3.12845e+06	1.17557e+06	3.85063e+06	4.69124e+06	1.46105e+06	3.84879e+06	3.45379e+06	2.80318e+06	1.83733e+06	4.99887e+06	3.03247e+06	4.92344e+06	3.06585e+06	2.20423e+06	5.58306e+06	4.40975e+06	5.11827e+06	2.5793e+06	2.30402e+06	5.0803e+06	4.66434e+06	4.41727e+06	3.14089e+06	4.67971e+06	6.76286e+06	6.92015e+06	7.32935e+06	4.20551e+06	4.27052e+06	4.22417e+06	6.34001e+06	5.45817e+06	4.16921e+06	3.36217e+06	4.12628e+06
AT5G26830.1	1	1	25.73	0.712465	2.09933	GI 31h	wt	| Symbols: | Threonyl-tRNA synthetase | chr5:9437351-9441568 FORWARD LENGTH=709	38417.4	111703	84464.9	154117	120588	179964	217553	244870	27811.1	66676.5	155017	205741	270906	149655	110034	241555	139112	148680	65057.7	68969	162760	134259	163811	170295	180464	245588	211882	312892	151499	175395	100285	200861	185227	94666.6	194825	296387
AT3G09630.1	2	1	91.29	0.756054	1.92006	GI 23h	GI 31h	| Symbols: | Ribosomal protein L4/L1 family | chr3:2953813-2955444 FORWARD LENGTH=406	169981	628463	10947.9	829112	852981	168861	526957	547829	496568	210680	739001	492232	1.01093e+06	477911	320876	1.06482e+06	790577	992852	277729	456075	604479	685390	516530	466619	705088	1.01141e+06	1.01834e+06	1.19719e+06	575253	462952	577640	1.08143e+06	1.03275e+06	494983	348839	605662
AT1G57720.1	1	1	61.59	0.853629	2.79681	GI 19h	GI 3h	| Symbols: | Translation elongation factor EF1B, gamma chain | chr1:21377873-21380114 FORWARD LENGTH=413	202816	817002	391480	940195	1.20474e+06	335954	899935	945306	232374	415758	1.40494e+06	883975	1.14534e+06	551323	460754	1.39927e+06	1.24367e+06	1.05068e+06	363474	391166	829980	1.02644e+06	1.44265e+06	1.24661e+06	777478	2.94587e+06	2.14129e+06	2.50171e+06	1.39624e+06	1.1512e+06	1.09264e+06	908627	1.52363e+06	1.07803e+06	777720	740496
AT1G06700.1	1	1	28.62	0.819723	1.40498	GI 3h	GI 23h	| Symbols: | Protein kinase superfamily protein | chr1:2052750-2054552 REVERSE LENGTH=361	130633	68518.1	159846	89615.2	122519	144292	164967	164550	46812.5	105361	367297	124010	211736	128084	63822.5	222960	139136	147857	52918.1	68634.2	120468	123860	122871	91382.8	105435	155349	122650	123178	76451.6	99522.6	87054.2	82570.3	87905.3	72039.1	125932	151558
AT5G14320.1	1	1	31.46	0.848527	6.96411	wt	GI 7h	| Symbols: | Ribosomal protein S13/S18 family | chr5:4617839-4618772 REVERSE LENGTH=169	18528.1	187689	13.9606	138746	372279	17516.1	84183.8	19716.1	48121.3	39011.6	51980.3	30871.7	15701	23552.3	19064.2	244761	35601.8	149097	78843.3	71273	16959.6	42634.7	34328.8	41462.8	51701.5	52188.2	205022	94711.7	77870.1	121428	99810.9	149151	85918.9	11992.6	12711.5	97165.6
AT1G10940.2	1	1	22.24	0.882964	1.27588	GI 15h	GI 23h	| Symbols: | Protein kinase superfamily protein | chr1:3656050-3658170 REVERSE LENGTH=371	86312	345703	143558	169822	135178	82126.7	341759	259873	117236	137734	465791	286474	401542	224112	112069	459954	199466	272192	116403	79975.7	332529	277184	281589	201573	188970	226276	229749	407228	92146.5	187763	178530	257944	99924.2	77625.2	166029	271895
AT1G07920.1	8	8	547.96	0.803559	1.80511	GI 23h	wt	| Symbols: | GTP binding Elongation factor Tu family protein | chr1:2455559-2457001 FORWARD LENGTH=449	1.97828e+07	4.00116e+07	2.4639e+07	4.43788e+07	2.56069e+07	3.96482e+07	5.81814e+07	5.5066e+07	3.33598e+07	2.68148e+07	6.3864e+07	4.33383e+07	5.44338e+07	3.34752e+07	3.62583e+07	7.76587e+07	4.81431e+07	5.38839e+07	2.6101e+07	2.71621e+07	4.87871e+07	5.98713e+07	4.72801e+07	4.08493e+07	4.25591e+07	6.26422e+07	7.60895e+07	8.22077e+07	5.22749e+07	4.85386e+07	4.93437e+07	7.01834e+07	5.38594e+07	2.97284e+07	4.26061e+07	4.80903e+07
AT3G57150.1	1	1	45.2	0.922231	24.3137	GI 31h	GI 3h	| Symbols: NAP57, AtNAP57, CBF5, AtCBF5 | homologue of NAP57 | chr3:21154255-21155952 REVERSE LENGTH=565	3985.24	111180	152.943	17938.2	9480.26	1493.98	3561.51	3314.91	11715.8	745.724	12.7688	313723	27873.2	1695.62	2731.54	2872.42	12099.4	1229.86	19489.4	4598.94	3276.97	2267.94	10832.2	1492.65	29559.7	236.599	1138.63	4858.36	2143.3	208341	698.835	1855.18	1135.69	1626.41	6843.78	255548
AT3G46970.1	1	1	45.78	0.932584	5.64224	GI 11h	wt	| Symbols: ATPHS2, PHS2 | alpha-glucan phosphorylase 2 | chr3:17301625-17306111 REVERSE LENGTH=841	4130.16	5983.41	0	16743	9949.6	12195	26669	45878.3	0	5630.57	41172.1	9150.92	13658.7	42214.3	0	55518.2	36354.8	113940	20932.9	0	10748.8	10957.6	6059.93	11853.2	9853.87	20202.9	19663.2	0	18963.9	12300.2	21330.7	20847.5	0	21505.8	11174.5	67702.7
AT2G41530.1	1	1	72.64	0.915924	2.13536	GI 23h	GI 31h	| Symbols: ATSFGH, SFGH | S-formylglutathione hydrolase | chr2:17323656-17325430 REVERSE LENGTH=284	89564	981368	948869	854813	1.10369e+06	801023	1.54461e+06	1.47549e+06	296376	607610	1.03297e+06	814912	1.33112e+06	805915	888010	1.9253e+06	757257	1.15014e+06	468098	453569	507233	1.21083e+06	801707	1.12132e+06	1.16612e+06	2.00842e+06	2.30746e+06	2.36515e+06	1.42684e+06	1.59114e+06	1.20392e+06	2.08669e+06	1.41587e+06	882195	1.2742e+06	609416
ATCG00750.1	2	2	80.06	0.943056	1.20869	GI 23h	wt	| Symbols: RPS11 | ribosomal protein S11 | chrC:78960-79376 REVERSE LENGTH=138	468772	1.09073e+06	923878	1.43702e+06	937248	1.27551e+06	917763	1.07915e+06	706374	714981	2.10751e+06	1.3885e+06	1.88168e+06	544556	985387	1.72595e+06	1.34494e+06	1.66659e+06	571425	653073	1.16212e+06	1.50305e+06	1.53461e+06	1.41176e+06	1.03515e+06	1.62862e+06	1.61879e+06	1.29687e+06	1.13088e+06	1.1007e+06	1.12592e+06	954660	1.23421e+06	1.02648e+06	1.06348e+06	1.3944e+06
AT2G31810.1	1	1	28.72	0.873776	1.46514	GI 19h	wt	| Symbols: | ACT domain-containing small subunit of acetolactate synthase protein | chr2:13524271-13528246 FORWARD LENGTH=491	91224.6	52309.5	272167	357261	225415	42294.9	429554	408621	69358.6	234350	574744	277838	377222	158674	203983	303273	338726	258102	125920	171213	344366	307022	343513	248221	164648	489911	490455	478041	228136	318745	265038	316086	254695	184428	302403	229187
AT1G72300.1	1	1	20.68	0.987471	1.4725	wt	GI 7h	| Symbols: | Leucine-rich receptor-like protein kinase family protein | chr1:27217679-27220966 REVERSE LENGTH=1095	643792	1.30621e+06	16684.6	1.41096e+06	1.32245e+06	363830	747249	902125	787028	491351	1.26019e+06	877557	932484	624036	426195	1.21392e+06	850529	775959	338921	465456	941308	778194	717603	678065	623479	1.61104e+06	1.01634e+06	912116	598214	485013	775120	929408	658946	543931	784884	971487
AT3G46520.1	7	0	289.93			---	---	| Symbols: ACT12 | actin-12 | chr3:17128567-17129981 FORWARD LENGTH=377	0	0	0	0	0	0	0	0	0	0	0	0	0	0	0	0	0	0	0	0	0	0	0	0	0	0	0	0	0	0	0	0	0	0	0	0
AT5G03100.1	1	0	26.71			---	---	| Symbols: | F-box/RNI-like superfamily protein | chr5:726832-727980 FORWARD LENGTH=307	0	0	0	0	0	0	0	0	0	0	0	0	0	0	0	0	0	0	0	0	0	0	0	0	0	0	0	0	0	0	0	0	0	0	0	0
AT5G12900.1	1	0	24.34			---	---	| Symbols: | unknown protein; FUNCTIONS IN: molecular_function unknown; INVOLVED IN: biological_process unknown; LOCATED IN: chloroplast; EXPRESSED IN: 21 plant structures; EXPRESSED DURING: 13 growth stages; BEST Arabidopsis thaliana protein match	0	0	0	0	0	0	0	0	0	0	0	0	0	0	0	0	0	0	0	0	0	0	0	0	0	0	0	0	0	0	0	0	0	0	0	0

## Sheet: Progenesis_norm
Accession	Peptide.count	Unique.peptides	Confidence.score	Anova..p.	Max.fold.change	Highest.mean.condition	Lowest.mean.condition	Description	wt_3_A	wt_7_A	wt_11_A	wt_19_A	wt_23_A	GI_3_A	GI_3_B	GI_3_C	GI_3_D	GI_3_E	GI_7_A	GI_7_B	GI_7_C	GI_7_D	GI_7_E	GI_11_A	GI_11_B	GI_11_C	GI_11_D	GI_11_E	GI_15_A	GI_15_B	GI_15_C	GI_15_D	GI_15_E	GI_19_A	GI_19_B	GI_19_C	GI_19_D	GI_23_A	GI_23_B	GI_23_C	GI_23_D	GI_23_E	GI_31_A	GI_31_B
AT5G43060.1	2	1	126.16	0	33096.8	GI 11h	wt	| Symbols: | Granulin repeat cysteine protease family protein | chr5:17269784-17272117 REVERSE LENGTH=463	0.104521	0	34.6242	0	0	32723.3	255074	122300	38969.1	213673	269005	142202	166072	151736	84697.1	276693	117377	262659	272764	219916	26432.9	131100	128045	129286	74022.3	185864	109595	175194	93272	111621	120260	27542.8	84134.4	33843.6	125572	148712
AT5G57360.2	33	29	2213.85	1.11e-16	27.887	GI 3h	wt	| Symbols: ZTL, LKP1, ADO1, FKL2 | Galactose oxidase/kelch repeat superfamily protein | chr5:23241597-23244415 FORWARD LENGTH=626	2.05231e+07	3.04228e+07	1.94491e+07	1.64547e+07	1.54046e+07	4.34638e+08	8.26739e+08	6.48897e+08	3.53468e+08	5.87826e+08	6.07516e+08	4.46822e+08	4.86597e+08	4.55502e+08	3.80332e+08	4.47634e+08	3.43001e+08	3.86881e+08	3.72523e+08	4.13407e+08	2.84048e+08	3.18898e+08	2.45319e+08	2.6861e+08	1.83498e+08	3.29323e+08	3.03722e+08	2.42467e+08	2.35105e+08	2.99052e+08	2.95816e+08	2.32391e+08	1.795e+08	1.79361e+08	4.30081e+08	5.57187e+08
AT1G22770.1	60	59	4370.69	1.11e-16	70.1809	GI 11h	wt	| Symbols: GI, FB | gigantea protein (GI) | chr1:8062398-8067447 FORWARD LENGTH=1173	5.50978e+07	3.79335e+08	5.82974e+07	4.7789e+07	8.0254e+07	7.33109e+09	1.03819e+10	6.6257e+09	5.64961e+09	7.52835e+09	8.0664e+09	6.64592e+09	7.57151e+09	7.32627e+09	6.51555e+09	1.07443e+10	6.03269e+09	9.07342e+09	8.72335e+09	8.99264e+09	4.45324e+09	7.5814e+09	5.21969e+09	6.19489e+09	5.19575e+09	5.92776e+09	5.3059e+09	5.61563e+09	5.09675e+09	6.88796e+09	5.74274e+09	4.65739e+09	4.57082e+09	3.25028e+09	6.1125e+09	8.63698e+09
AT1G68050.1	11	9	490.97	7.11e-14	13.6656	GI 11h	GI 23h	| Symbols: ADO3, FKF1 | flavin-binding, kelch repeat, f box 1 | chr1:25508737-25510697 FORWARD LENGTH=619	955354	1.36161e+06	815150	639477	1.25042e+06	687866	1.24088e+06	737327	872978	1.0757e+06	6.23659e+06	5.44309e+06	6.17562e+06	7.25959e+06	5.90669e+06	1.36935e+07	7.54996e+06	1.20195e+07	1.07443e+07	1.08022e+07	3.41839e+06	5.08879e+06	3.08221e+06	3.2361e+06	2.28685e+06	1.79895e+06	2.08398e+06	1.49745e+06	1.29088e+06	950259	941500	909156	560481	649383	2.49101e+06	4.79302e+06
AT1G56500.1	2	2	88.61	1.33e-14	20.8498	GI 11h	wt	| Symbols: | haloacid dehalogenase-like hydrolase family protein | chr1:21159775-21167092 FORWARD LENGTH=1055	30800.4	41808.2	19313.9	39951.6	42875.3	293735	707108	543496	288222	551398	651179	474597	517220	621556	429946	922287	520197	830070	610396	760542	420191	588094	481899	513212	418269	557566	561184	586233	487273	433573	465371	525208	342683	269623	288274	575069
AT1G04530.1	2	2	101.65	9.81e-12	11	GI 31h	wt	| Symbols: TPR4 | Tetratricopeptide repeat (TPR)-like superfamily protein | chr1:1234456-1235895 REVERSE LENGTH=310	82691.1	35385	45333	20223.7	29777	346357	360211	392395	208630	334823	516757	434719	470393	528205	322668	343980	336331	406663	408024	418349	205104	340241	321251	257794	284364	335397	312486	369870	252515	214365	195224	246535	208864	233476	341304	597702
AT5G02940.1	1	1	78.87	1.56e-12	41.4629	GI 31h	wt	| Symbols: | Protein of unknown function (DUF1012) | chr5:684671-689674 REVERSE LENGTH=813	2495.15	13016.8	23482	8364.76	18901.6	407051	492951	450548	242800	490247	421752	376662	436827	514175	415666	519843	373136	648708	605433	577812	338669	521373	438058	445408	334010	462439	526842	331021	345341	329522	297660	379292	382262	291439	346955	751982
AT5G06600.1	23	9	1007.58	2.43e-13	18.0199	GI 3h	wt	| Symbols: UBP12 | ubiquitin-specific protease 12 | chr5:2019545-2027834 REVERSE LENGTH=1116	1.88904e+06	2.19666e+06	1.88309e+06	1.3855e+06	1.27937e+06	2.03376e+07	5.39173e+07	2.99249e+07	1.82395e+07	3.31585e+07	2.97902e+07	1.97401e+07	2.30993e+07	2.21667e+07	2.26672e+07	3.80949e+07	1.84641e+07	2.5998e+07	1.62554e+07	2.30794e+07	1.55728e+07	2.86588e+07	1.4525e+07	2.28312e+07	1.63957e+07	2.20877e+07	2.0829e+07	1.45707e+07	1.96727e+07	2.38799e+07	1.98094e+07	1.19391e+07	1.71745e+07	1.21331e+07	2.03799e+07	8.21816e+06
AT1G23410.1;AT3G09790.1	6	6	450.74	1.58e-12	6.48471	GI 11h	wt	| Symbols: | Ribosomal protein S27a / Ubiquitin family protein | chr1:8314940-8315410 FORWARD LENGTH=156	1.65816e+06	2.93981e+06	1.63951e+06	1.9323e+06	2.76745e+06	9.60693e+06	1.55368e+07	1.15824e+07	5.84774e+06	1.08077e+07	1.24658e+07	9.82326e+06	1.14146e+07	1.1547e+07	9.12774e+06	1.68337e+07	1.05654e+07	1.47372e+07	1.50537e+07	1.37348e+07	9.14851e+06	1.54985e+07	1.02573e+07	1.16204e+07	9.18378e+06	1.65125e+07	1.40416e+07	1.05564e+07	1.14465e+07	1.38106e+07	1.14258e+07	1.30208e+07	1.2966e+07	8.90947e+06	8.13541e+06	1.11393e+07
AT1G47128.1	4	3	299.31	1.2e-11	18.6011	GI 11h	wt	| Symbols: RD21, RD21A | Granulin repeat cysteine protease family protein | chr1:17283139-17285609 REVERSE LENGTH=462	479086	628667	446444	323359	244282	4.69072e+06	9.18928e+06	6.30398e+06	4.97279e+06	7.04024e+06	6.63959e+06	5.37421e+06	5.16679e+06	5.82662e+06	5.46188e+06	7.3665e+06	5.87735e+06	8.15121e+06	9.10183e+06	8.97168e+06	3.89472e+06	6.11583e+06	5.52252e+06	6.16107e+06	4.65605e+06	6.41913e+06	5.7018e+06	5.40665e+06	6.43132e+06	8.29052e+06	6.31517e+06	4.74362e+06	4.69235e+06	4.00133e+06	4.79215e+06	5.79359e+06
AT4G01050.1	4	4	218.54	1.96e-11	6.70886	GI 31h	wt	| Symbols: TROL | thylakoid rhodanese-like | chr4:455874-458175 FORWARD LENGTH=466	572103	760415	326773	349327	660940	2.22222e+06	4.96718e+06	3.4455e+06	2.53125e+06	4.32982e+06	3.74447e+06	2.76204e+06	3.77556e+06	3.59179e+06	2.85992e+06	3.52152e+06	2.38545e+06	3.71573e+06	3.7866e+06	3.48857e+06	2.37015e+06	3.14667e+06	2.41264e+06	2.79856e+06	2.53167e+06	2.80354e+06	2.75948e+06	3.16826e+06	2.63425e+06	2.18218e+06	2.42518e+06	2.45955e+06	1.71939e+06	1.86488e+06	2.52008e+06	4.6438e+06
AT5G48300.1	2	2	70.32	5.23e-10	12.4639	GI 3h	GI 15h	| Symbols: ADG1, APS1 | ADP glucose pyrophosphorylase 1 | chr5:19570326-19572557 FORWARD LENGTH=520	520669	677221	210294	134667	331399	608694	1.09983e+06	1.03754e+06	1.10587e+06	1.0752e+06	656172	388421	662174	713080	635231	159194	43497.5	88033.3	155172	115730	92726.5	105623	48102.1	85707.1	63152.4	117839	195419	114944	77811.4	153817	181614	156313	65128.9	40536.9	587894	1.09434e+06
AT2G18915.2	22	18	1096.8	1.92e-10	11.492	GI 3h	wt	| Symbols: LKP2, ADO2 | LOV KELCH protein 2 | chr2:8194792-8197255 REVERSE LENGTH=611	4.57772e+06	3.03096e+06	4.22529e+06	3.3849e+06	1.82828e+06	3.91414e+07	5.79644e+07	3.99251e+07	1.77816e+07	4.10934e+07	4.00498e+07	2.95716e+07	3.61611e+07	3.01663e+07	2.80825e+07	5.17284e+07	3.40647e+07	3.87213e+07	3.39673e+07	3.72551e+07	3.39334e+07	4.54554e+07	3.08529e+07	3.80044e+07	2.3654e+07	3.79297e+07	3.74767e+07	3.50791e+07	3.15191e+07	4.29413e+07	3.33225e+07	2.94418e+07	2.60278e+07	2.08262e+07	2.83181e+07	3.59977e+07
AT3G56940.1	5	5	264.83	2.9e-10	3.36144	GI 31h	wt	| Symbols: CRD1, CHL27, ACSF | dicarboxylate diiron protein, putative (Crd1) | chr3:21076594-21078269 FORWARD LENGTH=409	1.53928e+06	2.18972e+06	1.65788e+06	1.45332e+06	2.14661e+06	4.7532e+06	7.54157e+06	6.36005e+06	5.01893e+06	6.01105e+06	5.96521e+06	5.67949e+06	6.39539e+06	6.6007e+06	5.27462e+06	5.2571e+06	3.57754e+06	4.38458e+06	4.01172e+06	4.30235e+06	3.59977e+06	4.23972e+06	3.25294e+06	3.4465e+06	3.60487e+06	4.31501e+06	4.52083e+06	3.55363e+06	3.54788e+06	3.90089e+06	3.459e+06	4.17526e+06	3.46888e+06	2.71589e+06	4.96182e+06	7.12162e+06
AT1G60780.1	1	1	42.43	5.85e-06	51.0924	GI 19h	wt	| Symbols: HAP13 | Clathrin adaptor complexes medium subunit family protein | chr1:22369289-22371885 REVERSE LENGTH=428	3.75587	2964.15	6619.61	802.936	1905.48	64165.1	162072	112179	51965.3	67979.5	104953	99117.6	106772	45067	67046.6	90529.4	31178.8	43394	32572.3	76858.2	53845.8	99924.5	38586.8	10849.6	84359.6	145208	116934	131015	46087.7	54278.4	36237.5	28743.4	64310.1	21975.4	42375.9	56470.4
AT5G09810.1;AT2G42170.1;AT3G12110.1	12	4	628.6	5.94e-09	3.19585	GI 7h	wt	| Symbols: ACT7 | actin 7 | chr5:3052809-3054220 FORWARD LENGTH=377	730887	1.39786e+06	2.0283e+06	1.06403e+06	1.24086e+06	3.17281e+06	3.71219e+06	3.44902e+06	3.15109e+06	3.61882e+06	3.77563e+06	3.6575e+06	4.91358e+06	4.5441e+06	3.76058e+06	3.57937e+06	2.99191e+06	3.45789e+06	3.48598e+06	3.94665e+06	2.37531e+06	3.48301e+06	3.31504e+06	2.82086e+06	2.82624e+06	3.41544e+06	3.16493e+06	2.89257e+06	3.17097e+06	2.45412e+06	2.13509e+06	1.56023e+06	2.82492e+06	2.6187e+06	3.13795e+06	4.49438e+06
AT1G06950.1	4	4	127.07	1.57e-09	5.50231	GI 11h	wt	| Symbols: ATTIC110, TIC110 | translocon at the inner envelope membrane of chloroplasts 110 | chr1:2130303-2135563 REVERSE LENGTH=1016	205702	356780	198039	168252	374495	895661	1.60432e+06	1.2354e+06	921745	1.30804e+06	1.60962e+06	1.1333e+06	1.34435e+06	1.29389e+06	1.00951e+06	1.97475e+06	945323	1.60304e+06	1.316e+06	1.33188e+06	664151	1.23118e+06	838752	1.05965e+06	1.10065e+06	1.30795e+06	1.08498e+06	1.24423e+06	1.03807e+06	1.25044e+06	1.11931e+06	1.07555e+06	875945	605460	894759	1.54017e+06
AT1G15930.2	1	1	37.67	5.8e-09	17.7047	GI 31h	wt	| Symbols: | Ribosomal protein L7Ae/L30e/S12e/Gadd45 family protein | chr1:5471702-5472741 FORWARD LENGTH=144	34905.2	38858.1	25851.8	22242.5	25915.4	168779	397838	382534	133855	324139	320624	317067	406471	392674	453670	437613	228287	426062	515494	333556	81027.3	249147	200584	202302	253573	192095	275626	139866	224863	244174	261310	293910	208310	130746	269478	777031
AT4G35250.1	10	10	526.05	7.33e-09	3.77849	GI 11h	wt	| Symbols: | NAD(P)-binding Rossmann-fold superfamily protein | chr4:16771401-16773269 REVERSE LENGTH=395	1.32859e+06	1.89373e+06	2.54199e+06	1.64492e+06	2.38548e+06	5.45065e+06	9.57733e+06	7.63821e+06	4.41926e+06	6.74632e+06	7.56974e+06	5.99358e+06	6.53699e+06	6.72097e+06	6.24685e+06	8.78443e+06	5.2539e+06	7.01701e+06	8.03529e+06	7.91866e+06	4.42628e+06	6.21806e+06	5.02051e+06	5.59094e+06	5.50726e+06	6.14967e+06	7.43175e+06	6.54806e+06	5.74863e+06	5.94005e+06	6.07508e+06	6.12735e+06	4.0715e+06	2.97498e+06	5.13345e+06	9.38618e+06
AT5G01220.1	1	1	27.81	1.91e-08	13.9394	GI 31h	wt	| Symbols: SQD2 | sulfoquinovosyldiacylglycerol 2 | chr5:86907-89885 REVERSE LENGTH=510	1211.81	5350.89	2173.07	10659.3	14124	64543.5	103951	80299.2	39754.7	44729.2	125875	58663.4	86599.3	105996	63779.1	76507.4	40168.2	39260.5	69563.3	76648.2	63291.3	77550.7	53216.5	49096.5	71196.3	97678.6	83715.6	36303.2	32358.8	63337.6	59162.1	48495.5	36989.4	24349.5	68556.5	118338
AT3G11910.1	20	7	759.5	4.76e-08	6.73325	GI 3h	wt	| Symbols: UBP13 | ubiquitin-specific protease 13 | chr3:3761758-3770290 REVERSE LENGTH=1115	942879	645085	949238	1.25326e+06	441164	3.75436e+06	1.00482e+07	5.14977e+06	3.0883e+06	6.45198e+06	5.49835e+06	3.66617e+06	4.38995e+06	3.96723e+06	4.82141e+06	7.35947e+06	3.86815e+06	4.98184e+06	3.13262e+06	4.72636e+06	3.43113e+06	5.87559e+06	3.88481e+06	4.80303e+06	3.37941e+06	4.43864e+06	3.99024e+06	4.13294e+06	3.66658e+06	4.55507e+06	3.49875e+06	2.15381e+06	3.54154e+06	2.84399e+06	3.67817e+06	2.45092e+06
AT5G01920.1	1	1	65.7	5.95e-08	4.86058	GI 31h	wt	| Symbols: STN8 | Protein kinase superfamily protein | chr5:359154-360867 FORWARD LENGTH=495	60173.8	129366	238904	97240.4	74028.5	305802	605210	547477	638179	535959	426098	533479	476641	475877	424361	566412	392836	554617	616644	486786	337681	522362	346968	437063	382631	411951	328577	469428	258832	382688	418691	396779	271224	192526	460481	705499
AT1G56070.1	2	2	188.8	2.34e-07	2.22457	GI 7h	wt	| Symbols: LOS1 | Ribosomal protein S5/Elongation factor G/III/V family protein | chr1:20968245-20971077 REVERSE LENGTH=843	2.11504e+06	2.47224e+06	2.41434e+06	1.70084e+06	1.65659e+06	4.67277e+06	4.34911e+06	4.5337e+06	4.57654e+06	3.5702e+06	4.28295e+06	4.10924e+06	5.11149e+06	4.95563e+06	4.58514e+06	4.7195e+06	3.36105e+06	3.86081e+06	3.7147e+06	3.4878e+06	2.40721e+06	3.70972e+06	3.03839e+06	3.34746e+06	3.9829e+06	3.73609e+06	3.63705e+06	2.69487e+06	3.0824e+06	2.77641e+06	2.91791e+06	2.7101e+06	3.39794e+06	2.88837e+06	3.74457e+06	5.42014e+06
AT1G31330.1	5	5	285.99	2.27e-07	4.01907	GI 31h	wt	| Symbols: PSAF | photosystem I subunit F | chr1:11215011-11215939 REVERSE LENGTH=221	8.28649e+06	2.35895e+07	1.6708e+07	1.75597e+07	3.02522e+07	4.09042e+07	9.41525e+07	6.55261e+07	6.19609e+07	5.52995e+07	7.31681e+07	5.84667e+07	6.23897e+07	7.10261e+07	5.64631e+07	7.45572e+07	5.51931e+07	8.08987e+07	7.60991e+07	7.10849e+07	4.63392e+07	5.862e+07	5.55612e+07	5.46944e+07	6.70062e+07	5.49446e+07	6.70759e+07	6.00216e+07	6.00367e+07	7.11862e+07	6.23663e+07	7.33761e+07	5.22287e+07	4.67369e+07	4.96814e+07	1.05287e+08
AT1G05190.1	4	4	331.69	0.00203754	3.51896	GI 23h	GI 31h	| Symbols: emb2394 | Ribosomal protein L6 family | chr1:1502515-1503738 REVERSE LENGTH=223	1.4871e+06	4.91613e+06	7.69799e+06	7.78686e+06	1.28525e+07	3.08642e+06	5.99792e+06	4.37719e+06	5.62637e+06	2.61992e+06	3.31015e+06	2.00369e+06	3.14722e+06	3.26543e+06	3.20459e+06	3.69629e+06	4.99931e+06	5.21325e+06	4.12468e+06	5.43788e+06	5.43931e+06	7.00543e+06	4.34115e+06	2.89003e+06	4.53217e+06	6.95158e+06	9.77165e+06	5.65179e+06	8.61232e+06	6.84253e+06	5.46855e+06	1.08197e+07	1.24316e+07	1.08802e+07	1.81764e+06	3.46149e+06
ATCG00270.1	4	4	178.85	2.95e-07	4.454	GI 11h	wt	| Symbols: PSBD | photosystem II reaction center protein D | chrC:32711-33772 FORWARD LENGTH=353	2.13494e+06	2.83113e+06	1.61711e+06	1.72575e+06	3.04806e+06	3.21273e+06	8.11764e+06	4.75679e+06	4.89521e+06	5.41574e+06	5.67027e+06	4.23497e+06	5.30821e+06	7.0188e+06	5.46485e+06	1.05063e+07	6.4808e+06	1.06401e+07	1.12963e+07	1.16605e+07	5.3683e+06	6.71157e+06	5.90731e+06	6.71743e+06	7.6763e+06	6.99851e+06	5.7975e+06	7.15314e+06	5.75064e+06	8.556e+06	7.64776e+06	6.96228e+06	6.35339e+06	5.43343e+06	3.93421e+06	7.88172e+06
AT5G56030.2;AT5G52640.1;AT5G56000.1	5	5	186.6	4.53e-07	5.59196	GI 31h	wt	| Symbols: HSP81-2 | heat shock protein 81-2 | chr5:22686923-22689433 FORWARD LENGTH=728	1.17076e+06	1.51981e+06	1.3662e+06	930332	1.45015e+06	4.12593e+06	5.85682e+06	4.6082e+06	3.20199e+06	4.92079e+06	5.77451e+06	4.8993e+06	5.59418e+06	6.7611e+06	4.51929e+06	6.59799e+06	3.48596e+06	5.50942e+06	5.8074e+06	5.18325e+06	2.45175e+06	4.36354e+06	3.607e+06	3.41862e+06	4.02743e+06	4.39201e+06	3.93018e+06	3.07459e+06	3.39397e+06	4.08519e+06	3.33986e+06	3.05043e+06	2.95204e+06	2.62118e+06	4.04456e+06	1.03542e+07
AT4G04640.1	7	7	414.1	2.83e-06	3.43932	GI 31h	GI 23h	| Symbols: ATPC1 | ATPase, F1 complex, gamma subunit protein | chr4:2350761-2351882 REVERSE LENGTH=373	6.24726e+06	6.20085e+06	4.57779e+06	3.24568e+06	4.24611e+06	1.10685e+07	1.12262e+07	1.17583e+07	7.79382e+06	8.06339e+06	9.5663e+06	8.11504e+06	1.72476e+07	1.40594e+07	1.3702e+07	1.17362e+07	6.84852e+06	9.17866e+06	6.49951e+06	5.51041e+06	5.51827e+06	5.662e+06	4.61988e+06	4.78011e+06	1.09853e+07	5.58439e+06	5.72909e+06	6.56464e+06	3.97224e+06	5.33945e+06	4.5157e+06	4.88481e+06	3.90804e+06	2.87492e+06	1.12791e+07	1.83306e+07
AT1G55670.1	3	3	217.73	2.69e-07	5.83578	GI 31h	wt	| Symbols: PSAG | photosystem I subunit G | chr1:20802874-20803356 REVERSE LENGTH=160	514929	2.26432e+06	365838	947657	1.54626e+06	3.75802e+06	5.51155e+06	4.63839e+06	3.18314e+06	4.24121e+06	6.70499e+06	5.49425e+06	5.99497e+06	7.05885e+06	3.74177e+06	6.51202e+06	4.16069e+06	7.29618e+06	6.40085e+06	5.94962e+06	2.48288e+06	5.36271e+06	4.91507e+06	4.25015e+06	5.60592e+06	5.056e+06	5.13849e+06	4.72282e+06	4.53385e+06	3.17877e+06	4.20314e+06	3.24494e+06	4.0285e+06	2.90929e+06	3.85533e+06	9.30788e+06
AT5G47210.1	1	1	52.94	2.18e-05	Inf	GI 3h	GI 19h	| Symbols: | Hyaluronan / mRNA binding family | chr5:19169222-19171012 REVERSE LENGTH=357	591384	667969	25382.8	0	88354.9	178068	15547.1	153809	2.26858e+06	294225	645827	630900	665626	289762	307009	509871	5162.5	99901.3	79938.9	8284.92	0	23600.6	7366.67	27245.7	562730	0	0	0	0	21671.1	17289.8	0	0	0	486738	554516
AT3G62910.1	1	1	45.48	6.9e-06	3.2233	GI 11h	wt	| Symbols: APG3 | Peptide chain release factor 1 | chr3:23257661-23260386 REVERSE LENGTH=422	67884.7	39239.5	70638.9	26371.2	39717.1	88388	110470	133273	107515	90320.7	137406	156993	126679	124613	135651	112883	112583	162578	236545	161419	78818.2	125724	129437	130002	131812	100526	160678	151817	144612	102835	151529	172119	116999	105113	85049.9	225946
AT1G75950.1	1	1	50.4	6.03e-07	6.89218	GI 3h	wt	| Symbols: SKP1, ASK1, ATSKP1, SKP1A, UIP1 | S phase kinase-associated protein 1 | chr1:28516715-28517454 FORWARD LENGTH=160	288100	271649	783761	443312	320623	2.36264e+06	3.8429e+06	2.94315e+06	2.02865e+06	3.34754e+06	2.96761e+06	2.06655e+06	3.09806e+06	2.73706e+06	2.13049e+06	2.76969e+06	1.78666e+06	2.1715e+06	1.85327e+06	1.96425e+06	1.11214e+06	2.59144e+06	1.43676e+06	1.48035e+06	1.73443e+06	2.51162e+06	1.72293e+06	2.39755e+06	1.98057e+06	2.05078e+06	1.56052e+06	1.08708e+06	1.81568e+06	1.56775e+06	2.17388e+06	1.97667e+06
AT2G39800.1	9	6	472.39	2.22e-05	8.28578	wt	GI 19h	| Symbols: P5CS1, ATP5CS | delta1-pyrroline-5-carboxylate synthase 1 | chr2:16598516-16602939 REVERSE LENGTH=717	8.89413e+06	3.11011e+07	3.16022e+07	1.62912e+07	2.66843e+07	3.13167e+06	6.59909e+06	5.67687e+06	3.50598e+06	5.63485e+06	4.30674e+06	3.09602e+06	4.05501e+06	6.74782e+06	3.69474e+06	4.18884e+06	3.62605e+06	4.66531e+06	4.01848e+06	6.16947e+06	3.90557e+06	6.33308e+06	2.823e+06	3.193e+06	4.20772e+06	2.57301e+06	4.41426e+06	3.48177e+06	3.09723e+06	2.29168e+06	3.37201e+06	3.79659e+06	3.02677e+06	1.75165e+06	1.90327e+06	4.83357e+06
AT3G63410.1	3	3	119.22	9.33e-07	5.48768	GI 19h	wt	| Symbols: APG1, VTE3, IEP37, E37 | S-adenosyl-L-methionine-dependent methyltransferases superfamily protein | chr3:23415816-23417002 REVERSE LENGTH=338	1.82644e+06	4.68169e+06	3.16807e+06	3.1423e+06	4.02299e+06	7.44821e+06	1.39688e+07	1.40679e+07	1.20331e+07	1.03241e+07	1.10813e+07	9.33721e+06	1.26008e+07	1.21735e+07	7.90974e+06	1.60554e+07	9.79425e+06	1.39727e+07	1.2322e+07	1.35655e+07	9.77095e+06	1.15331e+07	9.84959e+06	1.00483e+07	1.03312e+07	1.25206e+07	1.12998e+07	1.28689e+07	1.06018e+07	1.16065e+07	1.10949e+07	1.14923e+07	9.46916e+06	6.57327e+06	8.93104e+06	1.43873e+07
ATCG00020.1	3	3	136.73	1.22e-06	4.831	GI 31h	wt	| Symbols: PSBA | photosystem II reaction center protein A | chrC:383-1444 REVERSE LENGTH=353	976176	1.60165e+06	1.17796e+06	978995	1.58618e+06	3.69029e+06	6.87826e+06	3.42356e+06	2.62866e+06	4.07232e+06	6.16433e+06	3.19265e+06	4.85722e+06	4.34721e+06	3.67087e+06	7.76098e+06	3.52503e+06	4.43995e+06	5.19974e+06	6.28774e+06	4.15789e+06	4.72248e+06	3.09126e+06	2.54101e+06	4.05527e+06	5.23784e+06	3.77126e+06	3.88167e+06	1.88819e+06	5.46804e+06	3.48711e+06	3.18588e+06	3.8203e+06	3.00343e+06	4.0684e+06	8.14622e+06
ATCG00120.1	14	12	896.9	3.66e-06	5.48613	GI 31h	wt	| Symbols: ATPA | ATP synthase subunit alpha | chrC:9938-11461 REVERSE LENGTH=507	2.91408e+07	3.44969e+07	3.56636e+07	2.65333e+07	1.76577e+07	1.03196e+08	1.22648e+08	1.11283e+08	7.69134e+07	8.63006e+07	9.67611e+07	7.7692e+07	1.68961e+08	1.33928e+08	1.25413e+08	1.18403e+08	7.06323e+07	1.03689e+08	6.14154e+07	5.70108e+07	5.11396e+07	5.09463e+07	4.39174e+07	4.44446e+07	1.03853e+08	5.45721e+07	6.33869e+07	6.86629e+07	4.25795e+07	5.48963e+07	3.95326e+07	4.83787e+07	4.32429e+07	2.78654e+07	1.09171e+08	2.05716e+08
AT1G04170.1	1	1	21.12	0.000499091	52.0568	GI 3h	wt	| Symbols: EIF2 GAMMA | eukaryotic translation initiation factor 2 gamma subunit | chr1:1097423-1099702 FORWARD LENGTH=465	9841.12	0	0	0	0	11827.6	223171	89224.3	40844.2	147230	13316.2	60395.4	115871	210293	99409.9	33702.7	60628	141151	97323.5	104003	0	113649	55445.5	61068.1	129634	10003.1	62593.5	13382.9	71058.4	40362.2	63866	155618	89255.1	31945.5	12037.3	166128
AT5G03880.1	3	3	143.85	1.83e-06	6.10335	GI 31h	wt	| Symbols: | Thioredoxin family protein | chr5:1038674-1041453 REVERSE LENGTH=339	231006	537891	642495	575525	198217	2.03248e+06	2.76955e+06	2.15604e+06	1.88794e+06	2.10917e+06	2.76461e+06	2.06552e+06	2.87343e+06	1.94655e+06	2.29249e+06	2.99309e+06	1.81965e+06	2.59244e+06	2.51659e+06	2.63105e+06	1.02323e+06	2.37843e+06	2.00642e+06	1.98895e+06	1.99463e+06	2.12128e+06	2.29419e+06	644961	2.21799e+06	2.11858e+06	1.87862e+06	1.34322e+06	1.65867e+06	1.39745e+06	1.99293e+06	3.34172e+06
AT1G48120.1	6	6	335.24	0.00133761	2.16511	wt	GI 15h	| Symbols: | hydrolases;protein serine/threonine phosphatases | chr1:17774238-17779624 REVERSE LENGTH=1340	6.35049e+06	1.23251e+07	1.26398e+07	1.28732e+07	1.485e+07	4.88718e+06	9.19732e+06	6.27653e+06	8.26397e+06	6.58662e+06	7.02984e+06	5.53459e+06	6.63302e+06	7.48337e+06	4.75347e+06	9.53665e+06	5.36191e+06	7.13333e+06	7.79421e+06	8.05765e+06	5.89448e+06	6.74727e+06	5.24175e+06	4.59985e+06	4.78486e+06	7.42254e+06	8.0085e+06	6.12024e+06	5.9024e+06	6.96195e+06	6.16379e+06	7.30642e+06	6.52709e+06	4.97162e+06	4.59447e+06	7.16747e+06
AT1G67700.2	1	1	23.36	0.000143401	32.9142	GI 3h	GI 23h	| Symbols: | unknown protein; FUNCTIONS IN: molecular_function unknown; INVOLVED IN: biological_process unknown; LOCATED IN: chloroplast, chloroplast envelope; EXPRESSED IN: 22 plant structures; EXPRESSED DURING: 13 growth stages; Has 49 Blast hits	158887	98498.8	253007	29257.9	27569.6	118303	58306.4	209461	1.09956e+06	131525	109461	214599	102615	117683	86881.2	100241	8924.2	29206.4	45419.2	50197.2	10009.2	74693.3	34886.1	50671	139321	8324.95	6643.69	12749.7	5210.51	7806.65	29233.7	3142.53	6268.06	2681.67	81192.7	245018
AT5G43970.1	1	1	28.85	0.000299595	32.2532	GI 7h	wt	| Symbols: TOM22-V, TOM9-2, ATTOM22-V | translocase of outer membrane 22-V | chr5:17692888-17693187 FORWARD LENGTH=99	0	2837.04	116.925	7059.95	5318.93	28452.6	54183.7	76752.1	15159.8	70561.9	122172	88112.4	103259	107196	73794.5	126224	59912.8	129925	5527.15	71721.2	45512.9	50406.9	40666.9	49414.1	107310	10668.2	57231.1	54588.2	46287.7	22864.4	43992.7	53628.3	25846.8	9192.94	50302.1	114428
AT5G54770.1	2	2	137.53	6.68e-06	9.99055	GI 11h	wt	| Symbols: THI1, TZ, THI4 | thiazole biosynthetic enzyme, chloroplast (ARA6) (THI1) (THI4) | chr5:22246634-22247891 FORWARD LENGTH=349	56305.5	251781	164849	20698.4	118053	240181	633947	283911	248713	422829	516141	524112	1.19365e+06	732483	673819	1.65032e+06	587961	1.46135e+06	1.28468e+06	1.12678e+06	233608	791340	495222	524130	816712	524330	763642	658768	476244	535684	390754	658334	497909	182122	327210	1.32587e+06
AT1G08520.1	2	2	63.8	0.000171333	2.78099	GI 7h	GI 23h	| Symbols: ALB1, ALB-1V, V157, PDE166, CHLD | ALBINA 1 | chr1:2696538-2700819 FORWARD LENGTH=760	285186	543141	604560	218309	210336	472514	567864	554946	735653	529894	800141	620364	719110	696553	456907	782036	316660	516771	505370	455451	314497	448220	358022	395372	482880	352165	221582	369284	280195	345648	356326	238283	140460	103420	490014	646967
AT5G26710.1	25	25	1333.88	0.00179277	2.69921	wt	GI 31h	| Symbols: | Glutamyl/glutaminyl-tRNA synthetase, class Ic | chr5:9305673-9308247 FORWARD LENGTH=719	8.30718e+07	1.92992e+08	1.28496e+08	1.91833e+08	2.82949e+08	7.93088e+07	1.41626e+08	8.09619e+07	6.88684e+07	9.90273e+07	8.55077e+07	6.41747e+07	8.35135e+07	6.4614e+07	5.98739e+07	1.43302e+08	7.68137e+07	1.0792e+08	9.43834e+07	1.14191e+08	6.50958e+07	9.89999e+07	6.91351e+07	9.49239e+07	6.18008e+07	1.23929e+08	1.04929e+08	8.21855e+07	9.40412e+07	1.45061e+08	1.18534e+08	1.05878e+08	9.96461e+07	7.23465e+07	5.41904e+07	7.61204e+07
AT3G48140.1	1	1	36.22	9.51e-05	6.15942	GI 7h	wt	| Symbols: | B12D protein | chr3:17778471-17779299 FORWARD LENGTH=88	208270	291717	80068.8	85931.1	76013.9	930753	909612	505156	781437	671732	1.09584e+06	814175	1.06317e+06	868549	728559	1.50564e+06	387550	989100	736978	827238	107669	777029	425036	459195	730699	476756	242538	57783.5	390734	486587	455080	335631	264320	124776	742685	991973
AT1G22530.1	1	1	44.48	8.04e-06	2.73766	GI 7h	wt	| Symbols: PATL2 | PATELLIN 2 | chr1:7955773-7958326 REVERSE LENGTH=683	81548.2	110056	146242	174370	245511	316711	404401	407594	310733	342017	446921	311394	480955	538491	296637	485760	327962	425144	500987	325411	283296	468220	269706	330277	324629	447533	323508	303267	315738	470832	324276	392181	311480	237615	274411	386708
AT2G17630.1	22	12	1357.32	0.00169392	2.26976	wt	GI 7h	| Symbols: | Pyridoxal phosphate (PLP)-dependent transferases superfamily protein | chr2:7666637-7667905 FORWARD LENGTH=422	3.73766e+07	6.0683e+07	9.61979e+07	7.23617e+07	8.65665e+07	3.17232e+07	4.37163e+07	3.82742e+07	2.44914e+07	3.07728e+07	2.69924e+07	3.39955e+07	3.48851e+07	3.16901e+07	2.80417e+07	4.82432e+07	3.06002e+07	4.19748e+07	5.93254e+07	5.45578e+07	2.7233e+07	4.12465e+07	3.75394e+07	3.74894e+07	5.29577e+07	5.63642e+07	5.71061e+07	3.94484e+07	4.47233e+07	5.70847e+07	4.77321e+07	5.35831e+07	4.84766e+07	4.09125e+07	2.9997e+07	8.17724e+07
AT1G14810.1	1	1	21.85	0.001164	6.63224	GI 31h	wt	| Symbols: | semialdehyde dehydrogenase family protein | chr1:5102684-5104633 REVERSE LENGTH=375	184161	62811.6	39332.3	16044.9	81839	156826	342537	256172	310518	245511	287579	220405	378751	451678	232533	339740	112491	405184	254732	351971	72671.4	225043	154459	136962	387580	261520	247670	243436	219668	187429	156625	261147	180613	90938.2	163936	855276
AT3G22890.1;AT1G19920.1	3	3	114.16	3.12e-05	10.7592	GI 31h	wt	| Symbols: APS1 | ATP sulfurylase 1 | chr3:8112837-8114734 FORWARD LENGTH=463	114392	174438	192054	115882	91160.9	633002	298189	300692	260821	239539	312716	530955	802054	710947	536180	326471	214973	421961	462118	335658	216113	298437	273155	186711	592492	334044	239312	237689	197109	297915	192032	286808	294932	193733	420961	2.53966e+06
AT4G20360.1	11	11	678.81	0.000297669	2.94317	GI 31h	wt	| Symbols: ATRAB8D, ATRABE1B, RABE1b | RAB GTPase homolog E1B | chr4:10990036-10991466 FORWARD LENGTH=476	3.26458e+07	5.44639e+07	4.33316e+07	1.55855e+07	1.10039e+07	4.92221e+07	7.8548e+07	7.93243e+07	8.29588e+07	7.58933e+07	8.03123e+07	7.4996e+07	8.18961e+07	9.56121e+07	6.62142e+07	9.90503e+07	4.16851e+07	8.15929e+07	7.84333e+07	7.00811e+07	3.27698e+07	5.88396e+07	4.87829e+07	5.65245e+07	7.22093e+07	4.06619e+07	4.19313e+07	5.66389e+07	4.71629e+07	4.02326e+07	5.88808e+07	4.10823e+07	2.43883e+07	1.60281e+07	6.28594e+07	1.22008e+08
ATCG00670.1	1	1	83.01	1.55e-05	5.19468	GI 11h	wt	| Symbols: CLPP1, PCLPP | plastid-encoded CLP P | chrC:69910-71882 REVERSE LENGTH=196	43152.1	396677	136374	94285	288345	812490	1.38241e+06	924333	725808	1.1019e+06	1.20365e+06	839588	885064	1.02541e+06	726641	1.11597e+06	736983	1.1465e+06	1.11035e+06	871026	432944	777766	795914	790256	752077	898488	791255	909128	760637	740137	745564	812298	677504	523541	799760	1.07674e+06
AT3G47500.1	1	1	24.68	0.000111847	87.4946	GI 3h	GI 15h	| Symbols: CDF3 | cycling DOF factor 3 | chr3:17504276-17505964 REVERSE LENGTH=448	22806.3	14518.9	6640.71	3164.96	897.005	286178	486527	274620	321646	311771	215893	90173.4	176297	127364	81642.4	5296.94	10405.9	5327.74	8488.57	2679.47	2333.96	3641.39	3746.92	1789.56	7697.83	20307.2	6673.94	7644.89	5096.82	136965	115716	117861	89762.3	34224.4	110402	31657
AT2G40660.1	9	9	573.09	0.00242656	2.94952	wt	GI 31h	| Symbols: | Nucleic acid-binding, OB-fold-like protein | chr2:16966011-16968866 FORWARD LENGTH=389	7.92889e+07	1.74102e+08	1.33223e+08	1.77736e+08	2.65606e+08	6.00866e+07	1.34316e+08	7.08546e+07	6.91138e+07	8.96235e+07	8.2652e+07	5.95648e+07	7.59907e+07	6.09597e+07	5.72619e+07	1.23856e+08	7.25087e+07	9.40441e+07	7.40072e+07	1.01528e+08	7.12839e+07	9.26813e+07	6.53838e+07	8.32012e+07	5.8049e+07	1.09102e+08	1.01628e+08	9.16363e+07	8.10844e+07	1.36327e+08	1.02306e+08	1.03282e+08	9.97508e+07	6.62651e+07	4.90606e+07	6.3494e+07
AT5G51110.1	1	1	26.14	9.7e-05	3.34507	GI 7h	wt	| Symbols: | Transcriptional coactivator/pterin dehydratase | chr5:20778316-20779380 REVERSE LENGTH=220	34152.3	37517	101576	36923	32375.9	163413	148084	128437	97620.3	101633	173533	167777	172036	178686	119295	233839	63178.7	175902	124636	111145	59899.9	119369	77196.8	83711	119431	107890	79744.8	98650.2	50014.3	79227.1	77570.4	92853.2	43470.6	28717.7	119355	177470
AT3G03780.1	6	2	353.75	2.94e-05	4.27477	GI 31h	wt	| Symbols: ATMS2, MS2 | methionine synthase 2 | chr3:957602-960740 FORWARD LENGTH=765	66018.1	132084	92584.8	110313	121743	112978	372317	342337	171284	338525	484179	417101	501077	418443	292649	522307	234780	382307	402910	357935	250544	339404	292440	269416	321777	442210	356668	288974	270552	309408	265066	347809	288075	135734	265046	628798
AT1G61520.1	3	3	92.75	2.47e-05	3.09067	GI 31h	wt	| Symbols: LHCA3 | photosystem I light harvesting complex gene 3 | chr1:22700152-22701149 FORWARD LENGTH=273	2.51215e+06	4.56748e+06	5.46776e+06	3.03422e+06	5.06844e+06	6.09743e+06	1.34807e+07	1.03328e+07	8.82566e+06	9.05652e+06	1.02041e+07	8.5475e+06	1.00777e+07	1.06363e+07	8.44117e+06	1.25111e+07	7.33054e+06	1.21061e+07	1.0886e+07	1.08303e+07	7.35575e+06	9.91795e+06	9.10205e+06	9.32806e+06	1.02003e+07	9.37104e+06	9.35681e+06	7.43989e+06	9.24473e+06	1.07802e+07	8.62549e+06	1.05816e+07	7.00943e+06	5.5865e+06	8.13717e+06	1.73919e+07
AT5G35630.1	5	5	261.32	0.000255724	3.08223	GI 31h	wt	| Symbols: GS2, GLN2, ATGSL1 | glutamine synthetase 2 | chr5:13831220-13833239 FORWARD LENGTH=430	2.46589e+06	2.116e+06	2.04148e+06	1.4557e+06	2.28488e+06	5.60995e+06	4.79841e+06	4.05455e+06	4.0318e+06	4.51472e+06	4.68612e+06	4.5925e+06	4.76862e+06	5.46824e+06	3.9015e+06	5.01491e+06	3.05434e+06	4.55582e+06	5.10058e+06	4.27842e+06	3.02276e+06	3.97657e+06	3.46109e+06	3.31566e+06	4.46954e+06	4.2614e+06	4.3178e+06	3.36385e+06	3.59254e+06	4.57384e+06	3.55285e+06	3.66181e+06	3.661e+06	2.9115e+06	3.953e+06	8.82462e+06
AT2G29550.1	5	2	282.28	5.43e-05	4.48889	GI 31h	wt	| Symbols: TUB7 | tubulin beta-7 chain | chr2:12644258-12645932 REVERSE LENGTH=449	117215	254947	269181	169864	316093	630176	855636	732424	530798	635406	725316	676553	841510	1.05525e+06	610187	809737	790571	947763	918377	796192	472890	594893	532007	656464	565332	541405	751534	537769	619442	643749	577566	662772	603090	384481	582154	1.44198e+06
AT1G07410.1;AT1G01200.1	2	2	87.82	0.000468504	3.31796	GI 11h	wt	| Symbols: ATRABA2B, RAB-A2B, ATRAB-A2B, RABA2b | RAB GTPase homolog A2B | chr1:2276270-2277154 FORWARD LENGTH=214	114030	744571	716778	624063	1.05824e+06	1.46591e+06	2.43355e+06	1.66627e+06	1.58022e+06	1.70468e+06	2.1601e+06	1.5882e+06	1.69922e+06	1.9446e+06	1.49522e+06	2.69386e+06	1.58262e+06	2.18777e+06	2.20452e+06	2.14007e+06	1.12418e+06	1.75273e+06	1.42187e+06	1.69571e+06	1.72924e+06	1.97855e+06	1.84703e+06	1.7141e+06	1.62287e+06	2.03132e+06	1.55548e+06	1.98588e+06	1.5021e+06	987744	1.46668e+06	2.06523e+06
AT3G44310.1;AT3G44320.1;AT5G22300.1	31	22	2665.83	0.0139845	1.87263	wt	GI 15h	| Symbols: NIT1, ATNIT1, NITI | nitrilase 1 | chr3:15986901-15988841 FORWARD LENGTH=346	1.79235e+09	3.60617e+09	4.80819e+09	3.94181e+09	5.26134e+09	2.58832e+09	3.15827e+09	2.3656e+09	1.09446e+09	2.02922e+09	1.90833e+09	1.94163e+09	2.23952e+09	2.60118e+09	1.92989e+09	2.85028e+09	2.00931e+09	3.08324e+09	3.46817e+09	3.47102e+09	1.47977e+09	2.89589e+09	2.13174e+09	1.87698e+09	1.98063e+09	3.22215e+09	3.97066e+09	2.30218e+09	2.81183e+09	3.57203e+09	2.65103e+09	2.79255e+09	3.6926e+09	2.5028e+09	1.65207e+09	2.69856e+09
AT4G25630.1	1	1	27.66	0.000678977	2.81193	GI 7h	GI 19h	| Symbols: FIB2, ATFIB2 | fibrillarin 2 | chr4:13074239-13076205 FORWARD LENGTH=320	141615	144094	117738	68111.6	72936.4	138365	127286	119625	419282	153212	241789	300953	241063	206699	216768	203537	162147	118265	149419	148609	155306	102311	179159	146140	201236	66840.5	88284	165490	85621.1	140603	103883	58314.6	74520.4	101787	239746	230267
AT1G29880.1	1	1	78.42	6.97e-05	3.86978	GI 31h	wt	| Symbols: | glycyl-tRNA synthetase / glycine--tRNA ligase | chr1:10459662-10462781 REVERSE LENGTH=729	44016.7	67064.4	139549	32850.2	135853	206932	250333	215011	251310	181665	222762	255278	300963	267014	192791	169676	161268	150410	261389	212286	192521	232841	222292	196642	268845	237836	193504	167409	185157	263152	194503	178652	157088	187249	215838	433253
AT4G27440.1;AT5G54190.1	5	5	238.6	0.000205148	3.36152	GI 31h	wt	| Symbols: PORB | protochlorophyllide oxidoreductase B | chr4:13725648-13727107 FORWARD LENGTH=401	3.17128e+06	4.0411e+06	4.25062e+06	2.19629e+06	2.03257e+06	8.07961e+06	1.17888e+07	8.55726e+06	9.64226e+06	9.39676e+06	8.7278e+06	8.8668e+06	1.05369e+07	1.10361e+07	8.13895e+06	1.28234e+07	6.75903e+06	1.14614e+07	8.72496e+06	9.19845e+06	7.55747e+06	1.06826e+07	7.53718e+06	7.93902e+06	9.59806e+06	7.7551e+06	9.28178e+06	8.61311e+06	8.16599e+06	8.79624e+06	7.52911e+06	8.36023e+06	8.23715e+06	5.55205e+06	7.76853e+06	1.33309e+07
AT4G10340.1	5	5	294.89	0.00043467	1.65308	GI 31h	wt	| Symbols: LHCB5 | light harvesting complex of photosystem II 5 | chr4:6408200-6409496 FORWARD LENGTH=280	2.03902e+07	1.79901e+07	2.89669e+07	1.60341e+07	1.48392e+07	3.18286e+07	4.09828e+07	3.57429e+07	2.28569e+07	2.9235e+07	3.44385e+07	2.86785e+07	2.79417e+07	3.07472e+07	2.88488e+07	3.32308e+07	2.43634e+07	2.99546e+07	2.65516e+07	2.54016e+07	2.36939e+07	2.3126e+07	2.37669e+07	2.22877e+07	2.40182e+07	2.70108e+07	2.28082e+07	1.7807e+07	2.65e+07	2.76886e+07	1.9496e+07	2.08912e+07	2.17946e+07	2.45315e+07	2.718e+07	3.77667e+07
AT5G50920.1;AT2G25140.1;AT3G48870.1	8	8	442.32	0.000133637	3.03811	GI 31h	wt	| Symbols: CLPC, ATHSP93-V, HSP93-V, DCA1, CLPC1 | CLPC homologue 1 | chr5:20715710-20719800 REVERSE LENGTH=929	2.58055e+06	4.154e+06	4.69258e+06	2.92301e+06	4.48428e+06	5.65321e+06	8.42071e+06	7.21654e+06	6.44379e+06	6.1712e+06	7.40435e+06	8.36855e+06	8.42366e+06	1.08057e+07	6.95122e+06	9.32575e+06	5.1483e+06	7.50967e+06	8.37937e+06	8.65532e+06	3.96206e+06	6.77403e+06	5.56864e+06	5.00114e+06	8.08531e+06	6.55917e+06	8.33909e+06	6.05214e+06	5.75013e+06	6.11091e+06	5.4974e+06	6.47712e+06	5.36749e+06	3.94322e+06	6.26165e+06	1.66267e+07
AT2G39770.1	1	1	67.36	0.00637071	77.76	GI 31h	wt	| Symbols: CYT1, VTC1, SOZ1, EMB101, GMP1 | Glucose-1-phosphate adenylyltransferase family protein | chr2:16589401-16590741 FORWARD LENGTH=361	1565.07	0	0	0	0	5105.87	38767.8	55168.1	0	0	42535.6	16586.6	6680.18	18479.4	15385.9	11870.5	12561.1	24145	20027.9	9015.69	11176.9	15306.4	21243.2	10411.3	3709.98	4023.9	19611.3	11969	3399.5	9180.12	0	7267.87	0	2019.97	10709.9	37970.1
AT1G22410.1;AT4G39980.1	5	4	213.03	0.000146561	5.09312	GI 31h	wt	| Symbols: | Class-II DAHP synthetase family protein | chr1:7912120-7914742 FORWARD LENGTH=527	153060	405471	304498	196822	173927	668841	1.02384e+06	984144	684783	1.01469e+06	1.00279e+06	1.04982e+06	1.09039e+06	1.13746e+06	957435	1.16371e+06	732898	948915	1.09873e+06	1.0036e+06	567839	927454	658399	830178	827785	693346	775494	791844	694669	777681	665806	754209	579486	325860	874560	1.63895e+06
AT4G11150.1	1	1	25.17	0.000138911	21.5792	GI 19h	wt	| Symbols: TUF, emb2448, TUFF, VHA-E1 | vacuolar ATP synthase subunit E1 | chr4:6800091-6801696 FORWARD LENGTH=230	6967.52	40443.1	4935.08	8425.95	25009.3	70210.9	87912	48175.8	36701.3	70808.5	143130	93210.5	110664	134179	67272.2	125641	82932.6	118159	41288.1	74586.2	23219.1	86163.3	83162.9	75901.5	87047.2	171187	94020.8	90969.7	83849.5	20699.6	66404.6	74728.2	88128.5	40288.9	63753.8	102194
ATCG00780.1	1	1	32.93	0.000331259	4.53878	GI 31h	wt	| Symbols: RPL14 | ribosomal protein L14 | chrC:80696-81064 REVERSE LENGTH=122	7968.77	33227.5	58227.7	11809	27401.9	26530.5	117742	68382.6	69754.5	85048.8	153069	111735	131473	120148	98976.2	132224	35098.2	132040	114176	111491	47857	123378	58633.6	64518.9	88958.9	49163.8	61569.4	54988	67300.7	38918.3	114949	84894.2	58340.9	57241.3	75473.6	176220
AT2G38750.1	1	1	31.76	0.00275916	23.5877	GI 7h	GI 23h	| Symbols: ANNAT4 | annexin 4 | chr2:16196582-16198431 REVERSE LENGTH=319	1603.05	88139.6	0	4951.57	0	27659.5	100208	74982.9	114185	57542.8	84906.5	37965.9	187863	43662	29796.1	119199	9585.74	71896.7	100648	14363.2	1756.76	46139.9	36138.2	12767.7	30569.5	39812.1	25683.5	10351.3	16953.7	3214.3	10275.8	18.959	2742.48	36.3783	23270.1	85931.8
AT4G25080.3	1	1	84.72	0.000479983	31.9106	GI 19h	wt	| Symbols: CHLM | magnesium-protoporphyrin IX methyltransferase | chr4:12877015-12878128 FORWARD LENGTH=312	56286.2	103730	24356.5	48700.4	41660.8	185647	186528	341465	135868	311669	347592	300045	435577	421391	259388	240387	264772	295669	207515	223380	233456	189090	372596	296102	227693	373420	208050	272467	275992	34298.6	132055	129409	159211	283139	167554	292125
AT1G49670.2	14	14	634.1	0.000749521	2.68017	GI 19h	GI 7h	| Symbols: NQR | ARP protein (REF) | chr1:18381591-18386021 REVERSE LENGTH=652	1.77511e+07	2.80819e+07	2.15e+07	1.92668e+07	1.72687e+07	2.39067e+07	3.05066e+07	2.5318e+07	1.86551e+07	2.24752e+07	2.22586e+07	1.49995e+07	2.04701e+07	2.08908e+07	2.3259e+07	3.25893e+07	1.91456e+07	3.01235e+07	2.55418e+07	2.38333e+07	2.56947e+07	3.54321e+07	2.10429e+07	2.71974e+07	2.92532e+07	3.27748e+07	3.9052e+07	4.05019e+07	3.37799e+07	3.21756e+07	3.51671e+07	4.41182e+07	3.12951e+07	2.45856e+07	2.12053e+07	2.28969e+07
AT5G12250.1	5	2	261.05	0.00103499	1.98658	GI 31h	wt	| Symbols: TUB6 | beta-6 tubulin | chr5:3961317-3962971 REVERSE LENGTH=449	996932	972970	866500	815770	1.07931e+06	1.31586e+06	1.94197e+06	1.81639e+06	1.37347e+06	2.30892e+06	1.61127e+06	1.53435e+06	1.77731e+06	1.92687e+06	1.87299e+06	1.74722e+06	1.20742e+06	1.77907e+06	1.94075e+06	1.81492e+06	1.13034e+06	1.37828e+06	1.40288e+06	1.45227e+06	1.34768e+06	1.48157e+06	1.62013e+06	1.53616e+06	1.25637e+06	1.13046e+06	1.40302e+06	1.27446e+06	1.12302e+06	1.12158e+06	1.3009e+06	2.45888e+06
ATCG00130.1	3	3	196.25	0.000455713	7.47665	GI 31h	wt	| Symbols: ATPF | ATPase, F0 complex, subunit B/B', bacterial/chloroplast | chrC:11529-12798 REVERSE LENGTH=184	237124	799941	241479	308734	385754	1.87857e+06	3.03805e+06	2.02195e+06	1.66193e+06	1.60394e+06	2.37095e+06	1.80722e+06	3.0049e+06	3.28426e+06	2.24875e+06	4.25437e+06	1.77815e+06	2.84677e+06	2.17349e+06	2.14233e+06	1.02464e+06	1.4477e+06	1.07337e+06	1.22413e+06	2.65291e+06	1.40531e+06	1.43429e+06	1.36353e+06	1.20629e+06	1.78944e+06	1.4211e+06	1.66264e+06	1.24786e+06	680596	1.64914e+06	4.25153e+06
AT1G09180.1	3	3	105.03	0.000451622	2.62433	GI 31h	wt	| Symbols: ATSAR1, ATSARA1A, SARA1A | secretion-associated RAS super family 1 | chr1:2965147-2965941 FORWARD LENGTH=193	1.15481e+06	2.46874e+06	1.54819e+06	1.37987e+06	1.70781e+06	2.93099e+06	4.56377e+06	3.77485e+06	3.4705e+06	3.95578e+06	4.31896e+06	3.92678e+06	4.49249e+06	4.46344e+06	3.37231e+06	5.24779e+06	2.3873e+06	4.01257e+06	3.69733e+06	3.53836e+06	2.05599e+06	4.0717e+06	2.72165e+06	3.20636e+06	3.28031e+06	3.84822e+06	2.9307e+06	3.05794e+06	2.74352e+06	3.2195e+06	3.09309e+06	3.03701e+06	2.31632e+06	1.59852e+06	3.43074e+06	5.23946e+06
AT4G37800.1	9	9	603.11	0.00402284	2.25136	wt	GI 31h	| Symbols: XTH7 | xyloglucan endotransglucosylase/hydrolase 7 | chr4:17775703-17777372 REVERSE LENGTH=293	2.87385e+07	5.19619e+07	5.59142e+07	3.01485e+07	3.71137e+07	2.35756e+07	3.47042e+07	2.9932e+07	1.76306e+07	2.45671e+07	2.07964e+07	1.69631e+07	2.46968e+07	2.08243e+07	1.97433e+07	3.11981e+07	1.65991e+07	2.91496e+07	2.361e+07	2.30896e+07	1.84582e+07	3.40541e+07	1.99032e+07	2.76101e+07	2.4904e+07	2.87176e+07	2.92997e+07	2.71723e+07	2.67702e+07	3.12527e+07	3.42762e+07	3.8161e+07	2.62683e+07	1.77841e+07	2.011e+07	1.61128e+07
ATCG00480.1;AT5G08670.1	6	6	273	0.000652329	3.84639	GI 31h	wt	| Symbols: ATPB, PB | ATP synthase subunit beta | chrC:52660-54156 REVERSE LENGTH=498	1.38221e+06	2.21271e+06	1.96116e+06	1.61189e+06	2.00352e+06	5.72755e+06	5.89855e+06	5.10753e+06	3.49296e+06	3.06863e+06	3.6951e+06	3.33302e+06	7.48906e+06	5.94566e+06	5.39778e+06	5.93816e+06	3.22547e+06	4.26827e+06	3.32965e+06	3.20885e+06	2.6451e+06	3.28103e+06	2.08577e+06	2.28845e+06	5.71734e+06	3.09887e+06	3.78679e+06	4.51416e+06	3.23802e+06	3.06792e+06	2.80408e+06	3.56884e+06	2.92058e+06	1.73196e+06	4.52632e+06	9.58454e+06
AT4G22890.1	5	5	250.3	0.000237153	10.276	GI 11h	wt	| Symbols: PGR5-LIKE A | PGR5-LIKE A | chr4:12007157-12009175 FORWARD LENGTH=324	113127	1.15602e+06	494481	449564	468972	2.39344e+06	5.69331e+06	3.37894e+06	2.0278e+06	3.53719e+06	4.04986e+06	2.57569e+06	3.92683e+06	3.65709e+06	3.17999e+06	6.79703e+06	2.9319e+06	5.74415e+06	6.04292e+06	6.04588e+06	1.71075e+06	3.61557e+06	2.69372e+06	3.45546e+06	2.83702e+06	3.9486e+06	4.44823e+06	3.6635e+06	3.77003e+06	4.20327e+06	4.04886e+06	4.10372e+06	2.55057e+06	2.13493e+06	2.43332e+06	6.82291e+06
AT3G03960.1	2	2	49.74	0.00910987	3.89492	GI 31h	wt	| Symbols: | TCP-1/cpn60 chaperonin family protein | chr3:1024432-1027604 FORWARD LENGTH=549	125824	57428.1	144028	34384	49292.5	129128	288886	326374	205821	202849	333197	274785	328105	322721	163852	362856	38121	187931	234281	248238	116082	171092	142234	140953	181491	213385	201383	230518	186784	54432.9	235483	207939	99369.3	74878	197050	443207
AT2G18020.1;AT3G51190.1;AT4G36130.1	4	4	218.11	0.0277593	2.91443	GI 19h	GI 31h	| Symbols: EMB2296 | Ribosomal protein L2 family | chr2:7837151-7838160 FORWARD LENGTH=258	393228	1.58232e+06	1.17717e+06	2.54165e+06	3.15163e+06	868134	921993	571953	2.3604e+06	614089	822989	683388	1.4152e+06	1.22001e+06	982178	2.00345e+06	1.24036e+06	2.25843e+06	1.78065e+06	1.86063e+06	1.10634e+06	1.92923e+06	1.24375e+06	1.21771e+06	2.33237e+06	1.67118e+06	2.06309e+06	2.30626e+06	1.79173e+06	1.6498e+06	1.51468e+06	2.68677e+06	3.04459e+06	1.42417e+06	435956	1.32302e+06
AT5G46290.3	3	3	134.15	0.000855159	2.8153	GI 31h	wt	| Symbols: KASI | 3-ketoacyl-acyl carrier protein synthase I | chr5:18774439-18776629 REVERSE LENGTH=489	1.15633e+06	1.85638e+06	1.05277e+06	1.09842e+06	1.36098e+06	3.33759e+06	4.21051e+06	3.33407e+06	2.63672e+06	3.01746e+06	3.77871e+06	3.0029e+06	4.1743e+06	3.83179e+06	2.7309e+06	4.19103e+06	2.16351e+06	3.57687e+06	2.9899e+06	2.80314e+06	1.86416e+06	3.15294e+06	2.2114e+06	2.65071e+06	3.02643e+06	3.39106e+06	2.58213e+06	2.67202e+06	2.08695e+06	2.25413e+06	2.25738e+06	2.42099e+06	2.12203e+06	1.42074e+06	2.73572e+06	4.61209e+06
AT5G44340.1	7	3	277.91	0.000680202	3.52476	GI 7h	wt	| Symbols: TUB4 | tubulin beta chain 4 | chr5:17859442-17860994 REVERSE LENGTH=444	1.04543e+06	1.93091e+06	745871	959514	1.44332e+06	2.28884e+06	3.70693e+06	4.03263e+06	2.9249e+06	4.06414e+06	4.18308e+06	3.99149e+06	4.88141e+06	4.69063e+06	3.84267e+06	3.60792e+06	3.28496e+06	4.02383e+06	2.90587e+06	3.50611e+06	3.52076e+06	3.18283e+06	3.36393e+06	3.36241e+06	3.28852e+06	3.82323e+06	3.49625e+06	2.96388e+06	3.22265e+06	1.87454e+06	2.66514e+06	3.01321e+06	2.55141e+06	2.62542e+06	2.99841e+06	4.59164e+06
AT3G25920.1	3	3	140.53	0.00413542	4.84101	GI 19h	GI 31h	| Symbols: RPL15 | ribosomal protein L15 | chr3:9491268-9492558 REVERSE LENGTH=277	466027	769556	1.16325e+06	1.3249e+06	2.41087e+06	509470	1.33102e+06	662490	2.13816e+06	1.16451e+06	776033	638318	1.14447e+06	1.17729e+06	991978	1.71469e+06	1.07258e+06	1.75503e+06	1.761e+06	2.12133e+06	1.62263e+06	1.8354e+06	1.25146e+06	1.05529e+06	1.99748e+06	1.46676e+06	2.7286e+06	2.04811e+06	2.04008e+06	1.56692e+06	1.65908e+06	3.13658e+06	2.96045e+06	2.21076e+06	475623	1.06109e+06
AT3G60300.2	1	1	26.17	0.00679095	18.1481	GI 7h	GI 23h	| Symbols: | RWD domain-containing protein | chr3:22285371-22287382 FORWARD LENGTH=383	43319.9	80619.8	10636.9	8348.22	3677.46	51045.2	27786.5	86588	119519	68762.9	96452.8	103730	118814	99874.1	83288	81128.9	11024.6	34903.7	30828	22787.1	2994.92	18648.6	33254.8	50714.8	72788.9	6347.57	5098.69	21325.3	5706.17	1095.61	21428.4	1666.25	275.36	3204.37	62563.4	58649.5
AT1G20010.1;AT1G75780.1	6	4	258	0.000832775	2.20088	GI 31h	wt	| Symbols: TUB5 | tubulin beta-5 chain | chr1:6938033-6940481 REVERSE LENGTH=449	2.28892e+06	3.57518e+06	4.18007e+06	1.88882e+06	2.95396e+06	4.52653e+06	6.77383e+06	5.36071e+06	4.48582e+06	5.90356e+06	5.33072e+06	4.79676e+06	6.35382e+06	6.81267e+06	5.12948e+06	5.63267e+06	3.52829e+06	5.99016e+06	6.52482e+06	6.12079e+06	3.77322e+06	4.96392e+06	4.24791e+06	4.80066e+06	4.75868e+06	4.38335e+06	5.45865e+06	5.56165e+06	4.00747e+06	4.63956e+06	4.49215e+06	4.62783e+06	3.28209e+06	2.99869e+06	4.57715e+06	8.52862e+06
AT1G16410.1	1	1	31.11	0.00413372	47.8014	GI 11h	wt	| Symbols: CYP79F1, BUS1, SPS1 | cytochrome p450 79f1 | chr1:5608862-5611118 FORWARD LENGTH=538	949.386	0	0	3207.24	6118.34	20768.4	43024.6	21502.3	72771.4	53361.2	107486	60042.4	86433.4	92686.3	66909.9	89904.7	50814.4	124933	130995	94509.6	36021.2	77154.4	61034.3	71338.7	33540.5	77278.1	30678.8	43905.5	36433	7722.29	41764.8	10306.6	36480.2	19909.9	37422.1	113169
AT1G20620.1	13	11	520.99	0.00235326	2.96882	GI 19h	wt	| Symbols: CAT3, SEN2, ATCAT3 | catalase 3 | chr1:7143142-7146193 FORWARD LENGTH=492	7.54521e+06	1.41323e+07	1.17686e+07	1.49746e+07	1.17561e+07	1.24025e+07	2.08441e+07	1.68545e+07	1.99419e+07	1.09105e+07	1.49665e+07	1.09133e+07	2.12343e+07	2.61511e+07	1.82901e+07	2.23332e+07	1.09604e+07	2.33483e+07	1.54517e+07	1.16102e+07	1.31882e+07	2.34278e+07	1.34394e+07	1.59812e+07	2.59115e+07	2.50172e+07	2.72056e+07	3.46186e+07	2.31218e+07	2.01689e+07	1.79963e+07	3.12403e+07	2.86617e+07	1.88309e+07	1.66499e+07	2.32929e+07
ATCG00680.1	5	5	173.83	0.000709016	2.7205	GI 11h	wt	| Symbols: PSBB | photosystem II reaction center protein B | chrC:72371-73897 FORWARD LENGTH=508	412998	626874	611765	327912	788368	571770	1.53077e+06	1.22524e+06	1.40674e+06	1.19098e+06	1.34234e+06	1.05483e+06	1.80221e+06	1.5642e+06	1.37752e+06	1.77142e+06	1.14066e+06	1.48165e+06	1.49314e+06	1.64326e+06	1.16214e+06	1.38065e+06	1.13073e+06	1.06641e+06	1.31446e+06	955106	1.02594e+06	822997	730010	1.31366e+06	909991	1.13259e+06	1.32514e+06	800660	746758	1.98857e+06
AT1G10630.1	3	3	118.18	0.012741	4.93038	GI 19h	wt	| Symbols: ATARFA1F, ARFA1F | ADP-ribosylation factor A1F | chr1:3513189-3514230 REVERSE LENGTH=181	1.80514e+06	1.18436e+06	106007	1.04145e+06	941606	2.3611e+06	3.6014e+06	2.55325e+06	1.80033e+06	2.45839e+06	3.7469e+06	2.70884e+06	2.11973e+06	2.22124e+06	2.1077e+06	4.39764e+06	2.31646e+06	3.58537e+06	3.79629e+06	3.33084e+06	3.04092e+06	2.57171e+06	2.27672e+06	2.52817e+06	2.21597e+06	1.99608e+06	2.65141e+06	1.11294e+06	2.47143e+06	3.46858e+06	2.63335e+06	1.95959e+06	1.46669e+06	3.01956e+06	2.94067e+06	4.09489e+06
AT1G04480.1	3	3	126.89	0.00359498	4.62465	GI 19h	GI 7h	| Symbols: | Ribosomal protein L14p/L23e family protein | chr1:1216110-1217257 FORWARD LENGTH=140	438687	1.09892e+06	729607	1.04395e+06	1.76563e+06	1.25688e+06	1.01525e+06	978677	1.58812e+06	753765	884340	867081	1.14153e+06	1.00834e+06	993682	1.43303e+06	1.23204e+06	1.68684e+06	1.79649e+06	1.83383e+06	1.45371e+06	1.61551e+06	1.09473e+06	1.03315e+06	1.60404e+06	1.81983e+06	1.9754e+06	2.18004e+06	1.63846e+06	1.97408e+06	1.88302e+06	3.05932e+06	2.01565e+06	1.58231e+06	782103	1.41375e+06
AT4G01690.1	1	1	33.15	0.00133946	4.60245	GI 19h	wt	| Symbols: PPOX, HEMG1, PPO1 | Flavin containing amine oxidoreductase family | chr4:729929-732309 FORWARD LENGTH=537	3923.82	29819.6	14105.8	122581	54407.8	76099.6	209789	64603.1	199514	147077	197055	180335	221128	267824	144697	210079	147810	139322	116959	127152	136032	225578	180148	49186.8	191131	241166	241155	239972	72377.5	122331	40690.4	126013	150979	117088	76793.5	258612
AT4G39520.1	1	1	27.88	0.00117741	19.6823	GI 7h	wt	| Symbols: | GTP-binding protein-related | chr4:18371329-18374000 REVERSE LENGTH=369	0	16615.5	0	1959.77	0	15137	48691.3	58833.4	47764.3	52330.4	51500.4	53950	84248.9	99802.9	76102.5	81799.2	33540.1	57555.5	39034	47742.2	11922.6	61756.3	28297	47755.4	57964.7	22116.7	32456.1	0	21491.7	1783.75	24949.5	16841.9	25121.7	1692.09	38709.7	65358.9
AT1G26790.1	1	1	32.82	0.00366361	55.7363	GI 23h	GI 11h	| Symbols: | Dof-type zinc finger DNA-binding family protein | chr1:9273857-9275312 REVERSE LENGTH=396	58915.1	27320.1	18908.7	21757.3	2571.43	472025	443063	175539	216325	185703	46558.6	63450	62197.6	22730.7	29383.6	5635.68	9962.67	15928.9	0	6660.54	32608.3	2316.53	10480.4	0	6346.67	38598.9	44444.6	11818.2	16526.9	681589	440603	379294	367402	259556	44215.3	13404.7
AT3G02530.1	2	2	99.06	0.00145574	4.72827	GI 31h	wt	| Symbols: | TCP-1/cpn60 chaperonin family protein | chr3:528806-532457 REVERSE LENGTH=535	37964.2	67399.4	94756.1	54961.6	82752.8	177259	301607	249248	202785	246846	285920	238919	296414	336460	207315	250379	148276	201245	269153	234216	112354	263327	157957	156494	229559	208558	204410	152696	160348	194654	191205	175402	151289	91357.3	182549	456399
AT1G18080.1	2	2	81.53	0.00109592	4.65986	GI 31h	wt	| Symbols: ATARCA, RACK1A_AT, RACK1A | Transducin/WD40 repeat-like superfamily protein | chr1:6222325-6223901 FORWARD LENGTH=327	173735	289427	375204	339076	270000	473979	738681	789489	441466	605717	811256	706241	1.46934e+06	1.45282e+06	757841	1.07319e+06	500378	1.13786e+06	1.1459e+06	735822	731222	1.02635e+06	548407	623898	1.05031e+06	968816	987157	1.26567e+06	820822	1.02044e+06	669585	1.396e+06	1.14594e+06	509612	636301	2.06165e+06
AT3G11710.1	2	2	141.99	0.111768	2.29108	wt	GI 15h	| Symbols: ATKRS-1 | lysyl-tRNA synthetase 1 | chr3:3702359-3705613 REVERSE LENGTH=626	1.30551e+06	3.69915e+06	4.13735e+06	3.71409e+06	6.57782e+06	1.65599e+06	3.82508e+06	2.53693e+06	2.01617e+06	2.67038e+06	2.10066e+06	1.95556e+06	2.26305e+06	4.09026e+06	2.01426e+06	2.4419e+06	1.87766e+06	2.39056e+06	2.86893e+06	3.43517e+06	1.49757e+06	2.27753e+06	1.49317e+06	1.17551e+06	2.03866e+06	2.49023e+06	2.59445e+06	2.10773e+06	1.84281e+06	1.75258e+06	1.98599e+06	1.87839e+06	2.76901e+06	2.25734e+06	1.70381e+06	2.08939e+06
AT3G12780.1;AT1G56190.1;AT1G79550.1	6	6	241.35	0.00800086	4.24848	GI 31h	wt	| Symbols: PGK1 | phosphoglycerate kinase 1 | chr3:4061127-4063140 REVERSE LENGTH=481	2.3041e+06	1.20523e+06	2.14832e+06	1.50276e+06	1.80914e+06	3.31428e+06	2.36705e+06	2.49465e+06	3.06338e+06	2.19499e+06	2.51725e+06	3.77197e+06	3.9265e+06	5.11533e+06	2.9173e+06	2.32226e+06	1.96514e+06	2.61202e+06	3.53049e+06	3.11477e+06	2.53911e+06	1.91879e+06	2.43866e+06	2.17767e+06	3.68622e+06	2.25113e+06	2.19422e+06	2.27085e+06	1.90237e+06	1.82188e+06	1.51159e+06	1.96887e+06	2.35442e+06	2.47896e+06	2.53216e+06	1.27106e+07
AT2G39730.1	22	22	1182.89	0.00281523	2.01941	GI 19h	wt	| Symbols: RCA | rubisco activase | chr2:16570951-16573345 REVERSE LENGTH=474	6.25158e+07	1.02444e+08	8.19005e+07	5.93465e+07	9.06245e+07	1.05032e+08	2.06117e+08	1.34254e+08	1.32916e+08	1.46582e+08	1.54079e+08	1.21865e+08	1.55279e+08	1.62991e+08	1.22626e+08	1.88836e+08	8.87363e+07	1.55046e+08	1.56914e+08	1.44417e+08	8.10326e+07	1.26907e+08	9.21843e+07	1.03712e+08	1.16746e+08	1.28102e+08	1.31074e+08	1.24283e+08	1.13446e+08	1.13416e+08	1.13711e+08	1.14501e+08	9.00801e+07	7.54387e+07	1.10339e+08	2.08824e+08
AT4G31580.1	1	1	38.84	0.018262	27.39	GI 7h	GI 23h	| Symbols: SRZ-22, SRZ22, RSZP22, RSZ22, At-RSZ22 | serine/arginine-rich 22 | chr4:15306983-15308064 FORWARD LENGTH=200	45269.3	46799.5	952.497	4380.91	1270.62	8330.67	11451.2	45239	200533	73545.8	97476.2	78279.4	98422.1	45250.8	64885.5	46987.3	4757.07	26393.6	24937.5	4652.02	359.44	4394.9	9551.28	15935.5	45809.1	3595.34	3497.37	10512.3	7401.24	137.751	9796.15	1770.63	1829.74	496.929	60107.2	20770.5
AT5G52840.1	2	2	80.68	0.00139665	5.30712	GI 31h	wt	| Symbols: | NADH-ubiquinone oxidoreductase-related | chr5:21413718-21414794 FORWARD LENGTH=169	11721.1	84855.7	55654	20740.1	50558.9	90450	229692	243953	100307	204043	234356	167190	317831	197672	211560	199294	141134	231572	202128	233543	161685	168499	135144	111788	187312	138928	179341	204535	111324	161874	127036	184518	118262	45616.6	126699	347821
AT1G78580.1	4	4	215.84	0.0221353	2.49993	GI 7h	GI 23h	| Symbols: ATTPS1, TPS1 | trehalose-6-phosphate synthase | chr1:29552495-29557482 REVERSE LENGTH=942	1.23322e+06	2.3074e+06	2.88283e+06	610364	329351	775328	1.68123e+06	1.59528e+06	1.9556e+06	1.76262e+06	2.221e+06	1.27994e+06	2.1682e+06	1.32395e+06	1.29841e+06	2.61364e+06	945526	1.47711e+06	1.1643e+06	1.42389e+06	1.00174e+06	1.76818e+06	1.22811e+06	1.06666e+06	1.58138e+06	875261	674270	670668	721296	1.02492e+06	1.10896e+06	618844	270066	293890	1.22831e+06	1.21927e+06
AT5G28060.1;AT3G04920.1	2	2	81.14	0.00503115	2.16239	GI 23h	wt	| Symbols: | Ribosomal protein S24e family protein | chr5:10069791-10070792 REVERSE LENGTH=133	753393	1.06862e+06	1.19943e+06	994689	1.47954e+06	1.08085e+06	1.63235e+06	1.09169e+06	2.89903e+06	1.02003e+06	1.12028e+06	1.15126e+06	1.83955e+06	1.69294e+06	1.29521e+06	2.12989e+06	1.19446e+06	2.54985e+06	2.41983e+06	2.07467e+06	1.35876e+06	1.78773e+06	1.19311e+06	1.21108e+06	2.25548e+06	1.9281e+06	2.34889e+06	2.79499e+06	1.71796e+06	2.29303e+06	1.77438e+06	3.2859e+06	2.78644e+06	1.74406e+06	1.09313e+06	2.08961e+06
AT1G64880.1	5	5	200.75	0.00919456	3.55389	GI 7h	GI 19h	| Symbols: | Ribosomal protein S5 family protein | chr1:24105713-24108780 FORWARD LENGTH=515	4.34007e+06	9.96114e+06	3.64711e+06	2.10114e+06	1.60229e+06	3.5437e+06	4.49642e+06	3.56498e+06	4.47327e+06	4.29283e+06	7.98462e+06	6.34519e+06	8.9708e+06	6.91587e+06	4.99828e+06	1.09801e+07	4.07422e+06	6.20273e+06	5.84798e+06	5.69423e+06	2.74661e+06	5.90452e+06	3.61079e+06	4.35348e+06	5.99374e+06	1.89373e+06	2.29789e+06	3.07928e+06	2.58592e+06	2.41111e+06	2.88144e+06	2.42711e+06	1.47405e+06	1.04005e+06	5.46998e+06	5.68003e+06
AT3G10260.3	1	1	26.05	0.00100233	23.1071	GI 11h	wt	| Symbols: | Reticulon family protein | chr3:3171413-3172568 REVERSE LENGTH=267	0	0	0	5060.06	6755.15	39129.6	51171	42627.8	43245.3	57399.8	30704.8	26895.6	46730.7	68170.3	54143.9	53024	36702.7	58373.1	65489	59426.5	15968	65615.8	24406.2	42241.3	69925.1	3164.35	72466.7	67667.9	63095.3	39543.1	52853.5	76291.3	45053.7	29434.2	7957.81	67513.2
AT1G26630.1	1	1	30.54	0.00193213	19.9323	GI 3h	wt	| Symbols: FBR12, ATELF5A-2, ELF5A-2 | Eukaryotic translation initiation factor 5A-1 (eIF-5A 1) protein | chr1:9205968-9207098 FORWARD LENGTH=159	0	0	0	15092.4	0	114475	52938.7	24590.2	82516.9	26305.1	67085.7	48163.2	60340.5	54626.2	69821.8	81762.8	35132.2	81779.9	24910.9	55852.8	0	114782	41185.5	56239.4	85951.8	28723.4	40855.2	1110.64	58250.6	3796.68	84263	83761.6	66829.6	22756.5	30435	0
AT3G44110.1;AT5G22060.1	2	2	85.87	0.00379527	4.98281	GI 31h	wt	| Symbols: ATJ3, ATJ | DNAJ homologue 3 | chr3:15869115-15871059 REVERSE LENGTH=420	161648	451059	8143.45	322076	300512	607428	817193	890790	472455	758870	1.09798e+06	871582	1.08345e+06	1.23117e+06	756686	910789	671835	961861	706546	794437	458179	835786	713297	602469	857647	872426	846717	962191	682179	272900	641089	847095	712296	416775	703830	1.7745e+06
AT1G50370.1	1	1	26.1	0.0616953	4.30823	GI 31h	wt	| Symbols: | Calcineurin-like metallo-phosphoesterase superfamily protein | chr1:18658894-18661672 FORWARD LENGTH=303	56105.6	5349.87	0	8211.38	0	18601.9	42519.4	45764.4	15809.1	45951.1	20962.7	40988	56532.3	33065.8	41513.8	42649.5	39957.2	48578	58051.4	52828.2	9821.13	34738.9	20186.8	29658.9	30941.3	5748.47	41867.6	12338.2	28775	17927.9	24772.8	30314.9	27678.5	11928.5	12400.2	107656
AT3G02090.2	2	2	80.24	0.00817737	2.8778	GI 31h	GI 19h	| Symbols: MPPBETA | Insulinase (Peptidase family M16) protein | chr3:365624-368534 FORWARD LENGTH=535	423418	502804	482345	320909	431768	419255	660526	467726	523051	502590	604464	564805	649748	943448	644748	875460	378092	824105	832190	820620	516996	556226	387756	409880	856708	259562	456892	558011	461990	486060	374359	614829	324437	452435	553077	1.61006e+06
AT3G08940.2	1	1	31	0.00464201	2.57241	GI 11h	wt	| Symbols: LHCB4.2 | light harvesting complex photosystem II | chr3:2717717-2718665 FORWARD LENGTH=287	105592	276455	210171	170646	241295	296804	635467	473409	512605	472508	469852	355107	455205	590526	340704	624139	361637	557646	579415	460271	219937	465816	308221	395792	409832	342713	317641	259788	295769	502435	357463	364495	327613	174133	287032	562238
AT4G10320.1;AT3G23145.1	50	49	3137.67	0.110689	1.67686	wt	GI 7h	| Symbols: | tRNA synthetase class I (I, L, M and V) family protein | chr4:6397526-6404509 REVERSE LENGTH=1190	3.81665e+08	8.09379e+08	5.95793e+08	7.65228e+08	1.05038e+09	4.76077e+08	7.25115e+08	4.39368e+08	2.86833e+08	5.19825e+08	4.5762e+08	4.03814e+08	4.77878e+08	4.11041e+08	3.97973e+08	7.64694e+08	4.22661e+08	6.24421e+08	5.72528e+08	6.35914e+08	3.38369e+08	5.77134e+08	4.25041e+08	5.90779e+08	4.58378e+08	6.22343e+08	5.35276e+08	4.68281e+08	5.30693e+08	7.86919e+08	6.17749e+08	5.25319e+08	5.87186e+08	4.27854e+08	3.39641e+08	6.03915e+08
AT3G22960.1	1	1	27.48	0.0246184	12.812	GI 11h	wt	| Symbols: PKP1, PKP-ALPHA | Pyruvate kinase family protein | chr3:8139369-8141771 FORWARD LENGTH=596	17617.2	11516	0	21720.8	3751.96	72297.8	107050	147176	68758.5	139078	4471.33	86008.5	142079	132929	121289	214406	88011.9	168903	122099	106194	32553.2	170095	32614.2	52136.6	139285	14336.7	149970	57171.7	96415.8	99651.7	90417.4	100788	110507	7928.39	44784.9	120307
AT1G79040.1	4	4	268.38	0.00592572	3.50923	GI 11h	wt	| Symbols: PSBR | photosystem II subunit R | chr1:29736085-29736781 FORWARD LENGTH=140	3.67947e+06	1.29975e+07	5.98911e+06	5.8568e+06	9.62169e+06	1.1119e+07	3.03666e+07	1.45445e+07	1.50051e+07	1.53424e+07	1.67403e+07	1.2064e+07	1.18384e+07	1.62571e+07	1.53333e+07	3.84853e+07	1.00982e+07	2.88896e+07	2.9451e+07	2.69342e+07	5.63175e+06	1.54284e+07	1.05268e+07	1.19745e+07	1.65177e+07	1.21261e+07	1.64677e+07	1.36398e+07	1.4898e+07	1.79656e+07	2.28566e+07	1.89375e+07	9.79364e+06	6.43793e+06	1.12198e+07	3.44119e+07
AT1G19880.1	1	1	29.86	0.0141669	11.6631	GI 7h	GI 23h	| Symbols: | Regulator of chromosome condensation (RCC1) family protein | chr1:6900648-6903818 REVERSE LENGTH=538	11788	17305.2	471197	13277.9	42437.1	320970	48174.2	42045.6	407622	110269	117938	43149	57779	628112	88912.4	186946	5563.29	172878	92611.9	54526	13835.7	68217.6	5454.28	36608.3	99224.4	1442.77	45602.3	0	89157.4	5432.93	33804.7	26819.4	7761.07	6426	15733.9	39353.4
AT1G48630.1	1	1	60.61	0.00513502	2.44684	GI 31h	wt	| Symbols: RACK1B_AT | receptor for activated C kinase 1B | chr1:17981977-17983268 REVERSE LENGTH=326	587262	877957	1.1559e+06	629781	886560	885468	1.37392e+06	1.20011e+06	1.17972e+06	1.09712e+06	1.41726e+06	1.6072e+06	1.48023e+06	1.61395e+06	1.11878e+06	1.30684e+06	916301	1.35714e+06	1.40517e+06	1.53967e+06	1.02769e+06	1.14678e+06	999984	1.13724e+06	1.44244e+06	1.28848e+06	1.27477e+06	1.04437e+06	1.01163e+06	1.20856e+06	1.06115e+06	1.35747e+06	914402	686632	1.1886e+06	2.86088e+06
AT2G45710.1	1	1	62.19	0.0236197	12.7269	GI 7h	wt	| Symbols: | Zinc-binding ribosomal protein family protein | chr2:18831243-18831999 FORWARD LENGTH=84	4160.42	0	12375.1	22362.5	0	0	46849.4	0	75505.5	9143.97	62150.7	48384	122058	193919	68538	77961.8	23506.2	70476.2	43023.1	15523.1	9035.01	71763	18777.9	21276.4	66156.5	32767.5	51867.1	22484.6	22782	28929.7	17190.4	57307.5	64800	25617.1	18008.3	85535.3
AT2G07698.1;ATMG01190.1	8	6	423.84	0.0053287	5.3069	GI 31h	wt	| Symbols: | ATPase, F1 complex, alpha subunit protein | chr2:3361474-3364028 FORWARD LENGTH=777	1.50844e+06	2.90487e+06	2.28949e+06	1.59168e+06	2.40369e+06	5.86037e+06	9.13033e+06	7.58718e+06	6.6421e+06	7.28078e+06	6.76676e+06	7.18783e+06	1.06997e+07	1.2588e+07	8.75147e+06	1.0914e+07	5.21423e+06	9.42261e+06	9.55362e+06	9.07088e+06	5.46765e+06	6.91519e+06	5.14615e+06	4.55289e+06	8.60149e+06	6.61942e+06	9.25281e+06	6.85751e+06	5.54061e+06	4.9174e+06	6.02456e+06	8.03688e+06	5.77967e+06	4.06814e+06	6.30551e+06	1.64041e+07
AT1G49760.1	1	1	60.5	0.0109823	12.8179	GI 31h	wt	| Symbols: PAB8, PABP8 | poly(A) binding protein 8 | chr1:18416740-18419753 FORWARD LENGTH=671	0	10766.5	22027.4	9984.13	227.463	6035.24	38735.2	76219.7	64855.5	70053.2	14188.9	74756.7	76118.2	108280	114611	27854.6	21684.8	95444.6	87235.3	88942.6	28898.8	79290.1	54164.1	35837.8	88371.7	15657.3	49043.6	83688.8	28397.4	27543.3	23951.3	57531.2	24501.5	12546.1	32140.3	188357
AT1G74470.1	10	10	537.58	0.00838669	1.78412	GI 31h	wt	| Symbols: | Pyridine nucleotide-disulphide oxidoreductase family protein | chr1:27991248-27992845 FORWARD LENGTH=467	4.61687e+06	8.49558e+06	9.29588e+06	6.34042e+06	9.61854e+06	7.03642e+06	1.28962e+07	1.09668e+07	1.23336e+07	1.08089e+07	1.17216e+07	1.17382e+07	1.03547e+07	1.14855e+07	1.05539e+07	1.50924e+07	8.64898e+06	1.31048e+07	1.37934e+07	1.30607e+07	9.76916e+06	1.04119e+07	8.51891e+06	8.75109e+06	1.03921e+07	9.63342e+06	1.13148e+07	1.00525e+07	8.82305e+06	9.24988e+06	1.0495e+07	1.08477e+07	8.5573e+06	7.00716e+06	1.01651e+07	1.72156e+07
AT1G09130.3	2	2	91.56	0.00392482	5.45778	GI 11h	wt	| Symbols: | ATP-dependent caseinolytic (Clp) protease/crotonase family protein | chr1:2939731-2942217 REVERSE LENGTH=370	100606	344278	289051	129097	224443	390793	1.3654e+06	706142	663845	776497	633991	531636	663868	885046	761516	1.82291e+06	408251	1.13698e+06	1.34907e+06	1.21798e+06	329779	706170	407308	513095	743857	558527	894459	791661	557756	778218	895179	1.23226e+06	452360	207683	483836	1.52476e+06
AT5G01530.1	2	2	83.25	0.00362846	2.67665	GI 11h	wt	| Symbols: LHCB4.1 | light harvesting complex photosystem II | chr5:209084-210243 FORWARD LENGTH=290	897836	2.74368e+06	1.03106e+06	1.25395e+06	2.64818e+06	2.49042e+06	5.18778e+06	3.16376e+06	4.73274e+06	3.36738e+06	3.9313e+06	3.16805e+06	3.75678e+06	3.90486e+06	2.7846e+06	6.27422e+06	2.75078e+06	5.08919e+06	4.91119e+06	3.92615e+06	1.71727e+06	3.54557e+06	2.64516e+06	2.62246e+06	3.32394e+06	3.10974e+06	2.94994e+06	3.11839e+06	2.48257e+06	3.25061e+06	3.0731e+06	3.29717e+06	2.90667e+06	1.6106e+06	2.65237e+06	4.78577e+06
AT4G18240.1	1	1	30.88	0.0215717	Inf	wt	GI 31h	| Symbols: ATSS4, SSIV, SS4 | starch synthase 4 | chr4:10082221-10087044 FORWARD LENGTH=1040	22293.2	7229.68	305849	0	221255	43318.6	55389.2	18200.8	27223.5	98016.7	61186.4	5705.89	142793	119414	67835.8	0	23285.4	0	5729.89	125500	5609.93	175611	43958	11965.5	41008.1	107349	118852	107790	46857.4	7820.57	2594.94	20615.6	72140.4	62339.3	0	0
AT3G02320.1	1	1	22.26	0.0307145	1047.24	GI 3h	wt	| Symbols: | N2,N2-dimethylguanosine tRNA methyltransferase | chr3:470097-473492 FORWARD LENGTH=589	0	0	0	0	25.7704	774.907	1829.46	3665.93	19627.9	1089.51	1172.74	1562.58	6196.32	12537.7	4050.75	1265.93	0	6355.32	1230.15	4943.49	0	10745.4	1067.52	3015.4	0	0	5877.85	1966.53	3512.54	0	3403.22	753.863	0	0	0	4729.34
AT5G23060.1	5	5	247.98	0.0032883	3.28693	GI 11h	wt	| Symbols: CaS | calcium sensing receptor | chr5:7736760-7738412 REVERSE LENGTH=387	914033	1.74267e+06	1.66669e+06	1.56618e+06	3.01742e+06	3.25463e+06	6.78693e+06	4.66772e+06	4.77034e+06	4.30488e+06	5.83855e+06	3.98046e+06	4.47756e+06	5.14262e+06	4.00338e+06	6.4126e+06	4.51539e+06	6.70445e+06	5.63638e+06	6.00779e+06	3.62003e+06	5.45134e+06	4.18802e+06	4.5358e+06	4.76093e+06	5.41964e+06	5.31108e+06	4.58897e+06	5.00509e+06	5.30915e+06	5.09844e+06	5.45464e+06	4.72635e+06	3.81089e+06	3.49599e+06	5.72542e+06
AT5G19770.1;AT1G64740.1	5	2	260.13	0.0197849	2.78787	GI 31h	wt	| Symbols: TUA3 | tubulin alpha-3 | chr5:6682761-6684474 REVERSE LENGTH=450	316897	443262	372054	212597	460017	241788	687068	904719	434429	541709	596579	802668	571227	580688	632350	786135	485638	913969	1.13914e+06	818902	310228	393071	525413	570765	378343	471848	998513	803470	577986	576083	857829	777083	421335	272992	452866	1.55979e+06
AT3G02780.1	1	1	35.25	0.076171	8.72243	GI 19h	wt	| Symbols: IPP2, IPIAT1, IDI2 | isopentenyl pyrophosphate:dimethylallyl pyrophosphate isomerase 2 | chr3:602578-604648 REVERSE LENGTH=284	207860	71312.9	46490.8	59093.7	97562.3	130803	310845	312713	46753.7	129103	220246	209301	174959	209210	143573	329712	155677	372561	374519	281733	146270	139724	131407	154469	194025	160251	196494	241418	164942	154424	288092	210857	140176	50048.5	181067	296539
AT2G37990.1	1	1	30.41	0.0142588	6.64393	GI 19h	GI 23h	| Symbols: | ribosome biogenesis regulatory protein (RRS1) family protein | chr2:15900713-15903028 FORWARD LENGTH=318	33461.8	165494	7067.38	37722.6	35995.4	34786.4	69439.2	83603.4	118838	51563.2	135657	103777	141444	119592	80469.7	130439	77849.7	100784	88409.6	91770.6	40484.3	79874.4	80026.3	47659.2	87342.4	42681.5	55879.8	65485.4	41476.4	18302	32757.4	34917.4	27446.8	18132.3	83317.3	140493
AT2G17130.1	1	1	33.71	0.00420434	6.19721	GI 19h	wt	| Symbols: IDH2, IDH-II | isocitrate dehydrogenase subunit 2 | chr2:7461062-7462466 REVERSE LENGTH=367	23048.2	43803.4	72968	46722.1	54134.1	92346.5	192130	155338	113203	145617	119396	169327	181948	167459	110723	150328	132729	124554	178847	149813	121812	128670	120559	97082.1	105313	94967	121705	82838.7	93790.8	136588	112793	120071	62691.3	77701.2	149644	262376
AT1G78900.1	5	5	193.2	0.00665208	4.17506	GI 31h	wt	| Symbols: VHA-A | vacuolar ATP synthase subunit A | chr1:29660463-29664575 FORWARD LENGTH=623	276315	775721	879695	581770	901622	1.58591e+06	2.48112e+06	2.08499e+06	1.41017e+06	2.02046e+06	1.84904e+06	1.61639e+06	2.45366e+06	2.97724e+06	2.38936e+06	2.60992e+06	1.52315e+06	2.17556e+06	2.52599e+06	2.06889e+06	1.36378e+06	1.60473e+06	1.40955e+06	1.49137e+06	1.80262e+06	1.52721e+06	1.98088e+06	1.85827e+06	1.61479e+06	1.84574e+06	1.36528e+06	1.55427e+06	1.7605e+06	1.13934e+06	1.58778e+06	4.11555e+06
AT5G38660.1	3	3	99.87	0.0317539	5.70057	GI 31h	wt	| Symbols: APE1 | acclimation of photosynthesis to environment | chr5:15473285-15475497 REVERSE LENGTH=286	318001	221427	246865	103801	97514.7	1.04227e+06	1.08856e+06	852521	428068	1.02766e+06	1.09649e+06	816362	855918	701460	970618	1.12806e+06	657071	953626	947402	1.02802e+06	505024	929850	601259	883778	622271	764003	855438	589609	794411	809457	762927	527880	464802	415154	625094	1.62688e+06
AT3G20050.1	1	1	41.51	0.00892348	1.66174	GI 31h	wt	| Symbols: ATTCP-1, TCP-1 | T-complex protein 1 alpha subunit | chr3:6998544-7002266 REVERSE LENGTH=545	306795	415358	496178	284045	353803	575049	722865	590308	438831	530185	674036	570339	622661	600492	531791	694727	441463	579804	552563	532945	561002	592874	393899	453997	500313	573788	526518	531197	440069	588907	420355	530786	419308	367579	545745	688050
AT5G14740.1	7	5	360.09	0.00943277	4.09377	GI 11h	wt	| Symbols: CA2, CA18, BETA CA2 | carbonic anhydrase 2 | chr5:4758257-4762382 FORWARD LENGTH=331	295261	1.04566e+06	342751	529791	1.16729e+06	1.16693e+06	2.74112e+06	2.13783e+06	2.13879e+06	2.26883e+06	2.99557e+06	2.10821e+06	2.2505e+06	2.33957e+06	1.84634e+06	3.8454e+06	1.93196e+06	2.53468e+06	2.75097e+06	2.77706e+06	1.01817e+06	2.37259e+06	1.83176e+06	2.09177e+06	2.27851e+06	2.13263e+06	2.16769e+06	1.70783e+06	1.49832e+06	1.73802e+06	2.18138e+06	1.49688e+06	1.51609e+06	985052	1.46536e+06	2.72336e+06
AT2G19730.1	2	2	95.82	0.0264918	6.72911	GI 19h	wt	| Symbols: | Ribosomal L28e protein family | chr2:8511752-8512995 FORWARD LENGTH=143	204404	884572	478221	691836	1.46078e+06	543818	1.03303e+06	790421	1.52294e+06	877527	939036	701808	1.44256e+06	1.01974e+06	958079	1.06979e+06	488007	1.60835e+06	1.55489e+06	1.2457e+06	1.02039e+06	1.8242e+06	1.06221e+06	704065	1.71499e+06	1.05494e+06	2.00589e+06	1.89061e+06	1.72909e+06	1.25657e+06	1.12193e+06	2.73256e+06	2.78793e+06	1.71143e+06	447025	1.31542e+06
AT5G52040.2;AT4G25500.1	23	23	2037.81	0.0850206	8.06669	GI 19h	GI 23h	| Symbols: ATRSP41, RS41, At-RS41 | RNA-binding (RRM/RBD/RNP motifs) family protein | chr5:21131081-21133318 FORWARD LENGTH=357	1.21968e+09	1.98394e+09	1.21964e+09	1.9753e+08	1.50355e+08	9.06068e+08	1.16073e+09	1.03858e+09	2.59865e+09	1.2668e+09	1.34463e+09	1.36291e+09	1.46742e+09	1.3999e+09	1.31673e+09	1.74982e+09	6.10942e+08	1.30142e+09	1.38507e+09	1.19756e+09	3.22637e+08	1.029e+09	6.73651e+08	1.07135e+09	1.40218e+09	1.97529e+08	2.01953e+08	4.32223e+08	4.5163e+08	3.61794e+08	8.09761e+08	2.40156e+08	1.63905e+08	1.18904e+08	1.31942e+09	1.82875e+09
AT1G72370.1;AT3G04770.1	2	2	73.32	0.00885152	1.8668	GI 11h	wt	| Symbols: P40, AP40, RP40, RPSAA | 40s ribosomal protein SA | chr1:27243148-27244842 REVERSE LENGTH=298	1.00946e+06	1.57245e+06	2.20697e+06	1.32247e+06	1.75278e+06	2.87184e+06	2.50686e+06	2.03136e+06	1.77191e+06	1.78732e+06	2.35213e+06	2.29096e+06	3.59191e+06	2.84815e+06	2.65152e+06	3.38281e+06	2.11901e+06	3.34044e+06	3.29786e+06	2.54063e+06	1.66378e+06	2.66824e+06	1.79503e+06	2.01947e+06	2.56123e+06	2.64181e+06	2.56184e+06	2.92535e+06	2.23338e+06	3.05676e+06	2.13789e+06	2.9807e+06	2.84135e+06	1.61692e+06	1.77578e+06	3.13373e+06
AT5G10450.4	1	1	26.88	0.0395491	84.348	GI 31h	wt	| Symbols: GRF6 | G-box regulating factor 6 | chr5:3284476-3286261 REVERSE LENGTH=273	6408.9	1112.45	1176.46	1043.57	1424	25053.3	88899.1	119595	16749.1	49877.2	167100	96609	124143	89383	75183.5	87867.4	41334.9	88861	27818.5	19753.3	7359.54	59137.7	40567.6	52872.4	62495	93700	54095.9	23830.6	29777.7	65466	34319.3	7663.82	27727.4	10094.5	61509.4	315201
AT2G21580.1	2	1	97.28	0.0316591	4.07159	GI 11h	GI 15h	| Symbols: | Ribosomal protein S25 family protein | chr2:9236629-9237510 FORWARD LENGTH=108	287735	585465	299503	163969	315345	196854	510059	187333	636595	220878	299850	298778	187515	249520	302830	1.28059e+06	169417	916507	1.2999e+06	704171	177265	140307	128402	150487	476973	220122	264859	562621	220924	338166	481928	895972	202829	470315	268041	1.24508e+06
AT5G35980.1	1	1	72.45	0.0501411	7.49101	GI 31h	GI 23h	| Symbols: YAK1 | yeast YAK1-related gene 1 | chr5:14128551-14135984 FORWARD LENGTH=956	28160.8	190458	65887.4	11667.7	5743.64	29689	79218.8	41565	49303.6	68639.8	71032.4	68108.7	50652.3	69877.5	44234.1	120365	17848.9	93526.7	92572.2	64399.2	32878.4	23955.5	36836.2	42485.4	43517.5	6242.4	16228.1	32410.4	23776.7	16522.3	33432.8	19052.5	9019.29	14484.3	44612.5	232588
AT3G06650.1	1	1	21.3	0.00389869	2.8529	GI 19h	wt	| Symbols: ACLB-1 | ATP-citrate lyase B-1 | chr3:2079247-2082633 REVERSE LENGTH=608	28983.5	106285	65519.7	60017.5	156632	202965	234939	169462	165930	138766	169298	113988	197624	201262	168860	186925	121414	238462	210507	209764	173382	198331	143500	154236	203507	185497	351604	388614	188624	181122	251822	367123	212468	157071	135304	187034
AT4G02570.1;AT1G02980.1	3	3	91.32	0.00806485	3.20136	GI 19h	wt	| Symbols: ATCUL1, CUL1, AXR6 | cullin 1 | chr4:1129315-1133435 FORWARD LENGTH=738	264239	917230	270893	440625	790129	1.00864e+06	1.2703e+06	1.191e+06	815295	1.04607e+06	767613	912400	1.18316e+06	1.51316e+06	1.02507e+06	1.36122e+06	820737	1.2062e+06	1.31722e+06	1.45814e+06	639290	988177	792261	836876	775675	835494	1.23023e+06	1.05221e+06	800166	1.06655e+06	1.20492e+06	1.35148e+06	1.04965e+06	784292	897175	1.38686e+06
AT5G20010.1	5	5	237.95	0.335665	1.2896	wt	GI 3h	| Symbols: RAN-1, RAN1, ATRAN1 | RAS-related nuclear protein-1 | chr5:6760364-6761747 FORWARD LENGTH=221	9.15854e+06	1.42763e+07	1.74755e+07	1.55704e+07	1.75292e+07	8.53755e+06	1.3354e+07	1.26678e+07	1.29974e+07	9.83286e+06	1.10852e+07	9.08316e+06	1.42433e+07	1.4284e+07	1.17874e+07	1.31816e+07	9.89437e+06	1.25547e+07	1.34041e+07	1.1035e+07	1.00706e+07	1.55239e+07	1.23897e+07	9.36286e+06	1.45413e+07	1.28711e+07	1.71796e+07	1.25079e+07	1.5377e+07	1.49066e+07	1.25049e+07	1.75947e+07	1.48814e+07	1.30546e+07	9.7777e+06	1.51632e+07
AT1G69830.1	9	9	549.53	0.0570522	1.74393	wt	GI 31h	| Symbols: ATAMY3, AMY3 | alpha-amylase-like 3 | chr1:26288518-26293003 REVERSE LENGTH=887	1.2686e+07	1.65461e+07	1.18823e+07	1.64762e+07	2.38151e+07	8.57212e+06	1.29313e+07	1.16939e+07	5.60728e+06	1.09228e+07	1.09001e+07	8.40801e+06	1.23541e+07	1.19432e+07	9.20689e+06	1.27442e+07	9.49149e+06	1.04225e+07	1.03769e+07	1.19433e+07	1.14825e+07	1.48285e+07	1.06126e+07	9.99831e+06	9.69148e+06	1.17026e+07	1.43736e+07	1.22735e+07	1.01208e+07	8.62331e+06	1.00645e+07	1.24944e+07	1.05426e+07	8.74743e+06	8.05886e+06	1.06129e+07
AT5G60100.2	1	1	34.39	0.0533287	20.3458	GI 7h	GI 23h	| Symbols: PRR3 | pseudo-response regulator 3 | chr5:24198215-24200502 REVERSE LENGTH=522	1316	81660.9	130161	10664.7	3155.24	7024.45	13999.7	21490.6	2757.7	18317.3	128628	88658.5	131976	95469.8	61350.4	158080	57263	90450.7	72564	62697.7	10202	24994.8	34701.6	27270.5	19151.7	20181.5	17033.6	17523.8	16591.9	1356.97	4721.69	5964.88	8371.8	4458.72	59130.6	30110.8
AT5G65730.1	5	5	309.4	0.0418894	3.08858	GI 19h	GI 31h	| Symbols: XTH6 | xyloglucan endotransglucosylase/hydrolase 6 | chr5:26299080-26300290 FORWARD LENGTH=292	3.7828e+06	7.0736e+06	8.1258e+06	4.76668e+06	4.92405e+06	7.46042e+06	1.03298e+07	7.99182e+06	4.45083e+06	8.47437e+06	6.42535e+06	3.93434e+06	6.43593e+06	4.65046e+06	5.68167e+06	8.43867e+06	4.49965e+06	7.6022e+06	5.46096e+06	5.25822e+06	4.9643e+06	9.52526e+06	4.95372e+06	7.13002e+06	6.41142e+06	7.8473e+06	7.97517e+06	6.05812e+06	8.05346e+06	9.08535e+06	8.6537e+06	1.06275e+07	6.63669e+06	4.99857e+06	4.24224e+06	3.28879e+06
AT5G63150.1	1	1	20.36	0.0846062	81.3659	GI 11h	GI 7h	| Symbols: | unknown protein; FUNCTIONS IN: molecular_function unknown; INVOLVED IN: biological_process unknown; LOCATED IN: mitochondrion; EXPRESSED IN: 22 plant structures; EXPRESSED DURING: 13 growth stages; CONTAINS InterPro DOMAIN/s: Protein o	18787.1	56059.1	35091.6	5532	34325.8	53027.2	17330.9	2867.73	0	8318.16	4432.44	1957.4	0	0	0	194260	54968.9	82932.9	65716.2	122037	10402	0	10109.4	53528.7	562.178	4461.45	68205.5	23430.3	52874.8	7115.19	0	93037.1	743.998	2683.05	14315.6	0
AT1G07770.1;AT2G39590.1;AT3G46040.1	6	6	263.16	0.48198	1.56939	wt	GI 31h	| Symbols: RPS15A | ribosomal protein S15A | chr1:2408413-2409065 REVERSE LENGTH=130	4.42796e+06	1.13925e+07	1.49419e+07	1.13711e+07	2.06298e+07	5.17382e+06	1.11155e+07	8.84164e+06	9.83594e+06	8.53329e+06	9.01227e+06	6.19144e+06	8.90463e+06	9.93754e+06	7.94208e+06	8.99382e+06	7.81012e+06	1.22852e+07	1.28352e+07	1.34022e+07	8.03942e+06	1.4435e+07	7.78156e+06	5.90732e+06	1.05422e+07	7.68218e+06	1.21082e+07	7.91384e+06	1.12689e+07	9.18278e+06	1.03741e+07	1.38742e+07	1.28966e+07	1.1966e+07	4.85226e+06	1.11446e+07
AT5G06850.1	1	1	20.39	0.052294	6.05641	wt	GI 3h	| Symbols: | C2 calcium/lipid-binding plant phosphoribosyltransferase family protein | chr5:2127200-2129584 REVERSE LENGTH=794	130597	518278	27321	347906	402149	31569	39005.3	40934.3	45428.7	78557	51612.6	76274.7	71300.6	75391.2	94877.1	154998	46002.8	155759	132905	141119	37135	106049	70866.6	78225.5	172680	24962.1	102152	47736.3	78048.7	145484	120038	135736	120121	30881.8	18543.6	155569
AT3G02080.1	1	1	53.97	0.0724974	2.09422	GI 11h	GI 19h	| Symbols: | Ribosomal protein S19e family protein | chr3:364138-365161 REVERSE LENGTH=143	271954	672845	603753	428553	239589	123827	430485	266209	509169	374909	461926	358785	630672	190300	411374	684412	370922	588447	429989	452321	355287	512041	442575	328511	608284	250946	399172	23996.2	510354	468057	301670	335054	674452	597747	287121	546709
AT4G05180.1	1	1	22.36	0.0627903	2.75636	GI 31h	GI 19h	| Symbols: PSBQ, PSBQ-2, PSII-Q | photosystem II subunit Q-2 | chr4:2672093-2673170 REVERSE LENGTH=230	536640	151686	555277	135712	354781	434369	294395	271194	1.02542e+06	262900	203482	377180	353036	641921	341274	298518	280612	346314	284617	258607	275840	199712	457311	409966	394183	185454	127111	318114	243637	225165	152784	247339	227873	220359	311835	711680
AT3G05060.1	1	1	32.57	0.0751712	9.95061	GI 7h	GI 23h	| Symbols: | NOP56-like pre RNA processing ribonucleoprotein | chr3:1413174-1415564 REVERSE LENGTH=533	117926	49612.5	63727.1	327467	59186.3	92547.5	156302	282490	425331	13851.6	344548	676368	682843	78723.2	127024	352712	216272	35990	605512	9318.97	137091	352224	489657	211228	204263	130442	270686	861.921	61930.7	31131.6	0	54644.8	102365	3756.78	329736	0
AT3G46780.1	7	7	336.81	0.0448643	2.70235	GI 31h	wt	| Symbols: PTAC16 | plastid transcriptionally active 16 | chr3:17228766-17231021 FORWARD LENGTH=510	4.29872e+06	8.12229e+06	8.38774e+06	4.23455e+06	2.40982e+06	1.28061e+07	1.56358e+07	1.4619e+07	1.45775e+07	1.19183e+07	1.48604e+07	1.31652e+07	1.48577e+07	1.54236e+07	1.16874e+07	1.73589e+07	9.93729e+06	1.26999e+07	1.26679e+07	1.35279e+07	9.39407e+06	1.27664e+07	1.04626e+07	1.00753e+07	1.3014e+07	9.96925e+06	1.04191e+07	1.17331e+07	9.51093e+06	9.30819e+06	1.10329e+07	1.00835e+07	5.73331e+06	4.10176e+06	1.18211e+07	1.78541e+07
AT1G04820.1	5	2	282.12	0.0277218	4.08871	GI 31h	wt	| Symbols: TUA4, TOR2 | tubulin alpha-4 chain | chr1:1356421-1358266 REVERSE LENGTH=450	140558	536924	340704	232975	387242	487004	1.05431e+06	1.00362e+06	594104	941167	739002	1.00001e+06	953014	1.06744e+06	866014	1.30509e+06	560708	1.13219e+06	1.47898e+06	836753	251533	824210	622354	830043	718779	479256	938896	497935	748036	760195	859266	964354	551481	290189	462804	2.21678e+06
AT4G23920.1;AT4G10960.1	4	4	181.23	0.133939	1.83299	wt	GI 15h	| Symbols: UGE2, ATUGE2 | UDP-D-glucose/UDP-D-galactose 4-epimerase 2 | chr4:12431416-12433666 FORWARD LENGTH=350	3.24387e+06	6.21925e+06	5.22364e+06	4.64244e+06	6.54655e+06	2.8969e+06	4.17489e+06	3.84649e+06	2.23239e+06	3.29133e+06	3.44295e+06	3.07438e+06	3.56802e+06	3.08002e+06	2.47847e+06	3.64814e+06	2.51803e+06	3.11299e+06	3.32167e+06	3.45229e+06	2.06939e+06	3.53542e+06	2.67956e+06	3.08956e+06	2.74277e+06	3.93004e+06	3.71234e+06	3.25723e+06	2.76554e+06	3.18562e+06	3.25863e+06	3.20457e+06	2.73769e+06	2.09442e+06	2.57763e+06	4.8925e+06
AT5G02500.1;AT1G16030.1;AT1G56410.1;AT3G09440.1;AT3G12580.1;AT5G02490.1;AT5G28540.1	11	11	608.76	0.0300987	2.24149	GI 11h	wt	| Symbols: HSC70-1, HSP70-1, AT-HSC70-1, HSC70 | heat shock cognate protein 70-1 | chr5:554055-556334 REVERSE LENGTH=651	6.32344e+06	1.31225e+07	7.97549e+06	7.04817e+06	8.08472e+06	1.00949e+07	2.19768e+07	1.39225e+07	1.09222e+07	1.37017e+07	1.44091e+07	9.45986e+06	1.56235e+07	1.48285e+07	1.27679e+07	3.20297e+07	1.06303e+07	2.21673e+07	1.54849e+07	1.50731e+07	9.42319e+06	1.72141e+07	9.49606e+06	1.42289e+07	1.26606e+07	1.40679e+07	1.45538e+07	2.06194e+07	1.26084e+07	1.72487e+07	1.66974e+07	1.60911e+07	1.11321e+07	6.96525e+06	1.1631e+07	9.28815e+06
AT3G29360.1	1	1	44.08	0.160614	1.95315	wt	GI 7h	| Symbols: | UDP-glucose 6-dehydrogenase family protein | chr3:11267375-11268817 REVERSE LENGTH=480	174312	290553	422963	246807	517415	76808.6	237503	130420	313467	197770	278362	186321	161283	93928.1	125946	268472	167721	258648	143680	200592	163098	205192	197662	224885	119716	345442	301429	283064	153044	411759	254300	298204	195315	181492	144411	218411
AT2G47650.2	1	1	38.66	0.0657415	1.83231	GI 3h	wt	| Symbols: UXS4 | UDP-xylose synthase 4 | chr2:19538751-19541364 REVERSE LENGTH=449	66664.5	164362	246029	159817	208363	273364	369592	308288	329799	267693	374962	289825	275143	229580	232758	356572	190715	348771	285714	296453	142670	336975	187287	195293	210844	273714	267440	210631	190682	224800	259600	244351	191281	119137	210546	355317
AT3G18190.1	1	1	41.96	0.0303925	4.94339	GI 7h	wt	| Symbols: | TCP-1/cpn60 chaperonin family protein | chr3:6232226-6233836 FORWARD LENGTH=536	14889.6	27964.3	53770.5	27309.4	45357.1	40659.6	186749	158912	114393	109974	184587	144465	183343	203125	121350	212150	59769.9	138482	158420	126751	79581.2	127532	95135.9	81337.9	117791	137613	116660	115015	91798	131475	98301.8	84668.5	77218.9	33546.7	116409	209972
AT5G54600.1	1	1	32.3	0.0812646	1.94501	GI 23h	GI 19h	| Symbols: | Translation protein SH3-like family protein | chr5:22183046-22184403 FORWARD LENGTH=198	155575	263361	318176	250677	114404	85691.7	230253	186905	300287	153083	185498	193448	246038	188925	206126	286980	226041	321381	298403	203222	195418	340044	206984	200876	310642	178795	246881	11987.1	272898	324504	234035	248770	355355	263982	172847	265991
AT5G40270.1;AT5G40290.1	6	6	262.08	0.123222	1.866	wt	GI 23h	| Symbols: | HD domain-containing metal-dependent phosphohydrolase family protein | chr5:16093394-16097093 REVERSE LENGTH=473	4.7086e+06	7.71716e+06	1.05793e+07	6.10931e+06	5.87432e+06	4.13363e+06	6.64019e+06	4.39818e+06	2.93796e+06	4.99242e+06	5.43029e+06	3.88702e+06	4.93709e+06	4.84454e+06	4.36564e+06	6.53229e+06	4.66781e+06	5.22781e+06	5.09073e+06	5.98304e+06	5.30575e+06	4.94544e+06	4.44827e+06	4.60744e+06	2.94416e+06	4.01332e+06	4.85922e+06	3.19453e+06	3.94086e+06	4.56844e+06	3.728e+06	3.54305e+06	3.66631e+06	3.24482e+06	3.9116e+06	6.53529e+06
AT4G20890.1	5	1	207.75	0.0679436	6.43761	GI 19h	wt	| Symbols: TUB9 | tubulin beta-9 chain | chr4:11182218-11183840 FORWARD LENGTH=444	145550	251956	106725	85416.3	115883	348922	274091	287112	171526	284103	235777	224651	306946	288094	222647	275539	181359	228860	370805	380480	146207	209105	286877	218674	199262	251005	340024	290152	198635	184601	281125	231587	244121	160284	176172	507587
AT1G07660.1	1	1	36.07	0.136681	1.95101	wt	GI 7h	| Symbols: | Histone superfamily protein | chr1:2369212-2369523 FORWARD LENGTH=103	608642	892995	704417	1.00267e+06	1.51272e+06	477076	916094	733515	1.0877e+06	477748	568126	326274	500350	637333	387910	641063	468022	543107	564655	516597	717686	568789	457104	515186	495631	586181	621873	597237	455468	557186	573807	938227	628037	441022	508355	644991
AT5G67500.2	1	1	27.59	0.0921431	32.0518	GI 11h	wt	| Symbols: VDAC2 | voltage dependent anion channel 2 | chr5:26935223-26937123 FORWARD LENGTH=303	1894.3	2159.14	68.1388	8452.32	1108.83	12065.6	2887.51	73724.4	60195.6	66498.7	77914.8	55827.8	97509.4	100912	53492.4	76598.1	11608.7	102082	131566	116702	10982.1	98358.6	43390.7	44413.2	98822.2	9100.77	47868.9	64826.1	68862.7	0	55775.9	99096.5	55118.4	44925.2	10815.4	84364.5
AT5G03290.1;AT3G09810.1	3	3	142.15	0.0277383	1.61359	GI 11h	wt	| Symbols: IDH-V | isocitrate dehydrogenase V | chr5:794043-795939 FORWARD LENGTH=374	1.01189e+06	1.41414e+06	994094	975229	1.37119e+06	1.30376e+06	2.09352e+06	1.90739e+06	1.61829e+06	2.03724e+06	1.51712e+06	1.50823e+06	1.7954e+06	1.98285e+06	1.59114e+06	1.93833e+06	1.1485e+06	2.02167e+06	2.23299e+06	1.96332e+06	1.05217e+06	1.98008e+06	1.44294e+06	1.75006e+06	1.64735e+06	1.48077e+06	1.98187e+06	1.78062e+06	1.76993e+06	1.64822e+06	1.88527e+06	2.07718e+06	1.67475e+06	1.14509e+06	1.62669e+06	2.0842e+06
AT3G09880.1;AT1G13460.1;AT3G21650.1	9	8	475.81	0.146258	1.80489	GI 11h	GI 19h	| Symbols: ATB' BETA | Protein phosphatase 2A regulatory B subunit family protein | chr3:3029902-3031931 FORWARD LENGTH=499	2.07599e+07	3.7907e+07	3.90342e+07	2.28382e+07	2.07582e+07	2.77502e+07	3.92693e+07	2.61982e+07	2.23319e+07	2.9669e+07	2.80811e+07	2.37031e+07	2.48411e+07	2.65583e+07	1.91458e+07	4.60325e+07	2.31877e+07	3.11142e+07	2.96537e+07	3.2522e+07	1.94711e+07	2.95845e+07	2.04871e+07	2.80263e+07	2.2907e+07	2.66551e+07	1.71489e+07	2.24916e+07	2.01045e+07	2.63496e+07	3.19257e+07	2.59965e+07	1.5704e+07	1.09795e+07	2.12066e+07	2.54146e+07
AT4G13930.1	6	6	250.98	0.382292	1.54045	GI 31h	GI 15h	| Symbols: SHM4 | serine hydroxymethyltransferase 4 | chr4:8048013-8050021 REVERSE LENGTH=471	3.63727e+06	6.17639e+06	7.82642e+06	5.93545e+06	9.01339e+06	3.32993e+06	5.93264e+06	5.23571e+06	4.20348e+06	4.68973e+06	4.12535e+06	4.92707e+06	5.08562e+06	6.29717e+06	4.47206e+06	4.94476e+06	3.68605e+06	4.81589e+06	7.40928e+06	6.59779e+06	4.45433e+06	5.31731e+06	4.4624e+06	3.68688e+06	4.5287e+06	5.40588e+06	7.13994e+06	6.97372e+06	4.6965e+06	3.70326e+06	4.4746e+06	7.1069e+06	5.52151e+06	4.65865e+06	4.47929e+06	9.35368e+06
AT2G21160.1	1	1	22.81	0.0622371	28.2163	GI 7h	wt	| Symbols: | Translocon-associated protein (TRAP), alpha subunit | chr2:9068428-9070207 FORWARD LENGTH=258	2769.24	4632.96	2957.01	2199.13	5219.9	19654.2	103042	77556.5	59051.9	70962.3	119452	104675	98017.3	115860	63632.8	96258.2	51710.5	102398	99166.6	107122	35185.9	105496	53391	62522.4	68276.7	74471.2	61861	51032.3	26497.4	86235.5	64545.5	36119	45166.6	15924.4	52581.6	121044
AT2G34430.1	3	1	94.68	0.0659149	3.90904	GI 3h	wt	| Symbols: LHB1B1, LHCB1.4 | light-harvesting chlorophyll-protein complex II subunit B1 | chr2:14524818-14525618 FORWARD LENGTH=266	262238	352579	330350	407111	445800	3.73184e+06	963243	747184	936159	650342	815192	706265	1.03581e+06	903728	1.00667e+06	1.04606e+06	630023	951043	594674	601687	541458	1.08473e+06	603976	770930	892478	839324	516395	572897	586740	787744	566877	490599	611043	379691	682873	1.00558e+06
ATCG00280.1	3	3	98.24	0.0603631	2.73479	GI 11h	wt	| Symbols: PSBC | photosystem II reaction center protein C | chrC:33720-35141 FORWARD LENGTH=473	1.14074e+06	1.83606e+06	1.24888e+06	1.09342e+06	2.37789e+06	2.94467e+06	3.67697e+06	2.2726e+06	2.91033e+06	2.17702e+06	2.98098e+06	2.08391e+06	3.29551e+06	3.27824e+06	3.09072e+06	5.14293e+06	2.51743e+06	4.7028e+06	4.50221e+06	4.18427e+06	2.48922e+06	3.09678e+06	2.07853e+06	2.43005e+06	3.01778e+06	2.73693e+06	2.91459e+06	2.32416e+06	1.92505e+06	3.47441e+06	3.07177e+06	3.48623e+06	2.90193e+06	2.01548e+06	1.59091e+06	5.06788e+06
AT2G36160.1;AT3G11510.1	8	8	400.18	0.175647	1.60303	GI 19h	GI 3h	| Symbols: | Ribosomal protein S11 family protein | chr2:15169925-15171159 FORWARD LENGTH=150	3.82809e+06	1.32818e+07	8.39604e+06	1.13583e+07	1.63922e+07	5.61341e+06	1.17631e+07	8.92355e+06	1.1652e+07	8.50384e+06	1.07091e+07	8.14423e+06	1.22663e+07	1.22271e+07	9.20526e+06	1.5065e+07	8.72885e+06	1.40706e+07	1.54607e+07	1.54537e+07	8.41791e+06	1.44978e+07	1.02278e+07	8.70409e+06	1.55563e+07	1.36364e+07	1.83948e+07	1.525e+07	1.43516e+07	1.09622e+07	1.41048e+07	1.93993e+07	1.39599e+07	1.17881e+07	6.24383e+06	1.58896e+07
AT2G05070.1	3	1	126.29	0.0598289	6.01891	GI 3h	wt	| Symbols: LHCB2.2, LHCB2 | photosystem II light harvesting complex gene 2.2 | chr2:1799436-1800329 REVERSE LENGTH=265	354057	1.28413e+06	508029	672543	1.09983e+06	8.83552e+06	4.81005e+06	2.83626e+06	3.10376e+06	4.00004e+06	3.61571e+06	3.18867e+06	4.43425e+06	4.01278e+06	3.72001e+06	5.37931e+06	2.20417e+06	4.0806e+06	3.09736e+06	3.45358e+06	1.44786e+06	3.89225e+06	2.3085e+06	2.96168e+06	3.38153e+06	2.44762e+06	1.91549e+06	2.23562e+06	2.15312e+06	3.32666e+06	2.43818e+06	2.06462e+06	2.74342e+06	1.15062e+06	2.53572e+06	4.58091e+06
AT2G36880.1;AT1G02500.1	3	2	233.38	0.0582079	2.20782	GI 31h	wt	| Symbols: MAT3 | methionine adenosyltransferase 3 | chr2:15479721-15480893 REVERSE LENGTH=390	974357	2.06459e+06	1.98616e+06	1.27292e+06	2.57895e+06	2.57081e+06	2.5026e+06	2.43733e+06	2.05893e+06	2.5847e+06	2.64424e+06	3.68767e+06	4.06002e+06	5.66245e+06	2.9943e+06	2.95633e+06	2.66555e+06	3.40846e+06	2.76191e+06	4.08918e+06	3.6888e+06	3.35076e+06	3.11254e+06	2.37679e+06	4.18852e+06	2.88854e+06	2.93798e+06	2.05135e+06	3.12073e+06	2.44359e+06	1.86369e+06	3.23243e+06	3.2523e+06	2.70245e+06	2.47862e+06	5.36087e+06
AT5G47010.1	1	1	31.82	0.0958689	3.73243	GI 7h	GI 19h	| Symbols: UPF1, LBA1, ATUPF1 | RNA helicase, putative | chr5:19072009-19078856 FORWARD LENGTH=1254	15878.7	54379.8	38029	17647.8	15325.7	14393.9	27538.2	26568.2	44172.5	24864.5	43911.3	27903.9	46976.2	26414	19922.5	49609.7	23206.3	26152.5	14710.3	15234.7	22703.8	33645.1	14825.9	11884.4	25584.3	21644.2	3040.38	7547.85	12008.9	19667.2	11534.3	10634.1	9898.29	4914.31	29844.2	32509.7
AT1G62750.1	1	1	25.13	0.0862969	3.56303	GI 31h	GI 23h	| Symbols: ATSCO1, ATSCO1/CPEF-G, SCO1 | Translation elongation factor EFG/EF2 protein | chr1:23233622-23236321 REVERSE LENGTH=783	67087.6	117741	438419	82371.5	107187	166874	247395	193811	68467.8	170782	211123	263385	254576	319459	201407	265124	153794	181231	263510	238846	151633	171905	180550	139604	229298	206192	211777	164141	162309	167361	183285	176857	75273.8	136105	209528	843536
AT3G60750.1;AT2G45290.1	9	9	456.2	0.107986	8.27097	GI 31h	GI 3h	| Symbols: | Transketolase | chr3:22454004-22456824 FORWARD LENGTH=741	4.58317e+06	5.25028e+06	8.08361e+06	4.37378e+06	5.29483e+06	4.13681e+06	4.5689e+06	4.25049e+06	3.77846e+06	3.74296e+06	4.50664e+06	6.51557e+06	1.84392e+07	1.85056e+07	1.00683e+07	7.21032e+06	3.56682e+06	9.80989e+06	1.33233e+07	8.27158e+06	3.92683e+06	4.79293e+06	4.16494e+06	3.49267e+06	1.27542e+07	7.81244e+06	8.58082e+06	1.0978e+07	4.4417e+06	6.6902e+06	5.06017e+06	1.28292e+07	1.10799e+07	5.18217e+06	5.48592e+06	6.2262e+07
AT1G44446.1	1	1	33.41	0.101563	6.2046	GI 7h	GI 23h	| Symbols: CH1, ATCAO, CAO | Pheophorbide a oxygenase family protein with Rieske [2Fe-2S] domain | chr1:16848664-16851152 REVERSE LENGTH=536	33349	152833	79762.7	20292.2	91191.6	236406	405447	351135	242880	429804	485029	395514	402919	459680	340738	301521	173754	214743	201973	229985	141522	113754	90521.2	80963	93038.3	60011.2	143582	122236	77984.1	60493	66477.8	121921	42098.8	44869.3	341890	487750
AT1G59870.1	1	1	24	0.130234	1.56924	GI 7h	GI 19h	| Symbols: PEN3, PDR8, ATPDR8, ABCG36, ATABCG36 | ABC-2 and Plant PDR ABC-type transporter family protein | chr1:22034661-22039844 FORWARD LENGTH=1469	36955.8	39077.6	49170.5	68917.1	69307.2	54547.8	51037.3	58447.8	48307	59350.6	84150.9	71442.2	92406.3	70975.7	64782.3	97263.4	49766	85035.3	73098.9	58231.4	49593.6	83515.5	65035	51414	72509	73874.4	54712.4	27654.2	45811.6	114399	43773.9	51348.8	54109.4	66846.9	47602.5	89117.7
AT1G54270.1;AT3G19760.1	7	2	360.22	0.10362	3.15214	GI 31h	wt	| Symbols: EIF4A-2 | eif4a-2 | chr1:20260495-20262018 FORWARD LENGTH=412	454477	341147	730180	446232	194166	779503	1.26842e+06	1.21084e+06	820708	1.14107e+06	1.17008e+06	1.06128e+06	1.36408e+06	1.19257e+06	1.0417e+06	1.11344e+06	751118	1.09785e+06	870963	910268	441335	1.08452e+06	831407	1.04862e+06	992069	917810	877493	865579	751968	808770	820150	768141	703373	474105	992787	1.73848e+06
AT5G42270.1;AT1G50250.1	6	6	247.68	0.0362809	3.42386	GI 11h	wt	| Symbols: VAR1, FTSH5 | FtsH extracellular protease family | chr5:16902659-16905102 FORWARD LENGTH=704	586201	2.36418e+06	682534	1.59632e+06	3.28646e+06	4.16074e+06	6.18541e+06	4.38039e+06	2.91797e+06	4.53167e+06	5.34526e+06	4.3583e+06	4.47949e+06	5.12483e+06	3.77217e+06	6.78277e+06	3.85085e+06	6.14588e+06	6.35651e+06	6.02052e+06	2.57285e+06	4.41815e+06	4.0091e+06	4.28733e+06	4.42358e+06	4.53809e+06	4.62397e+06	4.42306e+06	4.50324e+06	4.8628e+06	5.08036e+06	4.20904e+06	3.45691e+06	2.58713e+06	3.34105e+06	8.1791e+06
AT3G53420.1;AT2G37170.1;AT5G60660.1	3	3	77.53	0.266424	2.35454	wt	GI 19h	| Symbols: PIP2A, PIP2, PIP2;1 | plasma membrane intrinsic protein 2A | chr3:19803906-19805454 REVERSE LENGTH=287	4.06581e+06	1.00617e+07	2.59316e+07	8.75211e+06	1.86776e+07	8.34519e+06	7.29128e+06	7.7269e+06	1.00956e+07	7.35272e+06	8.16531e+06	7.71777e+06	6.77928e+06	9.15439e+06	7.59894e+06	9.83212e+06	6.96842e+06	1.03682e+07	9.15506e+06	9.82239e+06	4.7102e+06	8.00424e+06	6.1667e+06	7.20819e+06	6.26953e+06	9.0008e+06	6.4747e+06	6.53448e+06	6.4276e+06	6.88036e+06	7.27188e+06	7.83612e+06	7.29366e+06	6.07949e+06	5.00111e+06	9.43522e+06
AT5G11710.1	2	2	47.25	0.0977454	2.2495	wt	GI 31h	| Symbols: | ENTH/VHS family protein | chr5:3772981-3776316 FORWARD LENGTH=560	1.13915e+06	1.04642e+06	1.66626e+06	921325	824324	853787	1.00387e+06	701000	1.18844e+06	966778	875686	674525	1.16031e+06	1.05468e+06	886265	582675	693985	875734	656506	767633	643469	1.25699e+06	751254	891040	1.02511e+06	887094	685081	619601	836767	638285	683495	749361	887868	819569	582776	412555
AT1G22780.1	2	2	67.05	0.125599	2.29135	wt	GI 7h	| Symbols: PFL, RPS18A, PFL1 | Ribosomal protein S13/S18 family | chr1:8067990-8069163 FORWARD LENGTH=152	717910	928009	1.23944e+06	690986	1.85141e+06	306731	740959	412875	886286	506340	542650	505257	502931	367663	450299	997130	524868	946766	1.21274e+06	1.03577e+06	842141	586007	548645	430781	720821	575203	976125	581844	616438	821706	877284	1.33064e+06	717304	828694	473041	1.08276e+06
AT3G04120.1;AT1G13440.1	12	9	631.55	0.0494765	2.06131	GI 3h	wt	| Symbols: GAPC, GAPC-1, GAPC1 | glyceraldehyde-3-phosphate dehydrogenase C subunit 1 | chr3:1081077-1083131 FORWARD LENGTH=338	2.25289e+07	4.04945e+07	4.68978e+07	3.65728e+07	4.40096e+07	1.2063e+08	7.61864e+07	6.82517e+07	6.17391e+07	6.58807e+07	6.18709e+07	5.49403e+07	8.18211e+07	7.41626e+07	7.35627e+07	7.58021e+07	4.73757e+07	7.42879e+07	6.26635e+07	6.68887e+07	5.2126e+07	8.17981e+07	5.4757e+07	6.79829e+07	7.04841e+07	6.88702e+07	6.30985e+07	6.35476e+07	6.10115e+07	6.13083e+07	6.19547e+07	5.80301e+07	5.57172e+07	4.15951e+07	5.39792e+07	7.85119e+07
ATCG00830.1	5	5	149.08	0.231351	1.65159	GI 19h	GI 7h	| Symbols: RPL2.1 | ribosomal protein L2 | chrC:84337-85843 REVERSE LENGTH=274	3.11498e+06	4.9496e+06	5.02804e+06	6.51614e+06	9.19699e+06	3.28207e+06	5.69734e+06	4.64135e+06	9.43239e+06	3.73079e+06	4.5013e+06	3.87601e+06	5.16262e+06	5.56749e+06	3.9859e+06	6.54379e+06	4.00763e+06	6.56717e+06	6.147e+06	6.25414e+06	4.44681e+06	7.18118e+06	4.42425e+06	4.54705e+06	5.44196e+06	7.2776e+06	6.96332e+06	7.13716e+06	5.62042e+06	5.82413e+06	6.36043e+06	7.40762e+06	6.07964e+06	4.53654e+06	3.31234e+06	6.35777e+06
AT1G30380.1	1	1	46.11	0.0564113	4.64517	GI 31h	wt	| Symbols: PSAK | photosystem I subunit K | chr1:10722325-10723013 FORWARD LENGTH=130	990980	3.37398e+06	1.57994e+06	2.6304e+06	3.71496e+06	1.89052e+07	1.10495e+07	7.28599e+06	6.85319e+06	7.64032e+06	8.75172e+06	8.66537e+06	8.6646e+06	9.29096e+06	8.85853e+06	1.24724e+07	8.33069e+06	1.10051e+07	1.10506e+07	1.35109e+07	6.20788e+06	1.17268e+07	8.84373e+06	9.82286e+06	1.05009e+07	9.37296e+06	8.55803e+06	8.15916e+06	8.23093e+06	1.18249e+07	9.52889e+06	8.10508e+06	6.73541e+06	5.0536e+06	7.44248e+06	1.53937e+07
AT1G72730.1	6	1	298.78	0.102008	5.77853	GI 31h	wt	| Symbols: | DEA(D/H)-box RNA helicase family protein | chr1:27378040-27379593 REVERSE LENGTH=414	95637.6	67409	221128	130768	179599	499611	685714	602251	450746	483807	572019	555138	553046	696813	537121	463392	307777	495015	427711	533083	294417	523772	341416	404807	382557	389928	411203	381681	314966	371344	372851	335752	176838	217929	523678	1.08169e+06
AT1G29930.1;AT1G29910.1	5	3	170.99	0.102683	2.54134	GI 31h	wt	| Symbols: CAB1, AB140, CAB140, LHCB1.3 | chlorophyll A/B binding protein 1 | chr1:10478071-10478874 FORWARD LENGTH=267	1.14132e+07	2.49791e+07	1.36238e+07	1.29549e+07	2.23717e+07	4.94875e+07	5.62554e+07	3.35943e+07	3.95807e+07	3.70032e+07	3.61656e+07	3.18837e+07	3.8991e+07	4.70047e+07	3.37759e+07	4.74775e+07	2.48522e+07	4.20921e+07	3.61338e+07	4.21484e+07	2.41971e+07	4.01581e+07	2.4616e+07	2.67762e+07	3.18119e+07	2.95154e+07	2.97093e+07	2.88595e+07	2.52876e+07	3.35229e+07	2.73431e+07	2.82488e+07	2.40736e+07	1.77817e+07	3.04393e+07	5.63145e+07
AT2G47710.1	1	1	102.35	0.0355602	2.05193	GI 23h	wt	| Symbols: | Adenine nucleotide alpha hydrolases-like superfamily protein | chr2:19555045-19555956 REVERSE LENGTH=162	780454	1.17052e+06	1.59861e+06	1.33137e+06	1.82305e+06	775502	3.36684e+06	2.20666e+06	3.09425e+06	2.11485e+06	2.18568e+06	1.61565e+06	2.92361e+06	2.68488e+06	1.72639e+06	3.10223e+06	1.8024e+06	3.49996e+06	2.25661e+06	2.23154e+06	2.35108e+06	3.60633e+06	2.27074e+06	2.14082e+06	2.47418e+06	3.10189e+06	2.83006e+06	1.74096e+06	3.25936e+06	2.0194e+06	2.37763e+06	3.54142e+06	2.96507e+06	2.85259e+06	1.78078e+06	2.0471e+06
AT3G10670.1	1	1	23.73	0.0686326	22.6768	GI 3h	wt	| Symbols: ATNAP7, NAP7 | non-intrinsic ABC protein 7 | chr3:3335325-3337304 REVERSE LENGTH=338	450.031	3481.96	6481.34	3892.43	5014.04	172842	67445	61204.8	72262.4	64357.7	68560.5	57348.3	93055.5	80068	73548.5	82457.8	39639	66703.5	38193.6	41003	43057	73988.5	53919.1	59206.6	68923.5	50377.2	38341.2	61629.3	38731.7	44409	32334.2	39356.1	37602.1	14771.8	61688.3	77493.9
AT1G11220.1	1	1	20.68	0.235768	1.62225	GI 19h	GI 31h	| Symbols: | Protein of unknown function (DUF761) | chr1:3760022-3761165 REVERSE LENGTH=310	33317.1	75788.2	1190.89	1379.84	75643.5	22024	27873.8	49800.3	81323.5	73968.8	38443.7	48740.6	44114.7	34292	42223.1	34637.7	42858.3	34267.9	82174.8	67898.1	54154.5	49522.4	48576.7	46566.2	37150.6	72489.9	69847.1	57682.8	48664.5	14769.2	39807	59026.9	40010.1	52269.4	25931.5	43046.2
AT2G16360.1	3	2	177.37	0.195054	5.2009	GI 11h	wt	| Symbols: | Ribosomal protein S25 family protein | chr2:7076713-7077366 REVERSE LENGTH=125	1.00371e+06	1.45975e+06	493558	92327.1	490812	475783	1.56039e+06	730625	2.9369e+06	757595	835936	1.61603e+06	1.57645e+06	1.39229e+06	990730	5.62691e+06	242286	4.02061e+06	5.9834e+06	2.53877e+06	716462	491888	369739	795064	4.26199e+06	170968	646215	3.27931e+06	727628	803091	1.64268e+06	2.80583e+06	235072	234185	1.22385e+06	5.60144e+06
AT4G34670.1	2	1	81.05	0.236687	3.21296	GI 23h	wt	| Symbols: | Ribosomal protein S3Ae | chr4:16548724-16550222 FORWARD LENGTH=262	43265.6	51054.2	0	34242.7	54546.3	51593.3	50945.6	45138.4	90249.2	51633.1	39392.6	58721	79134.8	58421.1	88602.3	132028	58442.6	120574	121563	112406	45852.8	118477	65036.7	64390.9	228222	25368.8	81701.2	65317.2	101082	96328.5	122047	157085	112187	100674	43160	150913
AT3G06400.3	1	1	64.79	0.14373	4.1485	GI 7h	GI 19h	| Symbols: CHR11 | chromatin-remodeling protein 11 | chr3:1941066-1946700 FORWARD LENGTH=1057	207859	498514	207363	106192	54899.4	159086	156563	146864	565571	230330	230085	276052	253439	317507	229659	333699	120762	226033	222841	208005	44278.7	262514	147262	141496	231043	47650.7	66062.2	109477	91801.6	73782.5	102509	74603.6	47500.1	31343.9	180111	318228
AT3G44300.1	10	1	482.54	0.117015	21.1754	wt	GI 31h	| Symbols: NIT2, AtNIT2 | nitrilase 2 | chr3:15983351-15985172 FORWARD LENGTH=339	2.66122e+06	4.40594e+06	5.36453e+06	3.50189e+06	4.93731e+06	254597	367941	994177	0	166537	403960	146561	74017.2	445501	94264.3	196060	275028	157959	401865	822203	157952	395128	212874	400034	179289	963030	496275	178188	236045	566288	374018	476589	665338	454050	24819.6	369429
AT3G01500.2	4	2	137.04	0.0887336	3.10939	GI 31h	wt	| Symbols: CA1 | carbonic anhydrase 1 | chr3:194853-197873 REVERSE LENGTH=347	627402	1.17756e+06	753414	438703	977278	705396	2.25703e+06	2.44796e+06	2.97545e+06	1.82348e+06	2.13053e+06	1.80542e+06	2.64375e+06	1.8551e+06	1.84673e+06	3.11827e+06	1.52975e+06	2.08139e+06	2.38516e+06	2.68688e+06	871952	2.16105e+06	1.59002e+06	1.51239e+06	2.36566e+06	2.51217e+06	2.13756e+06	1.76451e+06	1.70378e+06	1.6074e+06	2.93666e+06	2.31744e+06	1.54603e+06	937577	1.54983e+06	3.39329e+06
AT1G08730.1	1	1	27.5	0.142344	11.694	GI 11h	wt	| Symbols: XIC, ATXIC | Myosin family protein with Dil domain | chr1:2779963-2788325 FORWARD LENGTH=1538	14058.8	35343.8	2281.57	3563.92	7773.58	158457	148800	123491	47368.2	150072	197659	108745	123779	104668	76082.8	179458	95564.2	137015	147053	177882	108275	61052.5	78932.6	113730	57226.9	61460.1	107407	74783.7	75533.5	44429.9	94103.7	90427.8	38925.9	45068.4	84753.9	135236
AT5G45530.1	1	1	21.35	0.175776	32.0003	GI 19h	GI 23h	| Symbols: | Protein of unknown function (DUF594) | chr5:18454316-18457222 REVERSE LENGTH=798	3.07653e+07	6.99345e+06	2.36032e+07	1.99621e+06	680931	8.31755e+06	5.40516e+06	1.14941e+07	1.72061e+07	1.18532e+07	1.07436e+07	1.56708e+07	1.13349e+07	1.28716e+07	1.7639e+07	4.86575e+06	1.11367e+07	5.54757e+06	2.992e+06	4.47944e+06	8.53882e+06	4.80769e+06	1.06857e+07	1.19096e+07	1.49232e+07	1.03894e+06	1.19822e+06	5.3073e+06	4.94705e+06	3.01404e+06	1.75414e+06	741239	1.72222e+06	2.12272e+06	2.04946e+07	4.4984e+06
AT4G27700.1	1	1	31.72	0.130728	19.4121	GI 31h	wt	| Symbols: | Rhodanese/Cell cycle control phosphatase superfamily protein | chr4:13826541-13827673 REVERSE LENGTH=224	15156.4	23759.6	11130.1	12323.1	24928	45494.5	280794	142689	125220	201949	348288	326051	214735	220603	178545	376159	196380	176592	297866	354201	117360	205963	232727	282768	217768	195210	213736	52088.3	142648	290581	220894	119400	110899	96781.8	200218	477632
AT5G02870.1	4	3	180.25	0.653819	2.47937	GI 23h	GI 31h	| Symbols: | Ribosomal protein L4/L1 family | chr5:657830-659526 FORWARD LENGTH=407	132828	1.5359e+06	1.3352e+06	2.11714e+06	3.32272e+06	605751	1.19079e+06	613406	1.53288e+06	788697	763480	559689	1.14314e+06	1.21886e+06	961735	1.94742e+06	836193	1.81966e+06	1.3777e+06	1.39593e+06	918741	1.88696e+06	1.08276e+06	817885	1.65271e+06	1.45465e+06	1.97397e+06	1.91716e+06	1.40391e+06	1.86226e+06	1.27485e+06	2.36977e+06	2.64433e+06	1.29609e+06	310086	1.21406e+06
AT3G03950.3	1	1	63.86	0.165086	4.40007	GI 3h	GI 19h	| Symbols: ECT1 | evolutionarily conserved C-terminal region 1 | chr3:1021502-1023767 FORWARD LENGTH=428	224827	399278	221240	37413.6	69098.5	108529	225778	242311	478514	335167	375527	216760	227460	260617	285065	367251	113318	206953	180518	157690	73185.6	210352	102604	151994	193708	54894.8	123126	60865.4	77085.1	97576.7	177978	124943	71890	86624	135370	213571
AT2G28000.1	2	2	102.29	0.0866909	8.00685	GI 19h	wt	| Symbols: CPN60A, CH-CPN60A, SLP | chaperonin-60alpha | chr2:11926603-11929184 FORWARD LENGTH=586	261160	550790	440653	391345	368125	653773	1.10255e+06	806446	704714	794202	994161	628790	957486	1.07662e+06	844267	1.68175e+06	649550	775159	720888	674801	539488	720468	473536	727103	1.02999e+06	792452	829658	788658	523119	524425	672481	687845	556889	459031	653791	1.40138e+06
AT3G14420.1;AT4G18360.1	3	1	107.61	0.0920977	24.8423	GI 31h	wt	| Symbols: | Aldolase-type TIM barrel family protein | chr3:4821804-4823899 FORWARD LENGTH=367	0	13069.8	3450.26	55118.9	2413.59	27302.7	84570.8	87466	152183	39609.1	38273.9	79184.6	233248	311902	112768	122252	39051.6	146485	149998	46316.1	18355.1	29004.2	46254.5	70630.4	128721	28796.7	57617.7	180057	13716.5	54817.1	46794.6	99875.6	17515.2	24952.7	99689.1	636167
AT5G59950.5	1	1	57.2	0.173475	14.8562	GI 31h	GI 23h	| Symbols: | RNA-binding (RRM/RBD/RNP motifs) family protein | chr5:24140235-24141504 FORWARD LENGTH=245	29290.5	11216.8	7630.47	3483.14	11771	7128.15	2288.38	8312.08	157899	18234	66533.7	156364	30364.8	11816	1696.17	23018.3	7290.78	3054.39	5923.27	1920.09	2758.07	22835.1	0	0	32012.8	7467.2	6420.5	9971.31	8719.39	9783.12	11124.1	2678.13	1286.18	1402.16	127074	29057
AT1G02150.1	3	3	109.73	0.153666	9.96572	GI 31h	wt	| Symbols: | Tetratricopeptide repeat (TPR)-like superfamily protein | chr1:408779-410433 FORWARD LENGTH=524	11170.7	32834.2	32397	7966.1	16298.9	196811	156503	82584.4	80102.5	137894	236174	176483	235239	92478.6	89205.5	212630	55939.8	133588	66367.8	110932	82340.5	148770	77652.3	95848.9	88926.5	141716	56944.2	42216.4	34951.7	153553	57722.2	62109.3	39751.1	18528.1	145839	255448
AT3G32930.1	1	1	47.05	0.124907	18.4577	GI 11h	wt	| Symbols: | unknown protein; FUNCTIONS IN: molecular_function unknown; INVOLVED IN: biological_process unknown; LOCATED IN: chloroplast envelope; EXPRESSED IN: 22 plant structures; EXPRESSED DURING: 13 growth stages; Has 57 Blast hits to 57 protei	11723.7	67681.5	13684.2	24540.1	63767.2	552298	755175	568589	665719	609684	749994	654575	644507	625451	396593	891773	491270	675448	575855	713815	416565	511080	420404	392500	512476	451010	490016	300521	379293	438027	403504	404453	337925	207014	521951	774125
AT2G30860.1;AT2G30870.1	8	8	360.13	0.20076	2.99893	GI 31h	GI 3h	| Symbols: ATGSTF9, GLUTTR, ATGSTF7, GSTF9 | glutathione S-transferase PHI 9 | chr2:13139132-13140057 FORWARD LENGTH=215	3.06284e+06	7.24511e+06	5.24825e+06	8.0192e+06	1.37565e+07	4.08953e+06	6.78044e+06	6.16209e+06	5.89701e+06	5.41774e+06	6.06526e+06	7.49248e+06	7.45069e+06	1.11211e+07	5.76177e+06	6.92892e+06	5.94585e+06	8.00123e+06	1.27824e+07	1.17673e+07	5.73838e+06	9.52052e+06	7.85477e+06	5.94394e+06	1.1232e+07	8.19678e+06	1.04099e+07	8.32885e+06	8.365e+06	6.88374e+06	8.43723e+06	1.09749e+07	1.01527e+07	9.04515e+06	5.34826e+06	2.86558e+07
AT1G75750.1	1	1	30.69	0.224228	7.08894	GI 31h	GI 23h	| Symbols: GASA1 | GAST1 protein homolog 1 | chr1:28441813-28442284 REVERSE LENGTH=98	26456.3	45931	840.576	17484.8	13048.7	42854	17881.6	49248.9	146123	83899.2	74280.2	91082.6	118509	34767	79566.1	27834.4	16411.9	40784.6	41458.2	32246.3	7617.51	32610.9	44077	47485.9	81387	28791.9	17905	35890.8	31546.6	1949.96	37370.9	13835	12412.1	12310.8	70259.6	150571
AT5G23860.1	5	1	223.76	0.203562	8.67911	GI 31h	wt	| Symbols: TUB8 | tubulin beta 8 | chr5:8042962-8044528 FORWARD LENGTH=449	13879.2	90277.5	0	4854.18	23864.9	170545	291327	130572	45587.8	114752	226269	65995.7	187936	241972	76022.1	260035	76809.8	271667	215783	216986	131275	46436.2	83741.8	65861.1	95464.9	143026	166475	176776	80305.1	46561.6	118192	174012	56939	43355.8	128536	332762
AT1G02560.1	1	1	26.23	0.111372	13.5296	GI 19h	wt	| Symbols: CLPP5, NCLPP5, NCLPP1 | nuclear encoded CLP protease 5 | chr1:538000-539805 FORWARD LENGTH=298	42905.5	145493	216138	162014	280282	638889	413803	309344	75225.4	214045	295207	245392	294234	355169	325069	500692	133651	430793	293889	261008	183079	322598	146293	228953	298589	371561	344531	444634	381633	448331	224731	422800	364394	150697	231057	535892
AT3G51600.1	1	1	27.27	0.181519	4.70069	GI 3h	GI 19h	| Symbols: LTP5 | lipid transfer protein 5 | chr3:19138661-19139124 REVERSE LENGTH=118	1.46798e+06	679643	545539	325673	477889	1.40166e+06	445127	466109	1.80824e+06	619364	820267	943257	908229	693168	677486	542818	223793	346279	385500	372311	319744	440171	197530	348099	855392	247378	181090	310381	269621	310745	314257	256618	244752	166040	808056	864146
AT3G44890.1	4	4	217.63	0.345222	4.95186	GI 23h	GI 7h	| Symbols: RPL9 | ribosomal protein L9 | chr3:16386505-16387963 FORWARD LENGTH=197	504702	1.68689e+06	2.50132e+06	3.60206e+06	8.33835e+06	663354	2.06585e+06	1.61837e+06	2.7998e+06	973543	819449	542826	785814	1.2192e+06	769001	1.2113e+06	2.02313e+06	1.89436e+06	1.89266e+06	2.40103e+06	2.0081e+06	2.52646e+06	1.6527e+06	1.14621e+06	1.03883e+06	4.3755e+06	4.38622e+06	2.18927e+06	2.95732e+06	3.00841e+06	2.6891e+06	5.10669e+06	5.09361e+06	4.58453e+06	472746	1.60948e+06
AT3G08590.1;AT1G09780.1	24	24	1426.07	0.27691	2.40989	GI 31h	GI 3h	| Symbols: | Phosphoglycerate mutase, 2,3-bisphosphoglycerate-independent | chr3:2608683-2611237 REVERSE LENGTH=560	2.32656e+07	4.54106e+07	5.04607e+07	2.60646e+07	4.55591e+07	2.97768e+07	3.43808e+07	3.0224e+07	1.01777e+07	2.62439e+07	2.37567e+07	3.82855e+07	3.76965e+07	3.0673e+07	2.73832e+07	3.89946e+07	1.88058e+07	3.25115e+07	5.06602e+07	4.19364e+07	1.69953e+07	3.67758e+07	2.83524e+07	3.57627e+07	3.89198e+07	3.93554e+07	3.87663e+07	2.18032e+07	3.13675e+07	4.50888e+07	3.76755e+07	4.70002e+07	3.66434e+07	2.43474e+07	3.20165e+07	9.40722e+07
AT4G31420.2	1	1	28.57	0.279639	6.43384	GI 31h	wt	| Symbols: | Zinc finger protein 622 | chr4:15245987-15247763 REVERSE LENGTH=405	11249.8	14642.9	15136.2	7340.16	2846.37	4450.93	44750.9	24960.2	7501.46	18373.1	38761.5	19592.3	55511.7	75942.8	40254.6	56930.7	5684.97	38059.2	49719.3	21183.8	7034.66	55461.2	19688.1	3663.3	87350.7	12754.2	17313.2	28196.1	23546.7	10797.6	38694.8	41895.8	7584.2	2211.82	11024	120781
AT5G62690.1	6	3	310.92	0.147963	3.22715	GI 31h	wt	| Symbols: TUB2 | tubulin beta chain 2 | chr5:25181560-25183501 FORWARD LENGTH=450	1.45669e+06	2.56211e+06	2.29985e+06	1.34444e+06	2.1458e+06	4.0453e+06	7.07844e+06	5.22539e+06	4.68277e+06	6.06233e+06	6.42723e+06	4.47086e+06	6.24165e+06	6.56047e+06	4.99509e+06	6.45063e+06	3.46084e+06	6.2302e+06	6.55171e+06	5.8886e+06	3.5328e+06	4.55925e+06	4.22834e+06	4.48151e+06	4.45172e+06	4.52768e+06	5.41534e+06	4.5422e+06	4.03018e+06	4.31304e+06	4.4145e+06	4.38797e+06	3.67975e+06	2.90151e+06	4.28437e+06	8.37753e+06
AT3G45140.1	5	5	180.45	0.118834	2.42986	GI 31h	wt	| Symbols: LOX2, ATLOX2 | lipoxygenase 2 | chr3:16525437-16529233 FORWARD LENGTH=896	826611	874171	1.39773e+06	966868	871861	1.19658e+06	2.08164e+06	2.03714e+06	1.1854e+06	1.47457e+06	1.86341e+06	1.53295e+06	1.69648e+06	2.59822e+06	1.87163e+06	1.8174e+06	1.25179e+06	1.82646e+06	1.96298e+06	1.80946e+06	1.33594e+06	1.69516e+06	1.39594e+06	1.72965e+06	1.97241e+06	2.18055e+06	1.81889e+06	1.86783e+06	1.43108e+06	1.66206e+06	1.63574e+06	1.75044e+06	1.60562e+06	1.16094e+06	1.67108e+06	3.12764e+06
AT1G45000.1;AT4G27680.1	2	1	72.74	0.274755	2.3153	GI 11h	wt	| Symbols: | AAA-type ATPase family protein | chr1:17009220-17011607 FORWARD LENGTH=399	71786.3	82177.1	0	147150	234223	157047	333018	242498	170479	252817	155354	187934	280583	310252	281865	236427	181445	250937	250839	319814	242893	330743	146129	217356	239434	207514	345299	150272	216814	278674	264615	336268	285369	71445.9	138349	327934
AT5G64040.2	1	1	63.87	0.228538	4.91594	GI 31h	wt	| Symbols: PSAN | photosystem I reaction center subunit PSI-N, chloroplast, putative / PSI-N, putative (PSAN) | chr5:25628690-25629409 REVERSE LENGTH=181	1.55371e+06	1.76784e+06	29077.1	432506	670699	6.10903e+06	2.32556e+06	2.73222e+06	4.97263e+06	3.53741e+06	4.03549e+06	3.88701e+06	4.5708e+06	4.07418e+06	4.03536e+06	4.11491e+06	1.47077e+06	3.56098e+06	2.18851e+06	2.4765e+06	1.1374e+06	2.5316e+06	1.79799e+06	2.56149e+06	4.01687e+06	1.25984e+06	1.17e+06	1.74646e+06	1.48598e+06	882887	1.87358e+06	1.25647e+06	758020	583688	3.52242e+06	5.23549e+06
AT1G80410.2	14	13	608.01	0.312789	1.63931	GI 3h	GI 31h	| Symbols: EMB2753 | tetratricopeptide repeat (TPR)-containing protein | chr1:30227779-30234832 REVERSE LENGTH=911	3.08757e+06	5.95728e+06	6.08716e+06	7.24283e+06	1.01201e+07	4.3287e+06	8.46378e+06	7.15894e+06	1.71206e+07	5.92971e+06	6.0189e+06	4.09127e+06	5.25443e+06	7.32197e+06	5.58062e+06	7.28953e+06	4.99162e+06	7.48968e+06	6.05414e+06	6.25768e+06	5.15062e+06	8.65107e+06	5.5808e+06	4.79244e+06	7.09697e+06	8.33143e+06	1.11328e+07	8.4492e+06	8.18784e+06	6.24542e+06	7.33446e+06	9.36408e+06	8.92632e+06	6.08659e+06	4.21712e+06	6.27554e+06
AT5G61670.1	1	1	24.03	0.246103	130.396	GI 31h	GI 7h	| Symbols: | Encodes a close homolog of the Cauliflower OR (Orange) protein. The function of OR is to induce the differentiation of proplastids or other noncolored plastids into chromoplasts for carotenoid accumulation. Both proteins contain a Cy	3303.52	7160.89	688.356	0	2510.4	0	12467.4	8472.05	0	23619.7	0	0	0	3881.4	0	14274	4940.11	60169.9	30583.4	86806.2	26053	3064.58	0	2632.47	4403.32	0	18620.9	40995.5	0	0	26427.2	20907.7	0	13289.4	0	202448
AT1G71500.1	2	2	187.57	0.145755	4.45815	GI 31h	wt	| Symbols: | Rieske (2Fe-2S) domain-containing protein | chr1:26936084-26937331 FORWARD LENGTH=287	564841	1.17648e+06	857019	669834	1.13196e+06	2.05152e+06	3.24457e+06	2.6343e+06	2.24592e+06	2.73251e+06	3.11695e+06	2.08546e+06	3.16923e+06	2.96795e+06	2.11133e+06	2.34098e+06	1.87724e+06	2.45185e+06	3.01011e+06	2.51312e+06	1.84336e+06	2.5894e+06	2.13082e+06	1.86e+06	2.11352e+06	2.60874e+06	2.43261e+06	2.48443e+06	1.89829e+06	2.19412e+06	2.1858e+06	2.33798e+06	1.92673e+06	1.65586e+06	2.18176e+06	5.66483e+06
AT4G21960.1	1	1	21.43	0.171993	5.19969	GI 7h	GI 23h	| Symbols: PRXR1 | Peroxidase superfamily protein | chr4:11646613-11648312 REVERSE LENGTH=330	1420.24	46061.3	33.8953	17025.7	9881.04	12441.9	12975.2	14082.6	9735.34	11175.8	32299.6	30073.3	46266.1	38836.1	25261.5	33475.5	16918.9	39079	20675	21348.1	8833.57	32596.3	21342.5	14346.2	22066.2	14653.6	11335.9	36.2798	17657.7	2035.08	9829.55	6553.17	10941.1	3861.68	3285.99	36703.8
AT5G63620.1	1	1	32.56	0.416221	1.77145	wt	GI 11h	| Symbols: | GroES-like zinc-binding alcohol dehydrogenase family protein | chr5:25466380-25468296 REVERSE LENGTH=427	73096	110562	183689	97998.9	161601	55087.1	99806.9	84332	67430	72056.2	68686	81212.1	122555	113249	70938.4	89000.7	48270	82434.2	65646.5	68566.8	81860.4	129907	63421.7	69821.2	100267	103545	91679.5	119358	75498.4	123857	78728.7	111812	128297	53963.5	68403.5	114939
AT4G35630.1	16	6	856.51	0.302056	1.87937	GI 31h	GI 7h	| Symbols: PSAT | phosphoserine aminotransferase | chr4:16904205-16905497 FORWARD LENGTH=430	2.41853e+07	3.10716e+07	5.59613e+07	4.04455e+07	4.57199e+07	2.49748e+07	3.14795e+07	2.62477e+07	1.64666e+07	1.99094e+07	1.88821e+07	2.57484e+07	2.19878e+07	2.33946e+07	2.10642e+07	3.53516e+07	2.08593e+07	2.84564e+07	4.0781e+07	3.63571e+07	2.19867e+07	3.26157e+07	2.8801e+07	2.83801e+07	3.25607e+07	4.01475e+07	3.9495e+07	3.02601e+07	3.14602e+07	4.56008e+07	3.54069e+07	3.75177e+07	3.52215e+07	2.83676e+07	2.49198e+07	5.85823e+07
AT1G07790.1;AT2G37470.1	2	2	72.85	0.275265	1.8554	GI 3h	GI 19h	| Symbols: HTB1 | Histone superfamily protein | chr1:2413049-2413495 FORWARD LENGTH=148	1.88765e+06	5.42688e+06	2.29613e+06	2.28493e+06	8.44756e+06	2.57785e+06	4.98734e+06	3.87486e+06	8.19119e+06	3.83123e+06	4.23864e+06	3.3706e+06	4.82342e+06	5.62317e+06	3.69598e+06	5.8847e+06	2.86731e+06	4.2087e+06	3.91396e+06	4.12359e+06	3.38827e+06	4.10475e+06	2.55707e+06	3.0561e+06	4.54091e+06	2.61156e+06	3.03066e+06	4.25699e+06	2.59815e+06	2.37392e+06	3.44056e+06	3.91975e+06	2.78888e+06	1.74728e+06	3.18556e+06	5.09772e+06
AT5G35200.1	10	10	869.39	0.448965	1.49775	GI 11h	GI 19h	| Symbols: | ENTH/ANTH/VHS superfamily protein | chr5:13462463-13465581 REVERSE LENGTH=544	4.95423e+07	7.27808e+07	6.72802e+07	3.33748e+07	2.39101e+07	5.59692e+07	7.43127e+07	6.4124e+07	4.90731e+07	6.21537e+07	6.61643e+07	5.67624e+07	6.41522e+07	5.66492e+07	5.17868e+07	1.08889e+08	3.93982e+07	7.24592e+07	6.63899e+07	5.88008e+07	2.68303e+07	6.77e+07	4.06397e+07	7.17861e+07	7.03066e+07	4.71834e+07	3.16109e+07	4.74339e+07	4.79424e+07	6.42231e+07	7.0915e+07	4.4301e+07	3.15694e+07	2.00803e+07	6.0206e+07	4.47011e+07
AT1G68830.1	2	2	52.09	0.239586	3.41067	GI 31h	GI 19h	| Symbols: STN7 | STT7 homolog STN7 | chr1:25872654-25875473 REVERSE LENGTH=562	211618	398753	340842	175221	43977.7	355284	479610	435897	371065	520311	415573	588188	552823	573154	366235	334029	111843	609761	708568	592214	362432	308378	404135	434194	521412	250325	199551	73070.4	364832	206487	319342	228672	250233	253317	360833	850335
AT1G42970.1	14	12	786.33	0.218968	1.87644	GI 31h	GI 3h	| Symbols: GAPB | glyceraldehyde-3-phosphate dehydrogenase B subunit | chr1:16127552-16129584 FORWARD LENGTH=447	1.40828e+07	3.35386e+07	2.20966e+07	2.00511e+07	3.77634e+07	1.83712e+07	3.33369e+07	2.43658e+07	2.0825e+07	2.23067e+07	2.3363e+07	2.35025e+07	3.51651e+07	3.77395e+07	2.72616e+07	5.27028e+07	2.22247e+07	5.0023e+07	4.61153e+07	4.07341e+07	1.94951e+07	3.50168e+07	2.63234e+07	2.86517e+07	3.81806e+07	3.36131e+07	3.78244e+07	2.93125e+07	3.16884e+07	3.15557e+07	3.56567e+07	3.747e+07	2.69744e+07	1.9913e+07	1.9925e+07	6.95477e+07
AT3G42050.1	2	2	72.63	0.20086	2.21626	GI 31h	wt	| Symbols: | vacuolar ATP synthase subunit H family protein | chr3:14228846-14232228 REVERSE LENGTH=441	476082	525954	416454	449124	597446	224204	1.32418e+06	841487	472461	897983	536511	716438	914865	1.13257e+06	800227	747114	599085	866534	1.21978e+06	1.18299e+06	279581	653890	560264	479632	677283	511757	1.11937e+06	900024	582738	701779	838555	877386	806083	491078	444574	1.74072e+06
AT4G11010.1	1	1	24.93	0.151557	7.87902	GI 19h	wt	| Symbols: NDPK3 | nucleoside diphosphate kinase 3 | chr4:6732780-6734298 REVERSE LENGTH=238	7153.81	4792.66	17393	18675.1	13877.8	163850	52000.7	67014.8	435.329	18286.4	41408	26631.9	56068.6	43172.3	79838.7	85333.6	24660.8	51393.9	5999.45	15741.4	26523.7	165522	49863.2	69439	135942	136385	122557	125443	99514.4	70986.9	78747.7	129459	117625	48125	63379.3	17428.7
ATCG00330.1	1	1	23.51	0.294366	6.34529	GI 11h	GI 15h	| Symbols: RPS14 | chloroplast ribosomal protein S14 | chrC:36938-37240 REVERSE LENGTH=100	8906.66	154745	30972.5	51943.8	404424	9929.52	293598	73699.7	190616	99575.7	72540.3	56775.9	5098.9	44900.9	81226.1	383035	24341.4	286008	397184	346967	10176.3	65276.2	38506.3	58284	54308.8	45228.9	456630	145628	156633	171450	392135	391144	79966	11468.7	7067	385984
AT1G54410.1	1	1	68.42	0.309346	2.00028	GI 11h	GI 3h	| Symbols: | dehydrin family protein | chr1:20310305-20310601 REVERSE LENGTH=98	1.01693e+07	3.00619e+07	4.19542e+06	2.10757e+07	1.54452e+07	1.03229e+07	1.42955e+07	8.57021e+06	4.56748e+06	9.11828e+06	1.59892e+07	1.35895e+07	1.62938e+07	2.16969e+07	9.72096e+06	2.1171e+07	1.2527e+07	2.43934e+07	1.65021e+07	1.91684e+07	1.06747e+07	2.38217e+07	1.27894e+07	1.22348e+07	1.81378e+07	7.37056e+06	1.29418e+07	1.28026e+07	1.2487e+07	1.04699e+07	1.40617e+07	1.89503e+07	9.66559e+06	5.78219e+06	8.06116e+06	2.35443e+07
AT2G26250.1	1	1	82.5	0.308819	4.65129	GI 11h	wt	| Symbols: FDH, KCS10 | 3-ketoacyl-CoA synthase 10 | chr2:11170799-11173059 REVERSE LENGTH=550	45732.1	88714.6	0	31722	130488	181059	287347	248274	221062	200580	300117	238664	263615	262377	171536	365313	266211	253979	217659	276673	290760	290475	179750	176964	157483	272782	224823	190277	157716	221553	168956	243523	184443	141304	175432	251002
AT1G15690.1	1	1	25.8	0.182364	9.4187	GI 7h	wt	| Symbols: AVP1, ATAVP3, AVP-3, AtVHP1;1 | Inorganic H pyrophosphatase family protein | chr1:5399115-5402185 FORWARD LENGTH=770	2162.53	7200.09	4763.03	13267.3	34755.3	40994.3	144314	91153.5	70112.4	88427.5	137576	85815	141742	140086	80137.7	181529	63031.6	111738	81722.1	109979	43341.6	101257	82428.7	59060.2	97874.6	98476.1	69943	67655.9	44986.3	86839.1	74794.8	70751.9	112389	30817.7	38357.8	147235
ATCG00490.1;AT2G07732.1	17	17	1150.83	0.143021	1.84578	GI 11h	wt	| Symbols: RBCL | ribulose-bisphosphate carboxylases | chrC:54958-56397 FORWARD LENGTH=479	3.70974e+07	6.16249e+07	3.4543e+07	4.67138e+07	7.9451e+07	5.10689e+07	9.8796e+07	7.26863e+07	1.07996e+08	6.65782e+07	7.03882e+07	6.15564e+07	8.65354e+07	9.26505e+07	6.89596e+07	1.42737e+08	5.70603e+07	8.86994e+07	9.82863e+07	9.20664e+07	5.56704e+07	7.77688e+07	5.98981e+07	7.31677e+07	8.45362e+07	6.73378e+07	7.82507e+07	6.64859e+07	5.18651e+07	6.62644e+07	7.08163e+07	7.72192e+07	6.45455e+07	3.95471e+07	4.94247e+07	1.12519e+08
AT1G48610.1	1	1	53.03	0.234255	1.67125	GI 19h	GI 31h	| Symbols: | AT hook motif-containing protein | chr1:17971027-17972798 REVERSE LENGTH=212	128783	247947	175264	271965	374838	238945	413004	287037	514398	137980	255797	234353	311082	297629	175828	304227	230723	242594	164609	255575	232306	300927	279996	206913	170241	331438	441223	389393	251806	379196	349672	330781	337859	185894	203387	233934
AT1G80480.1	1	1	20.96	0.133608	3.479	GI 3h	wt	| Symbols: PTAC17 | plastid transcriptionally active 17 | chr1:30258272-30260570 REVERSE LENGTH=444	10617.6	330433	134734	14530.1	3123.5	91847.4	295504	153741	918721	256857	262674	178030	205440	278719	211372	332836	83468.7	250154	212692	186626	26366.4	230348	109536	160327	248153	9455.07	122187	226287	162573	140736	186326	206759	100772	15920.1	77651.9	264887
AT5G61220.1	1	1	37.31	0.276034	3.02079	GI 3h	GI 19h	| Symbols: | LYR family of Fe/S cluster biogenesis protein | chr5:24626057-24626320 REVERSE LENGTH=87	352481	449221	342504	81019.3	107548	134338	188059	239644	389428	455772	240864	261988	209954	197431	237815	249530	137146	175937	200104	179292	219027	121571	178048	532539	154495	91294.4	114357	130138	130062	87782.8	151991	158654	38416.2	122432	288586	128386
AT1G49970.1	2	2	55	0.101261	25.1401	GI 19h	wt	| Symbols: CLPR1, NCLPP5, SVR2 | CLP protease proteolytic subunit 1 | chr1:18501936-18504462 REVERSE LENGTH=387	57732.2	158023	191838	150886	107139	371481	716424	364152	523995	355634	416453	395177	438081	446683	419448	669113	325498	551887	430557	371294	200804	461209	344247	443502	460040	244756	374397	128696	399479	418941	335327	303560	360513	225970	314484	641073
AT1G58380.1	4	1	251.76	0.384737	1.44483	GI 23h	GI 3h	| Symbols: XW6 | Ribosomal protein S5 family protein | chr1:21689115-21690085 FORWARD LENGTH=284	557407	1.5972e+06	1.71457e+06	1.29969e+06	2.72827e+06	950453	1.5765e+06	1.34323e+06	2.61075e+06	1.23347e+06	1.5548e+06	1.39816e+06	2.1147e+06	2.26448e+06	1.65804e+06	2.24586e+06	1.43375e+06	2.12866e+06	2.24197e+06	2.31291e+06	1.06137e+06	2.36735e+06	1.46978e+06	1.23978e+06	2.77616e+06	1.79754e+06	2.60571e+06	2.46318e+06	1.97417e+06	2.12625e+06	1.66833e+06	2.57312e+06	2.58003e+06	2.19831e+06	1.16955e+06	2.10643e+06
ATCG00470.1	1	1	56.52	0.270963	7.84866	GI 31h	wt	| Symbols: ATPE | ATP synthase epsilon chain | chrC:52265-52663 REVERSE LENGTH=132	81624.7	204566	105311	88139.3	27889.9	562308	873315	762451	465799	568065	588717	388649	1.04308e+06	808580	780255	868944	527041	670929	457266	359263	428875	341257	218060	311938	682126	320097	386508	520889	277523	354433	260883	405683	271790	138899	609178	984194
AT5G13650.2	2	2	52.61	0.305154	4.1395	GI 31h	GI 19h	| Symbols: | elongation factor family protein | chr5:4397821-4402364 FORWARD LENGTH=676	289559	97572.2	94046.8	130026	31932.9	57931.3	243367	161313	137798	194966	285654	277325	154068	229729	172240	267150	140983	194241	258013	198515	202221	106311	184363	125625	142184	70966.5	149801	89289.3	133658	106637	91316.2	153081	101429	258049	178267	556435
AT5G19430.1	1	1	20.39	0.192845	10.7609	GI 3h	GI 11h	| Symbols: | RING/U-box superfamily protein | chr5:6553998-6555616 FORWARD LENGTH=255	1.76936e+06	1.36596e+06	883865	795260	1.15726e+06	1.55916e+07	240227	343527	802944	522614	308725	1.0834e+06	452422	212130	776472	507669	191558	426195	294651	206270	328636	633240	287880	365183	604950	385107	207112	566943	253929	398156	538340	561079	999279	301664	765759	698386
AT4G15560.1;AT3G21500.2	2	2	225.78	0.354723	1.8398	GI 31h	GI 19h	| Symbols: CLA1, DEF, CLA, DXS, DXPS2 | Deoxyxylulose-5-phosphate synthase | chr4:8884218-8887254 FORWARD LENGTH=717	662695	2.69998e+06	2.22515e+06	1.23887e+06	1.82869e+06	1.59952e+06	2.54135e+06	2.10054e+06	1.39389e+06	2.05812e+06	2.27697e+06	2.14978e+06	2.7672e+06	3.05509e+06	1.99656e+06	2.68256e+06	1.4346e+06	2.46699e+06	2.0663e+06	2.0916e+06	900033	2.37241e+06	1.34519e+06	1.57315e+06	1.67767e+06	2.0147e+06	1.86949e+06	1.55253e+06	1.60576e+06	2.02654e+06	1.99658e+06	2.17797e+06	1.88393e+06	798816	1.7062e+06	3.54922e+06
ATCG00800.1	11	11	513.56	0.186617	2.05308	GI 31h	wt	| Symbols: | structural constituent of ribosome | chrC:82826-83482 REVERSE LENGTH=218	4.32633e+06	7.3378e+06	4.43577e+06	7.04379e+06	1.08638e+07	8.777e+06	1.17273e+07	1.0388e+07	1.06482e+07	8.80146e+06	1.10231e+07	9.13001e+06	1.31427e+07	1.16852e+07	1.03414e+07	1.62623e+07	9.52541e+06	1.45142e+07	1.51711e+07	1.39411e+07	9.25226e+06	1.14577e+07	9.44123e+06	1.00436e+07	1.15607e+07	1.10508e+07	1.30735e+07	1.16733e+07	1.00367e+07	8.62631e+06	1.2345e+07	1.27922e+07	8.05051e+06	7.74708e+06	7.88683e+06	2.00412e+07
AT3G24830.1	2	1	72.3	0.587829	1.83963	GI 23h	GI 7h	| Symbols: | Ribosomal protein L13 family protein | chr3:9064613-9065871 FORWARD LENGTH=206	177178	545893	820325	469765	1.21147e+06	180410	510568	289780	707351	380869	338144	225253	445013	434010	403428	566731	429671	632623	596180	548010	434828	607692	310780	326093	578602	389591	751886	666779	559884	610161	534061	931917	788420	531126	227773	565119
AT1G48350.1	2	2	118.93	0.54153	1.98241	GI 23h	GI 7h	| Symbols: | Ribosomal L18p/L5e family protein | chr1:17867269-17868215 FORWARD LENGTH=170	1.2768e+06	2.37567e+06	4.09827e+06	3.56524e+06	5.20336e+06	1.04591e+06	2.3445e+06	1.61461e+06	2.98317e+06	1.27304e+06	1.24632e+06	1.10027e+06	2.1682e+06	2.95151e+06	1.79254e+06	2.86549e+06	1.84711e+06	4.41891e+06	2.81219e+06	3.19385e+06	1.53597e+06	2.7529e+06	1.87663e+06	1.06577e+06	3.39317e+06	2.98481e+06	4.19517e+06	3.1747e+06	3.13979e+06	2.74505e+06	2.01239e+06	4.89966e+06	5.06516e+06	3.63258e+06	1.02272e+06	3.27145e+06
AT1G12900.1	7	2	470.69	0.384057	1.86372	GI 19h	GI 3h	| Symbols: GAPA-2 | glyceraldehyde 3-phosphate dehydrogenase A subunit 2 | chr1:4392634-4394283 REVERSE LENGTH=399	6.25625e+06	1.58131e+07	1.26855e+07	9.7759e+06	1.81024e+07	6.4435e+06	1.49733e+07	1.05489e+07	1.01109e+07	1.10261e+07	1.03769e+07	9.96035e+06	1.35232e+07	1.63978e+07	9.50001e+06	1.87788e+07	8.19292e+06	1.60456e+07	1.67101e+07	1.43062e+07	9.86988e+06	1.27134e+07	1.05596e+07	1.097e+07	1.54695e+07	1.64965e+07	1.23032e+07	1.48993e+07	1.28621e+07	1.4896e+07	1.27188e+07	1.41577e+07	1.18226e+07	8.2135e+06	8.9302e+06	2.37779e+07
AT1G55490.1;AT5G56500.1	3	1	106.2	0.26962	6.44009	GI 7h	wt	| Symbols: CPN60B, LEN1 | chaperonin 60 beta | chr1:20715717-20718673 REVERSE LENGTH=600	3582.92	23222.2	1123.63	13734.6	28423.7	92205.5	42445.7	77663	40030.1	29680.5	76302.6	73651.8	117001	112429	71981.3	95906.5	49002	58769.3	35455.9	25909.3	37987.3	44456.1	54761.8	58388.4	41352.6	84861	45181	57215.7	17282.6	11104.3	62107	39604.1	33945.2	11294.2	62755.4	115238
AT4G15000.1;AT2G32220.1;AT3G22230.1	3	3	75.34	0.707892	1.89241	GI 23h	GI 3h	| Symbols: | Ribosomal L27e protein family | chr4:8571896-8572303 FORWARD LENGTH=135	66220.9	484444	495966	728704	1.26695e+06	235550	358205	256593	557045	236447	281773	224808	386661	516969	374855	676275	364611	638669	582345	600819	465468	603132	316185	325310	680665	438196	745785	662449	533705	451619	535184	799243	816079	508689	157878	518487
AT1G37130.1	1	1	37.52	0.136967	3.33208	wt	GI 11h	| Symbols: NIA2, B29, NIA2-1, CHL3, NR, NR2, ATNR2 | nitrate reductase 2 | chr1:14158617-14161652 FORWARD LENGTH=917	1.27594e+06	186993	281463	146153	238338	129501	225445	180876	139922	191510	170262	124233	143128	162230	159975	107617	123703	115913	165232	126443	359423	154127	152214	134802	149096	173351	199469	241152	136949	137606	178999	239446	153209	189723	248337	176099
AT5G30510.1	2	2	59.81	0.198097	3.07428	GI 31h	wt	| Symbols: RPS1, ARRPS1 | ribosomal protein S1 | chr5:11619262-11621223 REVERSE LENGTH=416	107240	177572	297723	438100	366834	537097	690907	468388	258131	444336	654840	428090	634220	587849	478988	647766	536665	570168	655180	400807	497626	279757	500634	401938	401340	463692	493347	584574	440715	596398	313087	536806	375813	485108	368304	1.33788e+06
AT1G15820.1	3	3	175.74	0.200552	2.41617	GI 11h	wt	| Symbols: LHCB6, CP24 | light harvesting complex photosystem II subunit 6 | chr1:5446685-5447676 REVERSE LENGTH=258	1.54846e+06	3.58351e+06	2.77659e+06	1.89007e+06	4.05032e+06	5.60508e+06	8.91765e+06	6.02053e+06	5.09897e+06	5.77788e+06	6.71499e+06	4.83663e+06	5.90002e+06	6.22953e+06	4.75764e+06	8.52999e+06	4.52321e+06	6.10871e+06	7.2762e+06	7.02324e+06	3.72231e+06	6.27582e+06	4.51131e+06	5.28512e+06	5.65112e+06	5.91786e+06	5.58765e+06	5.78962e+06	5.13143e+06	7.95543e+06	6.52739e+06	5.26796e+06	5.27793e+06	3.49502e+06	4.09805e+06	7.98037e+06
AT1G24510.1	1	1	26.58	0.275331	6.02406	GI 31h	wt	| Symbols: | TCP-1/cpn60 chaperonin family protein | chr1:8685504-8688101 REVERSE LENGTH=535	5403.93	19583	20164.5	4662.86	29747.8	90794.7	81986.7	62641.3	75213.3	75048.2	77896.2	75328.4	86366.4	79119.4	55716.7	87645.1	30278.1	75877.1	89670.3	80545.1	27411.4	50844.4	49756	65285.1	68985.4	52052.3	40954.1	52802.5	45489.1	43500.1	46860.2	63667.8	29669	21817.5	49835.7	141879
AT5G40950.1	2	2	126.18	0.219597	1.69878	GI 23h	wt	| Symbols: RPL27 | ribosomal protein large subunit 27 | chr5:16410866-16411845 FORWARD LENGTH=198	1.07422e+07	1.36505e+07	1.8496e+07	8.5629e+06	1.05599e+07	1.46063e+07	1.53101e+07	1.40317e+07	3.20821e+07	1.15706e+07	1.33416e+07	1.07795e+07	1.6317e+07	1.41533e+07	1.17217e+07	1.67536e+07	1.26805e+07	1.99243e+07	2.06001e+07	1.73306e+07	1.52649e+07	2.1352e+07	1.48204e+07	1.30354e+07	2.11022e+07	2.52551e+07	2.34998e+07	1.87386e+07	1.90338e+07	2.15189e+07	1.97052e+07	2.75414e+07	1.96294e+07	1.69491e+07	1.15738e+07	1.41919e+07
AT3G58140.1	1	1	41.74	0.086325	2.00332	GI 31h	wt	| Symbols: | phenylalanyl-tRNA synthetase class IIc family protein | chr3:21529988-21532386 REVERSE LENGTH=429	221945	524540	472014	432094	763792	379448	1.00346e+06	927493	571223	918145	664053	761222	1.23863e+06	1.17957e+06	772626	705520	540201	1.14051e+06	1.01768e+06	945550	552513	1.17373e+06	558495	621990	757789	755074	1.10325e+06	860593	677621	871304	808340	931059	822654	444672	557459	1.37725e+06
AT1G14510.1	1	1	43.57	0.263919	13.2955	GI 11h	wt	| Symbols: AL7 | alfin-like 7 | chr1:4962171-4964154 REVERSE LENGTH=252	7179.78	7584.78	27698.4	7767.23	3426.79	9787.77	190272	167771	145584	123137	135815	98708.3	184882	134625	142339	180502	136741	96597	110305	189251	36113.7	207321	34712.5	53061.1	170321	82247.8	118333	173848	87810.4	34162.2	138578	110901	78637.2	43861.3	69555	117912
AT4G02520.1	2	1	49.83	0.367784	5.84419	GI 31h	GI 19h	| Symbols: ATGSTF2, ATPM24.1, ATPM24, GST2, GSTF2 | glutathione S-transferase PHI 2 | chr4:1110673-1111531 REVERSE LENGTH=212	17601.6	110448	58375.6	127036	201830	43559.5	57808.3	52705.2	46466.5	43649.5	47354.6	114650	112929	141337	72548.9	70615.3	58336.2	85024.5	152310	107977	23513.3	58012.7	61902.3	48181.6	112144	70785.2	53326.2	58629.6	48896.7	81780.2	63008.1	67573.6	66256.1	52132.2	66300.3	475194
AT4G03020.1	1	1	32.65	0.322682	7.78519	GI 31h	GI 15h	| Symbols: | transducin family protein / WD-40 repeat family protein | chr4:1331704-1334472 REVERSE LENGTH=493	42092.8	102323	34117.7	53557.7	77644	52211.7	121060	130602	36415.9	46361.5	34638.5	82512.4	41225.4	251252	97871	218308	35024.9	244742	280578	151742	95224.7	33890.8	14169.5	29348.6	34586.3	35907.2	141198	196610	9446.58	145278	95698	308861	102804	11528.8	80875.1	564423
AT1G49780.1	1	1	28.11	0.24791	3.37562	wt	GI 19h	| Symbols: PUB26 | plant U-box 26 | chr1:18429024-18430289 REVERSE LENGTH=421	3.50079e+07	2.31532e+07	2.30794e+06	1.16354e+07	1.93652e+07	1.07214e+07	6.32386e+06	6.46849e+06	1.35829e+07	1.41086e+07	5.99501e+06	6.09711e+06	5.34397e+06	6.99089e+06	5.68601e+06	8.58394e+06	6.20921e+06	7.87663e+06	1.02528e+07	5.05754e+06	6.75396e+06	9.00046e+06	6.95451e+06	6.5379e+06	6.67167e+06	6.40514e+06	5.78994e+06	9.37282e+06	5.50912e+06	5.7984e+06	1.39645e+07	1.8909e+07	9.93595e+06	7.35877e+06	1.02392e+07	1.18181e+07
AT1G18170.1	2	2	80.01	0.269199	1.81142	GI 11h	wt	| Symbols: | FKBP-like peptidyl-prolyl cis-trans isomerase family protein | chr1:6254291-6255507 FORWARD LENGTH=247	367008	385224	756391	325677	488997	495123	1.10209e+06	813291	744727	814587	857258	703088	755999	700010	561238	994277	739656	909990	679261	885289	517094	718063	668731	643188	681873	729133	784764	532797	741329	832961	695820	860020	494065	547296	651399	896245
AT1G74050.1;AT1G18540.1	2	2	98.36	0.302542	2.39458	GI 23h	wt	| Symbols: | Ribosomal protein L6 family protein | chr1:27847256-27848680 REVERSE LENGTH=233	557700	1.01258e+06	487912	1.33588e+06	1.57546e+06	1.07084e+06	1.30642e+06	779277	2.08275e+06	793236	818050	823857	1.74752e+06	1.13089e+06	1.27554e+06	1.9057e+06	1.29654e+06	2.03079e+06	1.78872e+06	1.65978e+06	1.81237e+06	1.87515e+06	1.17114e+06	1.19145e+06	2.02915e+06	1.6031e+06	2.45754e+06	2.12146e+06	1.62716e+06	2.04368e+06	1.56987e+06	2.99182e+06	3.40656e+06	1.88803e+06	760196	1.58752e+06
AT3G01310.1	1	1	31.73	0.364569	10.1058	GI 19h	GI 23h	| Symbols: | Phosphoglycerate mutase-like family protein | chr3:94343-101603 REVERSE LENGTH=1056	163740	381366	259028	295847	529133	205600	368589	340740	207758	285728	307657	267608	311801	332212	221434	330226	236725	338674	353476	342701	288692	335207	251776	288226	247862	338944	414172	292838	307006	240395	293730	381947	278256	208715	227753	382760
AT3G48730.1	1	1	21.62	0.340486	6.67288	GI 31h	wt	| Symbols: GSA2 | glutamate-1-semialdehyde 2,1-aminomutase 2 | chr3:18049697-18051550 FORWARD LENGTH=472	48179.6	65408.3	50478	25962.4	70259.5	102804	168002	137849	176144	98163.7	134566	167819	249121	221383	144727	245416	65011.9	153359	148881	127503	85306.9	127599	49149.2	83014.1	197996	81093.1	123120	118097	56665.1	81344.3	54034.5	71479.1	91393.1	15682.3	69418.4	625330
AT1G08880.1	1	1	44.83	0.348728	3.01727	GI 3h	GI 19h	| Symbols: HTA5, H2AXA, G-H2AX, GAMMA-H2AX | Histone superfamily protein | chr1:2847144-2847676 REVERSE LENGTH=142	413850	597580	625701	436208	992321	1.61043e+06	482664	364675	1.27944e+06	470346	535929	383119	663803	491949	583120	473316	337296	425310	333600	340273	460714	656022	331992	354617	677416	365138	297338	430289	301725	426239	351832	402814	434886	269212	415001	733740
AT1G16300.1	3	1	197.38	0.348741	2.57802	GI 31h	wt	| Symbols: GAPCP-2 | glyceraldehyde-3-phosphate dehydrogenase of plastid 2 | chr1:5574433-5577406 FORWARD LENGTH=420	71790.7	60800.5	158261	79934.6	47134.6	144588	200566	164221	115329	169138	254278	179565	198562	230872	185187	164782	115499	172510	161601	194628	157771	127852	120329	131335	119478	130988	138782	92773.4	82067.8	136493	112230	80702.6	66981.6	110915	175781	255184
AT4G16340.1	1	1	23.7	0.308766	7.36784	GI 3h	GI 11h	| Symbols: SPK1 | guanyl-nucleotide exchange factors;GTPase binding;GTP binding | chr4:9228773-9241060 REVERSE LENGTH=1830	120184	163944	19041.5	78916.8	56413.1	526119	48419.6	26564.4	44571.8	48333.9	59294.5	77608.2	19148.1	9999.78	17906.9	24005.1	11158.1	20919.1	27071.3	11040.8	32927.2	26125.9	7316.26	24145.6	28872.5	46634.1	41269	33301	8012.46	49404.8	37976.1	37734.3	10586	22772.5	51158.2	30199.1
AT5G12470.1	1	1	33.25	0.256203	12.6332	GI 11h	wt	| Symbols: | Protein of unknown function (DUF3411) | chr5:4044950-4047290 REVERSE LENGTH=386	13056.1	12184	74193.2	22718.1	125841	324921	745821	671014	281690	499390	580468	545501	505694	461017	335558	617322	462855	705201	577119	770442	416219	566049	429958	647268	465609	609134	600714	655189	434890	444153	656756	562823	299835	272105	429600	670223
AT2G36460.1;AT3G52930.1	2	2	56.79	0.368497	2.46088	GI 11h	GI 19h	| Symbols: | Aldolase superfamily protein | chr2:15296929-15298387 REVERSE LENGTH=358	184802	84685	2790.96	158675	385974	99762.4	165218	120255	596866	82214.7	115365	147831	243288	258226	212576	351505	180813	220278	151883	173062	172407	130143	212345	104299	220803	110176	117810	168630	41252.4	119229	79763.7	111571	82141	99386.1	129919	257256
AT3G62120.1	1	1	36.26	0.17191	1.48817	GI 31h	wt	| Symbols: | Class II aaRS and biotin synthetases superfamily protein | chr3:23001227-23003849 REVERSE LENGTH=530	174348	223105	367818	329043	557800	341928	589584	427426	393834	426459	461895	385665	447910	469903	357881	453789	330623	360075	364277	553581	438770	473287	282921	293817	354497	461884	506012	543751	348258	524770	353642	536894	394207	349545	398473	584981
AT1G54520.1	1	1	27.03	0.312411	1.8278	wt	GI 31h	| Symbols: | unknown protein; FUNCTIONS IN: molecular_function unknown; INVOLVED IN: biological_process unknown; LOCATED IN: chloroplast; EXPRESSED IN: 24 plant structures; EXPRESSED DURING: 15 growth stages; CONTAINS InterPro DOMAIN/s: Protein of	534442	632561	596134	476261	614021	311229	513966	349137	502447	397771	335350	281347	375053	373633	302048	451449	252815	510477	573203	527463	268665	480862	281315	426655	462235	393242	401904	429379	459348	420013	509276	589159	447177	264763	234665	389782
AT2G37190.1	3	3	135.88	0.516352	2.1353	wt	GI 31h	| Symbols: | Ribosomal protein L11 family protein | chr2:15619559-15620059 REVERSE LENGTH=166	1.91058e+06	3.06487e+06	3.84172e+06	5.31982e+06	7.49892e+06	2.2161e+06	2.92575e+06	2.36569e+06	3.54486e+06	1.92585e+06	2.0152e+06	1.71429e+06	2.65159e+06	2.52393e+06	2.23606e+06	4.01574e+06	2.93402e+06	3.27406e+06	2.82125e+06	3.3634e+06	4.38871e+06	3.7872e+06	2.96241e+06	2.64875e+06	3.2839e+06	4.23424e+06	4.7391e+06	4.4565e+06	3.50225e+06	3.62639e+06	3.55202e+06	5.01193e+06	4.51725e+06	3.43853e+06	1.68362e+06	2.36938e+06
AT5G26000.1	1	1	22.55	0.351575	2.58981	wt	GI 19h	| Symbols: TGG1, BGLU38 | thioglucoside glucohydrolase 1 | chr5:9079678-9082347 REVERSE LENGTH=541	225464	266587	313153	177889	350855	116624	244940	159232	64328.2	176174	161678	193322	177617	164704	120551	274446	114599	154049	220681	177653	144760	189269	133499	190614	188495	151593	146613	115722	101148	326391	162183	195910	172731	101191	142226	272293
AT5G20290.1	5	5	180.88	0.501569	1.81704	GI 23h	GI 7h	| Symbols: | Ribosomal protein S8e family protein | chr5:6851695-6853012 REVERSE LENGTH=222	1.41998e+06	2.7364e+06	2.32045e+06	3.5571e+06	6.08611e+06	1.09013e+06	2.39354e+06	1.85003e+06	3.58498e+06	1.6508e+06	1.74852e+06	1.50762e+06	2.41273e+06	2.54978e+06	1.89849e+06	3.46373e+06	2.10644e+06	3.64445e+06	3.53173e+06	3.76086e+06	2.25452e+06	3.00074e+06	2.11142e+06	1.9193e+06	3.15934e+06	3.07711e+06	4.10562e+06	3.90461e+06	3.17011e+06	2.70537e+06	3.09886e+06	5.50944e+06	4.08723e+06	2.98237e+06	1.21314e+06	3.02996e+06
AT1G20330.1	1	1	50.54	0.374095	8.15665	GI 11h	wt	| Symbols: SMT2, CVP1, FRL1 | sterol methyltransferase 2 | chr1:7038968-7040053 REVERSE LENGTH=361	74153.7	21862.2	53098.7	25215.7	28343.6	196213	266982	127988	132489	134520	269780	245433	357751	199621	209105	312374	286626	468677	263789	321673	201591	315682	162091	206434	329640	362925	181124	233019	164555	263835	147431	138868	106264	90954.7	167955	237794
AT1G32220.1	1	1	53.85	0.359227	7.30475	GI 31h	wt	| Symbols: | NAD(P)-binding Rossmann-fold superfamily protein | chr1:11608038-11609591 FORWARD LENGTH=296	61646	45314.9	68323.7	27681.9	28815.1	252618	333948	276806	180636	335892	381831	282499	322481	239582	239873	270177	181401	297023	292707	291059	162860	236578	199536	174982	213685	223073	225402	243484	193374	164866	188941	164903	120492	104137	200617	476626
AT2G33040.1	1	1	32.5	0.340791	7.88818	GI 31h	wt	| Symbols: ATP3 | gamma subunit of Mt ATP synthase | chr2:14018978-14021047 REVERSE LENGTH=325	7670.4	91078.6	12721.6	5686.38	17859.6	13884.9	180708	69853.4	79058	91450.2	63941.5	67902.8	49618	100613	118814	232657	18151.3	208534	245982	222019	161.083	62161	35297.6	46160.9	102988	22503.4	122491	10390.9	87116.4	113164	153941	156526	38356.3	4617.19	26331.2	399683
AT4G38970.1	3	2	122.18	0.365936	2.34819	GI 3h	GI 19h	| Symbols: FBA2 | fructose-bisphosphate aldolase 2 | chr4:18163714-18165659 REVERSE LENGTH=398	1.63663e+06	446438	377375	284380	470586	1.01539e+06	827851	562982	489999	646515	478409	504632	617013	476423	518189	1.27497e+06	398837	566595	637093	492322	478400	540496	357321	500972	570214	383446	462203	293795	369267	575986	534123	406319	381901	238429	401897	756515
AT4G37930.1;AT5G26780.3	7	7	244.58	0.424077	1.97434	GI 31h	GI 19h	| Symbols: SHM1, STM, SHMT1 | serine transhydroxymethyltransferase 1 | chr4:17831891-17834742 REVERSE LENGTH=517	3.42797e+06	6.50744e+06	4.11603e+06	5.08186e+06	6.02774e+06	3.65883e+06	5.35662e+06	3.9859e+06	3.90805e+06	4.07638e+06	3.71273e+06	3.92414e+06	9.67913e+06	8.44768e+06	6.32427e+06	8.12324e+06	3.23879e+06	6.79928e+06	6.85786e+06	6.20723e+06	3.5463e+06	4.40381e+06	3.47974e+06	3.89987e+06	7.66708e+06	4.63697e+06	6.215e+06	4.3329e+06	4.41882e+06	4.11825e+06	5.39164e+06	6.60553e+06	4.72822e+06	3.24171e+06	3.54634e+06	1.27856e+07
AT2G43030.1	5	5	187.07	0.588113	1.50721	GI 23h	GI 7h	| Symbols: | Ribosomal protein L3 family protein | chr2:17894898-17895713 FORWARD LENGTH=271	3.08952e+06	5.31282e+06	5.29776e+06	6.49262e+06	1.00528e+07	4.85042e+06	4.67835e+06	3.70108e+06	6.68741e+06	3.62606e+06	3.9825e+06	3.67981e+06	5.27877e+06	4.90143e+06	3.99081e+06	5.90144e+06	4.70102e+06	5.31566e+06	5.27841e+06	5.23405e+06	6.91616e+06	6.41499e+06	4.62779e+06	4.35065e+06	6.85845e+06	5.95882e+06	6.66709e+06	5.84193e+06	5.59311e+06	6.47413e+06	5.26893e+06	8.06908e+06	7.20733e+06	5.88793e+06	3.58034e+06	5.18852e+06
AT2G36620.1	1	1	20.59	0.509422	1.63538	GI 23h	GI 31h	| Symbols: RPL24A | ribosomal protein L24 | chr2:15350548-15351819 REVERSE LENGTH=164	181684	686903	134666	327753	514478	465592	142441	119030	350611	127870	131343	167667	274290	325968	319532	331801	261660	368669	285465	251141	202793	410186	226186	324569	488689	398466	301361	254459	268582	491911	303128	410144	375794	302184	138669	321935
AT1G74730.1	2	2	103.21	0.344839	6.39309	GI 31h	wt	| Symbols: | Protein of unknown function (DUF1118) | chr1:28078995-28079831 FORWARD LENGTH=198	130876	411795	238722	204413	265086	1.00265e+06	1.86539e+06	1.10626e+06	1.21295e+06	1.11283e+06	1.887e+06	1.07544e+06	1.48759e+06	1.25854e+06	1.07094e+06	1.89999e+06	1.22236e+06	1.76369e+06	1.41051e+06	1.46868e+06	620026	1.49146e+06	1.01627e+06	1.07475e+06	1.44409e+06	1.38172e+06	896593	740186	929746	1.64695e+06	1.20881e+06	978636	813592	708642	994103	2.20472e+06
AT1G56200.1	1	1	32.7	0.219214	5.31263	GI 7h	wt	| Symbols: emb1303 | embryo defective 1303 | chr1:21030852-21031886 FORWARD LENGTH=154	259.383	35999.2	106.87	5126.7	42503.4	48634.8	30972.3	64882	51171.4	53434.5	70331.1	73919.3	118704	119304	63978.1	57984.9	46114.4	62336.4	28901.6	63957.9	28400.6	53302.7	67917.1	60287.4	53788.8	78772.7	68664.3	50759.6	35496.2	9541.12	38300.5	56789	42970.1	13541.1	31378.7	122290
AT1G16720.1	2	2	62.93	0.378573	3.75677	GI 31h	wt	| Symbols: HCF173 | high chlorophyll fluorescence phenotype 173 | chr1:5723161-5726248 FORWARD LENGTH=598	49306	36386.9	76064.4	37797.5	37802.5	65704.6	237885	196418	140608	214007	178553	116756	237918	221112	122082	137619	77819.3	146700	82984.2	88826.8	81442.4	113739	80527.7	84982.6	92292.8	106012	90861.6	158979	56208.6	81564.5	64017.8	65557.1	60435	56948.4	109781	246897
AT1G23310.1	1	1	39.45	0.380059	3.07968	GI 7h	GI 23h	| Symbols: GGT1, AOAT1, GGAT1 | glutamate:glyoxylate aminotransferase | chr1:8268720-8271329 REVERSE LENGTH=481	92338.9	220643	339246	199030	377255	204093	526375	575106	633337	293497	333622	328187	1.21972e+06	1.02647e+06	798142	573004	288164	698176	324234	334230	302084	291201	230358	247414	931550	246026	453844	649434	180956	316949	230497	232296	267680	155996	593834	778597
AT4G36250.1	2	2	55.64	0.326669	9.98353	GI 11h	wt	| Symbols: ALDH3F1 | aldehyde dehydrogenase 3F1 | chr4:17151029-17153381 FORWARD LENGTH=484	78690.1	326498	111958	99346.2	215697	1.36108e+06	1.81418e+06	1.51728e+06	882859	1.65718e+06	1.63103e+06	1.39037e+06	1.44395e+06	1.57935e+06	1.49382e+06	1.7921e+06	1.25172e+06	1.88639e+06	1.68237e+06	1.69561e+06	999465	1.80471e+06	1.07447e+06	1.26257e+06	1.30414e+06	1.47241e+06	1.28375e+06	1.17601e+06	1.44369e+06	1.23891e+06	1.12438e+06	1.34661e+06	1.21586e+06	780470	1.24121e+06	1.58923e+06
AT3G60770.1	1	1	38.51	0.305112	1.70128	GI 19h	GI 7h	| Symbols: | Ribosomal protein S13/S15 | chr3:22460525-22461656 REVERSE LENGTH=151	459122	910018	660584	585786	1.48638e+06	377189	970901	553652	1.89e+06	757172	765608	532697	1.03246e+06	906414	786791	1.12143e+06	608734	1.47013e+06	1.58464e+06	1.29082e+06	761087	1.13076e+06	755011	638796	1.48808e+06	823147	1.37729e+06	1.39813e+06	992691	914439	1.15968e+06	1.8e+06	1.30442e+06	916893	479860	1.49852e+06
AT5G12140.1	1	1	45.01	0.375125	10.1874	GI 11h	wt	| Symbols: ATCYS1, CYS1 | cystatin-1 | chr5:3923295-3923936 REVERSE LENGTH=101	31446.9	23220.1	10065.9	19292.7	15284.8	105371	217335	105521	90123.8	218806	135015	88663.1	204005	169226	111629	159051	92565.7	299027	244948	216125	237104	221657	129326	130149	113398	206102	162377	246395	122457	191437	148253	141432	134887	97888.1	58342.4	84308
AT2G04030.1	2	2	52.09	0.316469	20.8446	GI 31h	wt	| Symbols: CR88, EMB1956, HSP90.5, Hsp88.1, AtHsp90.5 | Chaperone protein htpG family protein | chr2:1281983-1285909 FORWARD LENGTH=780	5118.27	20408	30669	13722.1	11002.4	75788.7	147469	142778	19773.3	89801.9	122529	121152	107510	291969	119411	206914	81226.4	126265	216668	123756	117888	95149.2	67434.7	56114.6	135265	100585	170310	147690	79194.7	90721.6	45554.5	88645.8	67355.3	47698.3	96510.8	578183
AT2G17360.1	4	4	223.69	0.549347	1.85248	GI 23h	GI 7h	| Symbols: | Ribosomal protein S4 (RPS4A) family protein | chr2:7546598-7548138 FORWARD LENGTH=261	1.39215e+06	3.93938e+06	4.04903e+06	2.02774e+06	4.10395e+06	1.27593e+06	2.26967e+06	1.50208e+06	3.08697e+06	1.50027e+06	1.57629e+06	1.25729e+06	2.02557e+06	2.11795e+06	1.61985e+06	2.47438e+06	1.42e+06	3.28842e+06	3.36649e+06	2.89982e+06	1.86293e+06	2.64965e+06	1.78862e+06	1.56963e+06	2.81414e+06	2.44523e+06	3.40506e+06	3.66053e+06	2.56341e+06	3.27744e+06	2.79131e+06	4.21498e+06	3.36351e+06	2.27843e+06	1.11672e+06	2.83695e+06
AT3G05590.1	2	2	99.41	0.504523	1.95616	GI 23h	GI 31h	| Symbols: RPL18 | ribosomal protein L18 | chr3:1621511-1622775 FORWARD LENGTH=187	527392	934733	1.07141e+06	1.35625e+06	1.49352e+06	287004	696570	566759	1.32202e+06	560882	560748	482271	660118	743172	544446	950610	892323	1.0814e+06	1.15793e+06	1.0553e+06	856452	1.02597e+06	819915	1.00233e+06	964862	1.14214e+06	1.37975e+06	1.46654e+06	982907	1.01102e+06	990651	1.51363e+06	1.24809e+06	998096	389713	788405
AT4G02510.1	1	1	49.51	0.477442	1.53084	GI 31h	GI 19h	| Symbols: TOC159, TOC86, PPI2, TOC160, ATTOC159 | translocon at the outer envelope membrane of chloroplasts 159 | chr4:1104766-1109360 FORWARD LENGTH=1503	485085	497283	434891	250339	581713	287541	577819	467048	559555	466864	474280	456775	478540	465894	364967	601235	359628	506003	516933	494916	449518	484794	419789	377290	375644	431989	497366	423440	383261	361218	551553	519695	375204	330040	539813	605069
AT3G09500.1	1	1	25.91	0.376689	14.5206	GI 23h	GI 31h	| Symbols: | Ribosomal L29 family protein | chr3:2917047-2917895 FORWARD LENGTH=123	12415.3	8436.51	20639	4831.39	109419	12179.8	19466.5	4594.89	115783	22984.4	18244	2106.03	64476.7	10826.2	22525.6	15993.6	966.257	109823	27703.2	40457.9	25218.3	120073	38433.6	36903.1	125363	9462.5	143104	142594	88999	45015.9	62647.2	174744	240947	108545	6280.65	11126.4
AT2G21330.1;AT2G01140.1	3	2	111.66	0.404233	2.11547	GI 3h	wt	| Symbols: FBA1 | fructose-bisphosphate aldolase 1 | chr2:9128416-9130152 REVERSE LENGTH=399	671161	705430	691039	357928	720807	979425	1.8476e+06	1.24636e+06	1.33525e+06	1.24741e+06	1.2464e+06	983513	1.37746e+06	1.48552e+06	1.01326e+06	2.18992e+06	960128	1.23419e+06	1.05682e+06	1.18483e+06	1.13031e+06	1.16946e+06	773130	951076	1.26683e+06	1.02105e+06	835445	750691	673290	928940	778946	677524	641595	329747	808623	1.38733e+06
AT1G10510.1	4	4	198.5	0.366509	6.30657	GI 7h	wt	| Symbols: emb2004 | RNI-like superfamily protein | chr1:3461771-3465590 FORWARD LENGTH=605	77789.9	305670	138075	122911	279957	821173	1.17474e+06	996032	740982	1.13315e+06	1.2334e+06	1.0979e+06	1.16555e+06	1.37798e+06	954985	1.15256e+06	774950	1.03149e+06	791950	1.01139e+06	620820	937938	800227	838513	749337	918330	679471	748132	751765	653406	726140	674729	623574	481032	751925	1.32116e+06
AT4G33510.1	2	1	133.83	0.23709	9.61687	GI 3h	wt	| Symbols: DHS2 | 3-deoxy-d-arabino-heptulosonate 7-phosphate synthase | chr4:16116496-16118549 FORWARD LENGTH=507	0	20665.8	34579.9	19277	27518.3	575717	142709	107999	53307	101584	146965	156060	177626	102139	152674	140452	105083	124417	84202.9	90157.9	89840.8	177953	86680.9	146616	102047	133489	91967.2	146582	82755	147104	76167.2	78452.1	76829.3	23571.2	121430	231671
AT4G03280.1	1	1	26.64	0.407542	3.53007	GI 7h	wt	| Symbols: PETC, PGR1 | photosynthetic electron transfer C | chr4:1440314-1441717 FORWARD LENGTH=229	132988	152878	45537.3	175922	97678	753899	401257	303722	230988	320961	386453	359355	533245	370179	486469	459712	245774	442079	310073	311830	151666	367520	260692	347764	376925	330295	236618	307784	229451	316094	272227	194737	241140	151171	367761	481587
AT5G09650.1	1	1	35.42	0.409945	2.64948	wt	GI 19h	| Symbols: AtPPa6, PPa6 | pyrophosphorylase 6 | chr5:2991331-2993117 REVERSE LENGTH=300	1.23858e+06	2.27431e+06	2.08778e+06	2.20469e+06	2.11945e+06	614327	1.38264e+06	1.16323e+06	848093	905495	1.05431e+06	890621	1.17905e+06	1.02358e+06	962927	1.74347e+06	1.03269e+06	1.09944e+06	1.13491e+06	1.15602e+06	1.11106e+06	1.08256e+06	809547	996146	1.37122e+06	913576	1.13098e+06	953467	747934	1.04531e+06	1.14924e+06	1.09428e+06	999771	622492	833959	1.11722e+06
AT1G12410.1	1	1	26.56	0.389399	5.25873	GI 7h	wt	| Symbols: CLPR2, NCLPP2, CLP2 | CLP protease proteolytic subunit 2 | chr1:4223099-4224954 FORWARD LENGTH=279	27435.1	95107.6	55890	31023.1	52970.5	311730	288188	202102	179996	204204	229893	210217	240886	467145	231889	298435	143576	227789	188600	202675	94426.4	170591	160927	178653	204504	163146	199152	168072	172881	131147	138704	92344.4	116208	74810.2	176939	244220
AT2G23390.1	12	12	850.25	0.563389	1.44125	wt	GI 19h	| Symbols: | CONTAINS InterPro DOMAIN/s: Protein of unknown function DUF482 (InterPro:IPR007434), Acyl-CoA N-acyltransferase (InterPro:IPR016181); Has 2165 Blast hits to 2163 proteins in 543 species: Archae - 0; Bacteria - 1044; Metazoa - 0; Fungi	2.62452e+07	4.36018e+07	5.43974e+07	3.16571e+07	3.22842e+07	3.01034e+07	3.7867e+07	3.33883e+07	1.65602e+07	2.86888e+07	2.90847e+07	2.6152e+07	2.95167e+07	2.44217e+07	2.366e+07	4.53127e+07	2.21684e+07	3.26786e+07	3.52758e+07	2.98788e+07	1.72865e+07	3.17049e+07	2.7153e+07	3.34716e+07	2.71654e+07	3.04415e+07	3.36002e+07	2.71018e+07	3.133e+07	4.03743e+07	3.49858e+07	3.1556e+07	2.68913e+07	2.06137e+07	2.45491e+07	3.605e+07
AT3G47470.1	2	2	81	0.393704	3.57341	GI 31h	wt	| Symbols: LHCA4, CAB4 | light-harvesting chlorophyll-protein complex I subunit A4 | chr3:17493622-17494773 REVERSE LENGTH=251	548002	1.18457e+06	691768	690376	1.00446e+06	2.09311e+06	3.41332e+06	2.22918e+06	2.43198e+06	2.85968e+06	3.84773e+06	2.26279e+06	2.83359e+06	2.78338e+06	2.05687e+06	3.47819e+06	2.09748e+06	2.85246e+06	2.86375e+06	2.94603e+06	2.99398e+06	2.17782e+06	2.37963e+06	2.4699e+06	1.94821e+06	2.39116e+06	2.03185e+06	2.56801e+06	2.10825e+06	2.17389e+06	1.88497e+06	1.99017e+06	1.75735e+06	1.4909e+06	2.26977e+06	3.61802e+06
AT5G03470.1	6	5	243.91	0.456245	1.54867	GI 11h	GI 19h	| Symbols: ATB' ALPHA | Protein phosphatase 2A regulatory B subunit family protein | chr5:866795-868872 FORWARD LENGTH=495	8.0683e+06	1.2729e+07	1.22967e+07	9.18892e+06	7.87833e+06	6.67796e+06	1.14905e+07	8.94872e+06	5.38261e+06	1.03844e+07	9.59269e+06	9.55304e+06	9.80615e+06	7.94257e+06	8.39018e+06	1.29277e+07	8.1156e+06	9.36047e+06	1.1169e+07	1.14914e+07	6.55795e+06	1.06544e+07	8.35687e+06	1.04938e+07	7.32966e+06	9.22283e+06	7.91579e+06	7.97735e+06	9.01843e+06	1.05696e+07	1.10406e+07	7.23448e+06	5.50217e+06	4.67124e+06	8.05306e+06	1.06059e+07
AT3G12010.1	1	1	22.56	0.350754	2.26249	GI 3h	wt	| Symbols: | FUNCTIONS IN: molecular_function unknown; INVOLVED IN: biological_process unknown; EXPRESSED IN: sperm cell, cultured cell; CONTAINS InterPro DOMAIN/s: Colon cancer-associated Mic1-like (InterPro:IPR009755); Has 30201 Blast hits to 173	1.725e+06	2.18438e+06	3.25577e+06	2.86633e+06	4.25709e+06	1.45709e+07	4.97797e+06	4.39413e+06	4.20288e+06	4.18186e+06	3.82379e+06	3.94399e+06	5.07248e+06	5.13074e+06	5.63425e+06	4.5863e+06	3.18043e+06	4.40871e+06	4.29681e+06	4.49366e+06	3.37073e+06	6.27746e+06	3.56321e+06	4.28947e+06	5.47076e+06	5.14687e+06	3.92565e+06	4.13674e+06	4.25906e+06	5.09022e+06	4.35296e+06	4.76922e+06	4.50645e+06	2.86204e+06	3.99974e+06	5.08842e+06
AT2G04390.1	1	1	91.82	0.541912	1.96853	GI 23h	GI 3h	| Symbols: | Ribosomal S17 family protein | chr2:1527911-1528336 FORWARD LENGTH=141	1.19276e+06	2.55473e+06	2.67145e+06	2.05812e+06	3.35425e+06	1.27189e+06	2.11384e+06	1.4753e+06	2.23753e+06	1.45874e+06	1.85927e+06	1.49448e+06	2.57289e+06	1.98906e+06	1.8011e+06	2.4038e+06	1.92914e+06	2.32913e+06	2.73362e+06	2.60136e+06	1.90895e+06	3.45926e+06	1.84442e+06	1.77543e+06	3.81248e+06	2.87548e+06	3.19066e+06	3.24485e+06	3.19795e+06	2.99032e+06	2.61237e+06	4.18805e+06	3.99161e+06	3.06294e+06	1.42397e+06	3.12365e+06
AT1G09620.1	1	1	30.78	0.423374	2.76371	GI 31h	GI 15h	| Symbols: | ATP binding;leucine-tRNA ligases;aminoacyl-tRNA ligases;nucleotide binding;ATP binding;aminoacyl-tRNA ligases | chr1:3113077-3116455 REVERSE LENGTH=1091	53192	50880.5	83621.9	82531.3	113516	101603	87571.2	40071.9	34578.9	57813.8	68632.3	56405.6	36034.1	72522.8	56877.6	129094	17909.2	97985.7	133612	108099	10751.3	47573.8	33596.4	46926.3	63985.7	31630.7	114161	24461.2	49940.4	69318.6	81743.5	98939.2	52951.3	17539	16474.7	207754
[truncated: 201 more rows]

## Sheet: rawdata
Accession	Peptide.count	Unique.peptides	Confidence.score	Anova..p.	Max.fold.change	Highest.mean.condition	Lowest.mean.condition	Description	wt_3_A	wt_7_A	wt_11_A	wt_19_A	wt_23_A	GI_3_A	GI_3_B	GI_3_C	GI_3_D	GI_3_E	GI_7_A	GI_7_B	GI_7_C	GI_7_D	GI_7_E	GI_11_A	GI_11_B	GI_11_C	GI_11_D	GI_11_E	GI_15_A	GI_15_B	GI_15_C	GI_15_D	GI_15_E	GI_19_A	GI_19_B	GI_19_C	GI_19_D	GI_23_A	GI_23_B	GI_23_C	GI_23_D	GI_23_E	GI_31_A	GI_31_B	GFP	plastid	pvalue	pvalueGI	pvalue_adj
[truncated: 253 more rows]
[truncated: 8 more columns]

## Sheet: normdata
Accession	Peptide.count	Unique.peptides	Confidence.score	Anova..p.	Max.fold.change	Highest.mean.condition	Lowest.mean.condition	Description	wt_3_A	wt_7_A	wt_11_A	wt_19_A	wt_23_A	GI_3_A	GI_3_B	GI_3_C	GI_3_D	GI_3_E	GI_7_A	GI_7_B	GI_7_C	GI_7_D	GI_7_E	GI_11_A	GI_11_B	GI_11_C	GI_11_D	GI_11_E	GI_15_A	GI_15_B	GI_15_C	GI_15_D	GI_15_E	GI_19_A	GI_19_B	GI_19_C	GI_19_D	GI_23_A	GI_23_B	GI_23_C	GI_23_D	GI_23_E	GI_31_A	GI_31_B	GFP	plastid	pvalue	pvalueGI	pvalue_adj
[truncated: 253 more rows]
[truncated: 3 more columns]

[truncated: 5 more sheets: stats_raw, stats_norm, NumbersSummary, JTK_CYCLE results raw, unspecific]
