# Supplementary material for: Time‐resolved interaction proteomics of the GIGANTEA protein under diurnal cycles in Arabidopsis
Source: FEBS Lett. 2018 Dec 28;593(3):319–38. doi: 10.1002/1873-3468.13311 (PMC6373471; doi:10.1002/1873-3468.13311)
Supplement: Supplementary file 1 — Fig. S1. Validation of the GI‐TAP procedure. Fig. S2. Outlier analysis of the GI‐TAP time series study. Fig. S3. Transcript expression profiles of GI (A), FKF1 (B), ZTL (C), and FKF1 (D) from the diurnal website (http://diurnal.mocklerlab.org, [94]), using the ‘shortdays’ condition. Table S1. Primer sequences. Data S1. List of proteins identified by LC‐MS analysis of bands excised from silver‐stained gel after GI‐TAP (Preliminary study, Fig. 1F), includes original Mascot search output files. Data S2. List of proteins identified in the qualitative, on‐bead digest analysis (Qualitative study, Fig. 1F), with peptide counts for GI‐3F6H samples and WT background controls. Data S3. Proteins identified in the time series study (Fig. 1F), with quantitation and statistics, put together from output generated by scripts in Data S7, and Data S8. Data S4. GO analysis on time series study: TopGO analysis results of GI‐3F6H time series. Data S5. PCA on time series: R script, input files, output files; all on raw abundance data. Data S6. Gene ontology analysis on time series study, for Data S4. Data S7. Progenesis protein data export files, and analysis with R script for statistics on time series study (for Data S3 and Table 3). Data S8. JTK_CYCLE analysis of time series study. Data S9. Progenesis peptide measurements output file for time series study. [file FEB2-593-319-s001.zip › feb213311-sup-0008-DataS4.xlsx]

## Sheet: info
Data S4: GO analysis on time series study using topGO
sheet name	description
a) >= 1 unique peptides	GO terms significantly enriched without background (GFP interactors or incompatible location), including proteins with one or more unique peptides identified
b) >= 2 unique peptides	GO terms significantly enriched without background (GFP interactors or incompatible location), only using proteins with at least two unique peptides identified
c) including unspecific	Same analyses as in (a) and (b) sheets but including unspecific interactors, for comparison

## Sheet: a) >= 1 unique peptides
table a)	Considering all quantified proteins (at least 1 unique peptide), using q-value of ttest for enrichment (no fold enrichment cutoff)
	GO category	GO.ID	Term	Annotated	Significant	Fisher test p-value
	MF	GO:0004842	ubiquitin-protein transferase activity	4	4	0.019
	BP	GO:0006355	regulation of transcription, DNA-templated	11	10	0.0045
		GO:0071229	cellular response to acid chemical	5	5	0.0072					development
		GO:0009637	response to blue light	7	6	0.0126					protein degradation
		GO:0009908	flower development	14	10	0.0175					light response
		GO:0010218	response to far red light	4	4	0.0195					transcription and translation
		GO:0042744	hydrogen peroxide catabolic process	4	4	0.0195					metabolism
		GO:0006098	pentose-phosphate shunt	4	4	0.0195
		GO:0010114	response to red light	4	4	0.0195
		GO:0030154	cell differentiation	13	6	0.0208
		GO:0006511	ubiquitin-dependent protein catabolic process	15	10	0.0321
		GO:0019438	aromatic compound biosynthetic process	42	28	0.0338
	CC	GO:0043234	protein complex	29	19	0.0036

## Sheet: b) >= 2 unique peptides
table b)	Considering all quantified proteins (at least 2 unique peptides), using q-value of ttest for enrichment (no fold enrichment cutoff)
	GO category	GO.ID	Term	Annotated	Significant	Fisher test p-value
	BP	GO:0044765	single-organism transport	10	8	0.021				development
		GO:0009908	flower development	8	6	0.024				protein degradation
		GO:0042752	regulation of circadian rhythm	4	4	0.025				light response or circadian rhythm
		GO:0042744	hydrogen peroxide catabolic process	4	4	0.025				transcription and translation
		GO:0006007	glucose catabolic process	4	4	0.025				metabolism
		GO:0048366	leaf development	4	4	0.025
		GO:0006511	ubiquitin-dependent protein catabolic process	6	5	0.04
		GO:0009637	response to blue light	6	5	0.04

## Sheet: c) including unspecific
	Considering all quantified proteins (at least 1 unique peptide), using q-value of ttest for enrichment (no fold enrichment cutoff)
	GO category	GO.ID	Term	Annotated	Significant	Fisher test p-value			MF	BP	CC
>= 1 unique peptides identified per protein	MF	GO:0016168	chlorophyll binding	15	13	0.004			photosynthesis related	photosynthesis, chlorophyll related	plastid
	MF	GO:0008270	zinc ion binding	19	15	0.01			protein degradation	protein degradation	proteasome
	MF	GO:0005200	structural constituent of cytoskeleton	9	8	0.021			cytoskeleton	cytoskeleton	cytoskeleton
	BP	GO:0010114	response to red light	27	25	2.4e-06			light response	circadian clock
		GO:0010218	response to far red light	26	24	4.6e-06			transcription and translation	transcription
		GO:0009637	response to blue light	29	26	6.5e-06			metabolism	metabolism	mitochrondria
		GO:0006098	pentose-phosphate shunt	31	27	1.4e-05
		GO:0010027	thylakoid membrane organization	25	21	0.00045
		GO:0009744	response to sucrose	25	21	0.00045
		GO:0045893	positive regulation of transcription, DN...	18	16	0.00068
		GO:0010207	photosystem II assembly	32	25	0.00102
		GO:0009902	chloroplast relocation	17	15	0.00124
		GO:0006364	rRNA processing	45	33	0.00128
		GO:0000023	maltose metabolic process	19	16	0.00234
		GO:0009658	chloroplast organization	29	26	0.00257
		GO:0035304	regulation of protein dephosphorylation	18	15	0.00401
		GO:0015979	photosynthesis	94	69	0.00533
		GO:0019252	starch biosynthetic process	23	18	0.00561
		GO:0015995	chlorophyll biosynthetic process	28	21	0.00655
		GO:0043085	positive regulation of catalytic activit...	14	12	0.00697
		GO:0030154	cell differentiation	29	19	0.00714
		GO:0019344	cysteine biosynthetic process	40	28	0.0084
		GO:0010155	regulation of proton transport	19	15	0.01031
		GO:0016117	carotenoid biosynthetic process	16	13	0.01146
		GO:0042793	transcription from plastid promoter	10	9	0.01158
		GO:0009644	response to high light intensity	18	14	0.01666
		GO:0015986	ATP synthesis coupled proton transport	6	6	0.01672
		GO:0009073	aromatic amino acid family biosynthetic ...	12	10	0.02083
		GO:0042744	hydrogen peroxide catabolic process	9	8	0.02103
		GO:0007030	Golgi organization	25	18	0.02328
		GO:0010498	proteasomal protein catabolic process	30	21	0.02713
		GO:0019684	photosynthesis, light reaction	68	50	0.0293
		GO:1901701	cellular response to oxygen-containing c...	24	18	0.03091
		GO:0009773	photosynthetic electron transport in pho...	14	11	0.03103
		GO:0007010	cytoskeleton organization	30	22	0.03154
		GO:0006007	glucose catabolic process	11	9	0.03529
		GO:0006511	ubiquitin-dependent protein catabolic pr...	24	17	0.04018
		GO:0009965	leaf morphogenesis	13	10	0.04986
	CC	GO:0030076	light-harvesting complex	8	8	0.0042
		GO:0045298	tubulin complex	8	8	0.0042
		GO:0009706	chloroplast inner membrane	6	6	0.0167
		GO:0009523	photosystem II	9	8	0.021
table b)	Considering all quantified proteins (more than 1 unique peptide), using q-value of ttest for enrichment (no fold enrichment cutoff)
	GO category	GO.ID	Term	Annotated	Significant	resultFisher			MF	BP	CC
>= 2 unique peptides identified per protein	MF	GO:0008270	zinc ion binding	10	9	0.018			photosynthesis related	photosynthesis, chlorophyll related	plastid
	BP	GO:0010114	response to red light	18	16	0.0014			protein degradation	protein degradation	proteasome
		GO:0010218	response to far red light	17	15	0.0025			cytoskeleton	cytoskeleton	cytoskeleton
		GO:0009637	response to blue light	20	17	0.0028			light response	circadian clock
		GO:0007030	Golgi organization	16	14	0.0042			transcription and translation	transcription
		GO:0010027	thylakoid membrane organization	12	11	0.0059			metabolism	metabolism	mitochrondria
		GO:0006007	glucose catabolic process	8	8	0.0066
		GO:0006511	ubiquitin-dependent protein catabolic pr...	14	12	0.0102
		GO:0009658	chloroplast organization	16	15	0.0103
		GO:0019344	cysteine biosynthetic process	23	18	0.0113
		GO:0006098	pentose-phosphate shunt	20	16	0.0122
		GO:0009867	jasmonic acid mediated signaling pathway	7	7	0.0126
		GO:0009744	response to sucrose	13	11	0.0203
		GO:0000165	MAPK cascade	6	6	0.0237
		GO:0006612	protein targeting to membrane	6	6	0.0237
		GO:0031348	negative regulation of defense response	6	6	0.0237
		GO:0009862	systemic acquired resistance, salicylic ...	6	6	0.0237
		GO:0010363	regulation of plant-type hypersensitive ...	6	6	0.0237
		GO:0010310	regulation of hydrogen peroxide metaboli...	6	6	0.0237
		GO:0009595	detection of biotic stimulus	6	6	0.0237
		GO:0010200	response to chitin	6	6	0.0237
		GO:0043900	regulation of multi-organism process	6	6	0.0237
		GO:0009414	response to water deprivation	10	7	0.0251
		GO:0035304	regulation of protein dephosphorylation	9	8	0.0318
		GO:0009902	chloroplast relocation	9	8	0.0318
		GO:0015979	photosynthesis	57	42	0.0323
		GO:0009266	response to temperature stimulus	41	30	0.0392
		GO:0009611	response to wounding	5	5	0.0447
		GO:0019684	photosynthesis, light reaction	41	30	0.0464
	CC	GO:0009523	photosystem II	7	7	0.013
		GO:0045298	tubulin complex	6	6	0.024
		GO:0098796	membrane protein complex	23	21	0.034
		GO:0030076	light-harvesting complex	5	5	0.045
