# Supplementary material for: Time‐resolved interaction proteomics of the GIGANTEA protein under diurnal cycles in Arabidopsis
Source: FEBS Lett. 2018 Dec 28;593(3):319–38. doi: 10.1002/1873-3468.13311 (PMC6373471; doi:10.1002/1873-3468.13311)
Supplement: Supplementary file 1 — Fig. S1. Validation of the GI‐TAP procedure. Fig. S2. Outlier analysis of the GI‐TAP time series study. Fig. S3. Transcript expression profiles of GI (A), FKF1 (B), ZTL (C), and FKF1 (D) from the diurnal website (http://diurnal.mocklerlab.org, [94]), using the ‘shortdays’ condition. Table S1. Primer sequences. Data S1. List of proteins identified by LC‐MS analysis of bands excised from silver‐stained gel after GI‐TAP (Preliminary study, Fig. 1F), includes original Mascot search output files. Data S2. List of proteins identified in the qualitative, on‐bead digest analysis (Qualitative study, Fig. 1F), with peptide counts for GI‐3F6H samples and WT background controls. Data S3. Proteins identified in the time series study (Fig. 1F), with quantitation and statistics, put together from output generated by scripts in Data S7, and Data S8. Data S4. GO analysis on time series study: TopGO analysis results of GI‐3F6H time series. Data S5. PCA on time series: R script, input files, output files; all on raw abundance data. Data S6. Gene ontology analysis on time series study, for Data S4. Data S7. Progenesis protein data export files, and analysis with R script for statistics on time series study (for Data S3 and Table 3). Data S8. JTK_CYCLE analysis of time series study. Data S9. Progenesis peptide measurements output file for time series study. [file FEB2-593-319-s001.zip › feb213311-sup-0013-DataS9.csv]

																		Normalized abundance
																		wt					GI 3h					GI 7h					GI 11h					GI 15h					GI 19h					GI 23h
#	Retention time (min)	Charge	m/z	Measured mass	Mass error (u)	Mass error (ppm)	Score	Sequence	Modifications	Accession	Description	Use in quantitation	Max fold change	Highest mean condition	Lowest mean condition	Anova	Maximum CV	150421_o2_03_so150416_at_wt-03	150421_o2_04_so150416_at_wt-07	150421_o2_02_so150416_at_wt-11	150421_o2_06_so150416_at_wt-19	150421_o2_05_so150416_at_wt-23	150421_o2_12_so150416_at_R1_GI-03	150421_o2_17_so150416_at_R2_GI-03	150421_o2_23_so150416_at_R3_GI-03	150421_o2_28_so150416_at_R4_GI-03	150421_o2_34_so150416_at_R5_GI-03	150421_o2_09_so150416_at_R1_GI-07	150421_o2_15_so150416_at_R2_GI-07	150421_o2_26_so150416_at_R3_GI-07	150421_o2_30_so150416_at_R4_GI-07	150421_o2_36_so150416_at_R5_GI-07	150421_o2_13_so150416_at_R1_GI-11	150421_o2_20_so150416_at_R2_GI-11	150421_o2_27_so150416_at_R3_GI-11	150421_o2_33_so150416_at_R4_GI-11	150421_o2_37_so150416_at_R5_GI-11	150421_o2_10_so150416_at_R1_GI-15	150421_o2_19_so150416_at_R2_GI-15	150421_o2_25_so150416_at_R3_GI-15	150421_o2_29_so150416_at_R4_GI-15	150421_o2_38_so150416_at_R5_GI-15	150421_o2_08_so150416_at_R1_GI-19	150421_o2_21_so150416_at_R2_GI-19	150421_o2_24_so150416_at_R3_GI-19	150421_o2_31_so150416_at_R4_GI-19	150421_o2_35_so150416_at_R5_GI-19	150421_o2_11_so150416_at_R1_GI-23	150421_o2_18_so150416_at_R2_GI-23
281	68.6554	2	632.332556817045	1262.65056070033	-3.92996691971348E-05	-0.0311247380685795	48.52	EYVLEELNVR		AT4G10320.1	| Symbols: | tRNA synthetase class I (I, L, M and V) family protein | chr4:6397526-6404509 REVERSE LENGTH=1190	True	1.55025175195089	GI 11h	GI 7h	0.29668230730148	49.4411072102667	30227955.529045	56571764.8687074	51356677.6129267	60842212.6019796	85532602.659513	35515921.7376809	68848772.9490259	44601835.4369438	26129292.9269282	62221628.852143	36298643.762396	35092818.8998116	42352417.2072868	43728617.9199018	44478417.0826671	60063858.0141885	37812705.148117	63739076.6612149	73046946.5339459	78412173.2310352	30244012.5253856	60263833.4676016	38642400.3694649	56850611.1061197	50527007.0049261	46638975.7971574	51505244.2735911	44212745.9963256	55949626.9320953	43636675.0107847	71606388.1106877	54569962.7412817
344	45.11585	2	482.758753679333	963.502954424906	0.000454424905456108	0.47163853280724	49.92	SDTPLIYR		AT4G10320.1	| Symbols: | tRNA synthetase class I (I, L, M and V) family protein | chr4:6397526-6404509 REVERSE LENGTH=1190	False	1.69256118496445	wt	GI 7h	0.484521961969184	52.5985420282273	26028652.5642565	49696455.5293683	44132532.8106883	42200086.8072261	67841962.0604897	27158882.6115162	49395112.6385336	28952638.6163775	17382241.7539082	36506987.8663749	30027937.1098238	23656247.3805479	30057150.4291629	27850624.3061093	24237511.409923	49391013.7099095	25257083.8083351	36842014.9677383	37875865.293533	36405690.7042498	26684214.8189853	38318076.126596	24956848.912878	33419399.8251171	27476498.7466647	39353992.6654181	37394973.4854481	35625642.2508938	32415434.5397204	2115299.12712603	50221848.3431098	43669046.5998405
362	37.4374666666667	2	468.761236548623	935.507920163487	0.000320163486549063	0.342235046031762	41.5	VYIVAESR		AT4G10320.1	| Symbols: | tRNA synthetase class I (I, L, M and V) family protein | chr4:6397526-6404509 REVERSE LENGTH=1190	False	1.61226670789206	wt	GI 7h	0.823303485434933	60.0815112662362	24802567.2916145	43794398.7880634	11238123.2256198	49096466.2771271	75546142.8892745	21798555.3671799	40967983.6283724	27679844.5491237	15811313.3025683	28560352.8018806	29563497.6951406	24805340.7295076	27465369.1709417	23978621.9641727	21013394.3340754	42559087.8483235	27318311.7111039	34243744.2565319	32601500.9209895	37046336.6563106	31033049.5993135	33805449.0510038	26278397.3720524	37260517.6438613	25115551.7192355	43380202.9825053	36039175.972485	33619688.5213993	31598692.5217661	2512842.67192805	34833356.0436239	37633514.5396457
373	52.4433833333333	2	446.729183393818	891.443813853877	-0.00118614612313195	-1.33058811607216	43.23	GDEFGVLR		AT4G10320.1	| Symbols: | tRNA synthetase class I (I, L, M and V) family protein | chr4:6397526-6404509 REVERSE LENGTH=1190	False	1.88320865790676	wt	GI 7h	0.500265386964051	55.3357271038717	14309957.7255275	29772666.0762939	22866337.8221785	25768589.7203852	38920591.8230277	11413111.2392614	24946120.1653342	16707877.2726724	9853006.97762454	17640823.4141035	14345146.158591	12890448.9694978	15490993.9019936	14914636.2798745	12259761.2932657	25161490.8095458	12362012.8256568	19513068.2368144	19883125.0898444	21934006.8950928	13175106.6831706	20544577.1451325	11757008.3597676	17572821.330978	14086634.2662096	22750652.455669	17779803.6861385	18967864.8723272	18540589.8014753	542551.759474394	27772430.7873008	24727731.6340444
401	64.3636	2	587.354275605972	1172.69399827819	0.00229827818498052	1.95983154394332	48.76	LYLINSPVVR		AT4G10320.1	| Symbols: | tRNA synthetase class I (I, L, M and V) family protein | chr4:6397526-6404509 REVERSE LENGTH=1190	False	1.92411531677235	wt	GI 7h	0.113957198424335	45.9856337578626	15237750.4741493	28665088.2010468	24303639.4302978	31918839.134254	53302004.882306	31074961.8780488	31475228.4664529	16635623.3269245	16034385.835934	21671479.6708262	16578097.182646	15689682.4617479	18796477.231486	14133154.2216655	14541740.0773561	25258630.0142335	15269275.1554729	25075282.3139227	26817324.4687907	24248875.0607179	16097625.9013838	24445858.3624099	17309077.5678552	25827878.7446973	18274963.5679338	23422996.4565048	19413747.4014176	26353757.5304823	18619572.2929487	37161989.1068032	34949417.3463195	25497115.11447
627	69.4081166666667	3	659.669508594345	1975.9866963824	0.00159638239642845	0.807891920049626	102.58	KGENLVVAVDDDGLFTER		AT4G10320.1	| Symbols: | tRNA synthetase class I (I, L, M and V) family protein | chr4:6397526-6404509 REVERSE LENGTH=1190	True	2.39697897289049	GI 19h	GI 7h	0.272501020921602	104.082734315608	18301354.9991931	42616134.4186172	34843116.7701438	44325650.8932143	59359706.6406996	23612339.2327091	43633199.2660853	31097468.6225064	14488517.0487272	21979335.6139504	27883208.4001624	22810528.3030141	28377437.8957551	18593733.6452727	19577519.905894	33726051.9768089	27251136.4975567	31946287.5547441	28308939.6406651	28762431.9286828	19268139.7361515	28297655.9858544	23949721.6045466	29515746.2805705	22610442.5568806	40303837.3411531	30750398.9562767	24912163.1793914	24818025.3021511	160243210.227437	41533846.0301264	31276771.4659782
1494	69.38525	2	989.000989419427	1975.98742590509	0.002325905094267	1.17708635265873	118.8	KGENLVVAVDDDGLFTER		AT4G10320.1	| Symbols: | tRNA synthetase class I (I, L, M and V) family protein | chr4:6397526-6404509 REVERSE LENGTH=1190	True	1.66431268196129	GI 19h	GI 15h	0.550885982002871	58.1513441369506	9549791.37010049	28682439.7851113	16914668.0002726	30138356.2321279	37067954.5244806	14087923.646848	29919509.0960056	20717792.6951361	10556866.0504237	14728943.7931001	21861450.3989892	16896349.9415898	23309437.0320521	11563886.1379796	13208118.2012855	25828132.0289771	19619143.0552177	22517392.9277247	18587392.0291083	18420658.8364382	13260641.3604855	18673340.2204352	18475963.2998987	21104470.4951724	15028131.3828192	29865447.0377419	22757466.259913	17255048.0247538	16897854.1304113	57258042.6470975	28580118.0254345	21183513.7594676
709	53.5871666666667	2	734.857458194043	1467.70036345433	0.000963454325756175	0.656438454465659	69.77	TPLSNFEAGQNYK		AT4G10320.1	| Symbols: | tRNA synthetase class I (I, L, M and V) family protein | chr4:6397526-6404509 REVERSE LENGTH=1190	False	2.16265384983639	wt	GI 7h	0.338333910819268	54.1817067135288	25660753.1331636	54710292.5130599	43830193.1132242	43721600.6159213	65252752.1967611	19162719.68184	38963587.8814298	24197835.315538	16574463.3004507	26068517.8919553	25318751.5649002	19140923.6207046	23723243.3816654	20393631.4537949	19242642.3983647	40893856.4675634	16891765.8527005	29740784.6806297	27723947.7769841	28692746.9673917	20423260.5557948	26020937.3274154	21104517.2028923	29668230.5894737	20586255.9527509	33758402.430328	32418719.1166099	31745650.0735006	27754373.9212669	1108022.69629446	41933911.7752889	33434180.9384252
764	67.006	3	856.438523319622	2566.29374055823	0.00224055822627633	0.873072379453517	24.32	GAKPESAADSYEVLEKFNGASLVGK		AT4G10320.1	| Symbols: | tRNA synthetase class I (I, L, M and V) family protein | chr4:6397526-6404509 REVERSE LENGTH=1190	True	1.52405931275596	wt	GI 19h	0.157320178563085	35.4152336964611	25493159.3202048	59193228.1704465	46048271.9141942	55896398.3829623	55270663.7466746	27436989.7043288	51820956.2569975	26270545.487852	22989208.9409852	34120278.2236851	32118495.6368679	32479983.1704919	39051902.1306122	31169801.4105214	30343894.2186249	63490374.0115999	34934559.9973516	47646409.4111209	35718625.8618382	49079953.5570529	21180787.3992041	41620268.4104143	32378439.0712121	39546988.8321084	37345044.026173	41984277.9617193	33895154.8534537	21777401.3550795	41829164.3913051	19235987.8531649	60672763.8581646	39608410.7605473
857	66.9909	4	642.581117734323	2566.29536506977	0.00386506977292811	1.50609148373367	71.19	GAKPESAADSYEVLEKFNGASLVGK		AT4G10320.1	| Symbols: | tRNA synthetase class I (I, L, M and V) family protein | chr4:6397526-6404509 REVERSE LENGTH=1190	True	1.81965778079868	wt	GI 19h	0.0303430981332935	34.8243589934668	15883497.5490541	34238263.8067556	32515997.0414897	32042019.2511107	34558544.1744347	16178018.1265532	25879135.3328241	13410087.4009768	10865870.356352	17024146.1182827	17615995.5046717	16515047.1214391	19433117.6803035	15930016.981831	15217714.9998133	30987492.099337	18095759.8002752	24159334.2927326	18221977.3047398	25277592.6132218	11001884.4022163	21265603.2176879	16409664.7855617	20523429.2370075	18568416.3957266	22298004.7340233	17509857.6857808	11369981.350738	21217917.4781535	9618738.06960037	31795910.0892106	20255130.3997657
9368	67.0799	2	1284.15314203926	2566.29173114476	0.000231144756526191	0.0900695640094633	26.8	GAKPESAADSYEVLEKFNGASLVGK		AT4G10320.1	| Symbols: | tRNA synthetase class I (I, L, M and V) family protein | chr4:6397526-6404509 REVERSE LENGTH=1190	True	1.78294658249205	GI 11h	GI 31h	0.448714676290736	54.745951552007	473654.830072564	1936309.29371341	1114330.49504912	2390479.45304105	1356523.50821047	860108.663262954	2446838.66974446	1270067.44002876	541742.479344965	1602320.18673523	1454552.62668611	1698137.32443571	2431378.13611241	1112698.54447341	1422825.99540788	3734616.72047674	2451806.61709532	2286894.53495875	1352755.02455863	1837402.72045317	859606.448811066	1873935.86805141	2033665.1703526	2105582.96243957	2113036.23984753	1561399.30800824	2066806.81771352	851979.71495509	2625367.80183369	1934109.56619886	3062307.86405156	1418721.53542772
846	65.2671833333333	2	655.359588403812	1308.70462387386	0.000823873864874258	0.629534249747161	80.69	SATGLQTYLLSR		AT4G10320.1	| Symbols: | tRNA synthetase class I (I, L, M and V) family protein | chr4:6397526-6404509 REVERSE LENGTH=1190	False	1.83182536748415	wt	GI 7h	0.00881546374578668	44.7122735648077	15159129.2258766	21319011.7826872	15897930.4789252	18587632.5642196	25093827.4814049	25434940.4617774	15036325.1450009	10511705.7025165	8241563.13236438	14652488.5766741	9714903.62824071	9688394.36175235	11149899.8838388	10756098.3192955	11128852.7910416	13795355.4457357	9208198.47831552	13676053.7486687	11683330.4458405	13123898.7410672	11052282.6684258	14507057.6845421	10986651.2331899	16473169.6829252	12186960.2186275	11997713.1289294	12621586.9367295	10829501.5843646	14153115.0900571	8374305.65301117	18761225.2184189	13821378.7339914
29132	65.2732833333333	3	437.241722157437	1308.70333707167	-0.00046292832985273	-0.353730408555954	32.99	SATGLQTYLLSR		AT4G10320.1	| Symbols: | tRNA synthetase class I (I, L, M and V) family protein | chr4:6397526-6404509 REVERSE LENGTH=1190	False	3.39826124903679	wt	GI 7h	0.329211703101944	83.2715949774198	35712.4699145041	90577.9874210884	77074.8514888431	75838.9125071851	116631.720309928	91309.5492452019	42223.8524209612	18022.264582793	11109.9927297107	28782.787534059	28342.130383039	24983.0758690615	26593.3149183875	11443.8867659517	25119.4963767574	37328.2881894998	20757.8564145721	37933.7913060394	25726.2219797938	27377.4723443002	29866.3213535649	39504.8860093637	25192.0775828915	41365.2286887298	11263.2062955484	38767.9244335974	32969.0924963152	40190.730887354	7611.55340576182	0	61985.0649316739	39446.1471905041
873	58.3788833333333	2	768.870850675933	1535.72714841811	0.00154841810558537	1.00826482646729	37.21	SNEQTEWVPGYVK		AT4G10320.1	| Symbols: | tRNA synthetase class I (I, L, M and V) family protein | chr4:6397526-6404509 REVERSE LENGTH=1190	False	1.84210199374661	wt	GI 7h	0.466868904374639	58.0018695250566	15139321.361703	34772151.2789806	27313151.7964614	29914670.7189623	47426530.5687887	14605639.0584022	28765291.5287936	16602962.8169436	12792543.1766963	19323806.2460011	18106449.2025364	16336683.0085852	17412752.5371533	17832429.2292686	14218997.4794774	27858089.6525819	16353612.831708	24388066.2434578	20241281.7393666	23961579.3922282	17618428.5734503	23393289.8702363	15267129.5264596	20828888.5897651	18031036.6227914	25928464.5018823	20574155.0264301	25732495.2844796	17528429.3455614	437086.356774657	32335317.7836764	24676351.1145532
945	43.1366	2	424.255299149697	846.496045365633	-0.000254634366569917	-0.300809780940468	36.87	LYTVVPR		AT4G10320.1	| Symbols: | tRNA synthetase class I (I, L, M and V) family protein | chr4:6397526-6404509 REVERSE LENGTH=1190	False	1.46464284002664	wt	GI 7h	0.824096896290262	53.7328949597342	4324526.09760644	4480736.27003673	6569015.39046513	9776331.15249495	14426159.3845357	13208688.8882132	8864735.06453705	5227300.33458955	3471274.68903984	5846909.76017713	4976595.07874392	4893367.70113064	6710392.71736742	5187185.82388442	5253905.28248322	8311094.22687389	5745156.66545656	6809731.99781333	6312501.29797783	7942789.33984918	6215220.76541716	8200601.86543144	5701673.47718107	8180118.02079633	5387661.34465528	8660531.02309871	7062317.38711071	7528866.14536685	6542823.02024142	588513.244073665	12276366.9789377	7666337.8835715
952	43.4270666666667	3	645.990229874729	1934.94886022355	0.000260223546092675	0.134486025154712	90.63	SNEQTEWVPGYVKDKR		AT4G10320.1	| Symbols: | tRNA synthetase class I (I, L, M and V) family protein | chr4:6397526-6404509 REVERSE LENGTH=1190	False	1.78635344944637	wt	GI 19h	0.300735444831941	53.235374122785	17908940.3318088	34835498.4805595	27079318.5834302	36941806.6023546	52875146.6185283	31752826.7585676	33072167.457381	17805720.435295	12327616.9712301	23895020.0786116	19839267.62384	18250049.0004982	21072991.0290449	23588048.9430764	18418545.6896946	44532541.4942177	18280379.6137889	31220994.0213868	27731819.5346544	32339350.6086946	11531579.0801858	29929494.9936991	18593500.2599464	25935036.7573467	23111295.3949338	28754576.70727	21116624.7137348	19156445.7667237	23843207.1590929	2093952.68465211	40547598.1100052	28422265.3278777
1045	43.4058833333333	4	484.744160750235	1934.94753713342	-0.00106286657933197	-0.549299645133709	35.03	SNEQTEWVPGYVKDKR		AT4G10320.1	| Symbols: | tRNA synthetase class I (I, L, M and V) family protein | chr4:6397526-6404509 REVERSE LENGTH=1190	False	2.22959670812411	wt	GI 7h	0.223238847374061	58.1658321942685	12619226.3801942	26516414.0105139	20891810.9374144	24662843.1903417	39340890.6393864	19197453.0367916	20262081.18549	9344509.374987	6192413.15774816	12553792.5272157	12724624.1608533	10153844.9854417	11859910.9718361	11469329.9042599	9421716.01053742	27216927.3089376	11199225.9732184	17692251.9020119	14720644.2822326	18096444.5609824	7159336.93676476	19144870.8079505	10915714.9262571	13474803.3118669	12340390.4783757	18725357.0289909	14016328.9583701	11170613.3541817	12737813.7717182	655765.415886519	26247169.3191297	18398761.9948479
5049	43.4691	2	968.481342268285	1934.94813160281	-0.000468397190388714	-0.242072161704303	34.08	SNEQTEWVPGYVKDKR		AT4G10320.1	| Symbols: | tRNA synthetase class I (I, L, M and V) family protein | chr4:6397526-6404509 REVERSE LENGTH=1190	False	1.82807374859953	GI 11h	GI 31h	0.499846465544683	56.6392606685726	2285784.12385542	4413179.14974773	2828172.06058536	5389925.63102946	7438977.33323378	5276016.26905889	6090688.74764367	3116612.16968304	1621683.31613768	4743780.35240294	3688783.65528462	3306588.72411013	3945132.79670749	4796420.14596892	3590368.55621767	9085017.2075083	3582239.58656152	6301422.23893957	5249661.75859754	5693736.81287263	1865338.27305469	5101928.34718484	3804510.08361334	5401782.03796501	4287837.09252	4390850.22528077	4028642.51066798	3380979.58551503	4702914.56302767	73513.5631985068	6485674.642638	4734719.96175102
976	41.0014	2	462.727101037982	923.439649142204	0.000749142204085729	0.811252595148124	21.16	YVAEWEK		AT4G10320.1	| Symbols: | tRNA synthetase class I (I, L, M and V) family protein | chr4:6397526-6404509 REVERSE LENGTH=1190	False	1.31744932200338	GI 11h	GI 7h	0.740610480354106	56.9907033053616	7346748.64602762	14781355.9119187	2868436.35300677	14374413.8374474	19812911.93269	7742877.50971348	14279709.6269142	10000397.4219477	5857561.09877946	11905974.0773808	10891419.1992309	8121804.41738692	10160418.0948784	8739981.95676619	7581007.07208819	16340118.0601654	8680665.83124179	11207173.8136327	11404826.4139363	12304086.3046927	8196789.22121254	10928507.6552049	9307752.44083717	13611625.0717951	8033865.38926278	13617498.8208383	11073401.9509979	12498291.6428382	10752258.1229176	31412.355007104	10450799.7253005	13636811.4825275
1026	57.8905833333333	2	625.804110788424	1249.59366864309	-0.000231356912308911	-0.185145679975639	79.78	ADDSLVEAGFAR		AT4G10320.1	| Symbols: | tRNA synthetase class I (I, L, M and V) family protein | chr4:6397526-6404509 REVERSE LENGTH=1190	False	1.68126057457332	wt	GI 7h	0.358437467303244	52.5838401756928	11067073.6593509	15874176.6898474	14770965.1900435	10790210.9347207	19016472.8423626	7576094.65432226	14934901.0962405	7537221.90030659	7192277.06881223	14248256.5523109	8938299.39262747	6925484.52018236	9099313.37652027	9821714.70717118	7754042.71641289	14111749.3016945	8827818.98743262	14407787.1983523	12956734.7853784	12564147.0582308	10229170.6138723	11361960.1605539	10454063.8438825	11362485.3096134	9197457.4483743	12174461.1905284	11594003.8853916	13225561.564946	10444537.7426022	751979.300277901	16510438.8568451	12736401.6179619
1037	64.4954166666667	2	481.266742339686	960.518931745612	0.000831745611776569	0.865934344992113	34.54	AVPSWFVR		AT4G10320.1	| Symbols: | tRNA synthetase class I (I, L, M and V) family protein | chr4:6397526-6404509 REVERSE LENGTH=1190	False	1.91682852828272	GI 3h	GI 7h	0.407463111695094	91.6959163258224	4971734.51495402	7771006.14881996	8929936.03117323	10446585.1463505	11605252.6067291	23028107.4231893	8209760.26129487	4518906.50074866	2882670.16478554	5767630.9344893	4955074.51371321	4240725.05627728	5777759.93523592	3224038.29364984	4969354.60676846	7009369.11854391	5027924.55764291	6324542.51461773	4602157.04964871	6427348.83560523	4682648.47915802	8578474.58325784	4921736.03155946	7731743.7237905	5760399.45387493	6968019.36892281	4870488.19271815	5901526.46592226	5495450.61352537	43004.1238378984	11362864.2918736	7817436.4877276
1089	42.6984166666667	3	536.294346118884	1605.86120895601	-0.000191043987570083	-0.118966672696712	40.05	YVKDADKDIIEAVK		AT4G10320.1	| Symbols: | tRNA synthetase class I (I, L, M and V) family protein | chr4:6397526-6404509 REVERSE LENGTH=1190	False	1.8504226927843	wt	GI 7h	0.0705693357040208	40.973826685043	10085807.8976552	19667830.0979991	17884250.6059224	19102909.4393769	27350090.9927969	10918003.9156618	16950339.047694	9718747.18273307	6790795.45930296	10319816.8745662	11570616.9893719	9284206.96015355	11489244.1629416	9941492.81136939	8562761.13828291	18977726.0403792	9094189.51430065	13486805.1826215	11541822.190659	12873592.5253654	6921811.52528179	15691243.8927682	8722864.54639822	13372052.3293362	10697440.4010081	15798465.3923985	11147749.8524904	10804394.6400864	10419546.3008424	11468928.8140717	18357830.5657813	14421243.3730961
2299	42.6984166666667	4	402.472619033421	1605.86137026617	-2.97338347081677E-05	-0.0185158163140155	---	YVKDADKDIIEAVK		AT4G10320.1	| Symbols: | tRNA synthetase class I (I, L, M and V) family protein | chr4:6397526-6404509 REVERSE LENGTH=1190	False	1.80884273332904	wt	GI 7h	0.166679490596534	52.4653721974835	2136450.28950066	4622520.27677881	3920412.18817447	4360819.06475293	6441764.82649114	2649194.94018413	4111359.1875906	2163763.81048827	1610545.03277071	2522847.62854885	2461442.05284437	2194024.31230746	2614266.65261185	2450934.35876616	2155415.73997309	4405306.64064497	2081667.56624453	3162599.86997652	3072420.4509841	3251486.89499037	1474160.56512336	4067840.3053271	1876618.93852772	2980218.71324778	2650290.79772126	3575612.15087927	2685899.40251016	2666265.64759585	2580671.52857216	2974126.3620495	4502519.05230155	3550926.783536
2582	42.7105333333333	2	803.937737935634	1605.86092293751	-0.000477062492109326	-0.297075757664594	71.86	YVKDADKDIIEAVK		AT4G10320.1	| Symbols: | tRNA synthetase class I (I, L, M and V) family protein | chr4:6397526-6404509 REVERSE LENGTH=1190	False	1.57322755172577	wt	GI 19h	0.4782471401301	48.6776944872861	4506637.52987872	9255749.86189975	8295119.01220651	9708525.3535394	13048939.1568888	5751587.31306965	10031152.4054069	6013873.35038368	4019624.77511875	6399482.9183577	6198472.71354906	5195741.7098419	7077978.18167522	5905144.57464788	5317466.93590444	11514534.4419279	5216962.89939045	8322343.70673228	6809655.94979158	7324565.94547748	3608589.41567861	9347996.96567624	5228705.67362572	8370194.11521018	6538187.73239804	8301904.27780714	6797275.58312735	6107465.1766308	6298090.79637627	981271.079205212	9885858.0823875	8492373.14532192
1139	44.3360166666667	2	400.74752685931	799.480500784859	0.000100784859114356	0.126062951780126	28.63	EGVLGVVK		AT4G10320.1	| Symbols: | tRNA synthetase class I (I, L, M and V) family protein | chr4:6397526-6404509 REVERSE LENGTH=1190	False	1.75302452129519	wt	GI 7h	0.520024295522719	55.2209556440421	4116769.74435045	6697755.055367	6714280.27849498	6975499.65412642	11140414.1802054	3923875.09205002	5947002.04369212	4271728.85363164	2863166.00922085	4449727.62478118	3922098.3525001	4101823.70739052	3913932.09377099	4750043.74565569	3645370.96232344	5796411.92249078	4029380.84463819	4674063.2115546	5302933.20296044	6415765.1744174	5071663.1574117	5310437.51391327	3401640.04968975	5112501.38536397	4469736.47900555	5395242.88202165	6158799.57731539	5509816.8082943	5234814.39081589	99351.546181019	8709315.09029118	5270527.55639025
1239	41.70055	2	409.24249996167	816.47044698958	-5.30104197196124E-05	-0.0649263135895448	39.11	IELSVTR		AT4G10320.1	| Symbols: | tRNA synthetase class I (I, L, M and V) family protein | chr4:6397526-6404509 REVERSE LENGTH=1190	False	1.71269725378533	wt	GI 7h	0.556581174781458	56.4026784577863	3751853.9268309	7757534.92451561	4438575.79118088	5657979.58886248	11017645.727138	4409122.676965	6665914.60434496	3795433.13840298	2358930.24852624	4546360.79978691	3929674.44649607	3644285.7492099	4096643.57062372	4171373.5716615	3206100.12369949	6700143.88716685	3734254.1833983	5177647.52678331	5069247.16948582	5835777.52884093	4542148.06395456	5090419.63625511	3413544.51725287	4700437.40311901	4227961.56042334	5738850.07294143	5205642.15017482	5356649.00721269	4854266.58238521	0	7334333.80062743	5875974.94235517
1335	59.3132833333333	3	548.631445347625	1642.87250664223	0.00130664223479471	0.795340641916852	61.13	NLICNGLVLAEDGKK		AT4G10320.1	| Symbols: | tRNA synthetase class I (I, L, M and V) family protein | chr4:6397526-6404509 REVERSE LENGTH=1190	False	1.56331702321785	wt	GI 7h	0.179349672482156	40.2353226836355	7406533.35814015	14488057.0024973	13519879.6697208	11644166.2561398	12979667.8133845	6485590.29278914	12613978.9947902	8911579.57267421	4274544.02078609	12044948.1311201	9411876.78940517	7449802.85774664	8356749.33909516	5368679.77741296	7817324.37959527	10383641.6257055	7663173.04389968	10387586.079812	9260700.48856199	10313425.3243184	5222709.65001908	9433626.59715932	7767818.57630779	12710384.565097	7153707.25903382	10503127.5689546	10030576.6550086	9109148.23052095	10255474.579832	16037650.4813457	12037680.0346195	11286980.3993407
3613	59.32545	2	822.442490952811	1642.87042897186	-0.000771028137933172	-0.469317459538625	56.79	NLICNGLVLAEDGKK		AT4G10320.1	| Symbols: | tRNA synthetase class I (I, L, M and V) family protein | chr4:6397526-6404509 REVERSE LENGTH=1190	False	1.43597823943084	wt	GI 31h	0.806970879362463	51.7638756241227	2926498.92817154	6099526.83286371	5239770.20032859	5410216.53583701	5566020.42145035	2700148.11711339	5940095.02707353	4300173.30178046	1694540.68332131	5672483.52129463	4785574.39038826	3484548.27688532	4351938.50326288	2346829.85642085	3561530.08557097	4986161.12866107	3845460.98761092	4671838.48279912	3963499.14545504	4377802.30415027	2537229.82434848	4283803.56470789	3809062.92451559	6043419.19942066	3211952.51370565	5070496.59388708	4689421.07416404	4405882.16299553	4815334.07483818	311332.714974015	5509197.80939937	5227269.33731731
1402	40.1256666666667	3	439.208221036641	1314.60283370928	0.00023370928283839	0.177779416257347	20.9	FVREEMDAYR		AT4G10320.1	| Symbols: | tRNA synthetase class I (I, L, M and V) family protein | chr4:6397526-6404509 REVERSE LENGTH=1190	False	3.65113465482367	GI 11h	GI 7h	0.504632004810815	107.433256433701	324518.388902655	3620860.23770221	2207418.74409071	4201139.77012961	11534714.2461772	825960.615266133	7028177.40930075	2295631.18318367	1458715.32734469	2985205.39994108	1978284.74860147	2216379.89713544	1050507.52092792	2081238.52031121	2482882.05218594	10056020.7145659	1174349.04979497	5924086.2679795	9712568.95275657	8948023.67416762	166004.92441095	2892069.82407509	1884989.96034511	3042506.87146377	2099544.55375037	1978100.42329494	4534556.40878169	2793296.0137905	3347819.72196535	416769.617768243	7870227.23068892	7345019.94458153
1920	59.1578666666667	3	465.254074577962	1392.74039433325	0.00029433324607453	0.211333935222034	57.17	YVAEWEKVITR		AT4G10320.1	| Symbols: | tRNA synthetase class I (I, L, M and V) family protein | chr4:6397526-6404509 REVERSE LENGTH=1190	False	1.72636157566832	wt	GI 7h	0.297929334720535	79.6804149675754	4088728.29074328	6266528.06290578	6915766.47071785	5762010.39120843	6010753.61947707	3489637.42726696	4849120.90193187	3743835.46212653	1571449.4013494	4825416.37261649	3513516.86045779	3815898.83687557	3287019.15600271	2522106.72325808	3685157.03000215	6020590.65579976	3709597.06164632	4369175.06272993	4360668.99067473	4845273.25558292	2252271.94792103	4281638.22715494	3134474.6886132	4729391.42757068	3360707.03459435	4701347.97381293	3148882.43593531	1665071.8698356	4543930.62696516	12615542.930367	6088333.14723564	4656121.63920796
2042	63.7357	3	777.757339379065	2330.25018873656	0.00198873655608622	0.853444090670781	34.23	IIKKGENLVVAVDDDGLFTER		AT4G10320.1	| Symbols: | tRNA synthetase class I (I, L, M and V) family protein | chr4:6397526-6404509 REVERSE LENGTH=1190	False	5.97013301732916	GI 19h	GI 7h	0.918384941717124	189.420189121777	525396.471979305	6935711.69402716	4888.9398214923	4512597.57493732	4296098.35420694	955856.190654033	6489061.17552407	1326081.15242084	353500.230738833	2977195.39951313	2554371.30926134	1534312.80831233	917910.306214992	671864.221338933	1220218.35244267	6348919.68531811	1625973.10831907	3517855.4856189	3035971.92552885	3964079.57555722	862339.308804852	2579194.41482182	887518.137171138	3188124.35134294	1242235.99629803	1673429.44105873	1726688.96572821	76250.94482199	1588289.53153836	36121360.4359361	6016709.7088787	2752938.01722726
2411	63.7515	4	583.572892948684	2330.26246592722	0.014265927217366	6.1220633996696	---	IIKKGENLVVAVDDDGLFTER		AT4G10320.1	| Symbols: | tRNA synthetase class I (I, L, M and V) family protein | chr4:6397526-6404509 REVERSE LENGTH=1190	False	4.30194760800475	GI 19h	GI 7h	0.858023641274534	178.221976658953	278570.973020654	3189719.2991229	1244.53450022416	2277518.82168822	2011551.09423963	603238.446739718	3035692.9013891	753678.082168406	178535.913172694	1364077.4904765	1539541.30616164	942231.841969779	842706.423356276	627209.420793619	865083.474205871	3209387.20424401	958194.250379898	1690188.64715975	1341568.3223666	1730032.99515176	619715.089075392	1228450.00558846	901041.744282532	1489440.65819759	658089.028913631	1208815.0486673	1086943.77121653	117210.554770932	973994.231247589	17334539.1846053	2476961.16843604	1387131.2624856
2150	32.8152333333333	3	472.206846592909	1413.59871037809	-0.00298962191232022	-2.11489694184735	59.01	MGIDKYNEECR		AT4G10320.1	| Symbols: | tRNA synthetase class I (I, L, M and V) family protein | chr4:6397526-6404509 REVERSE LENGTH=1190	False	2.61073846684544	GI 11h	GI 15h	0.71414309484929	90.212972269166	1116133.2250462	8844945.93928277	54952.7155242618	5613889.13534936	11460592.0312743	1105357.07037939	6540429.43837774	3073459.25701847	1967425.2463621	3685940.56999967	2886352.07050332	2594483.30139823	1903946.32116895	2321176.54618831	3099851.89409423	8882751.01932504	2038559.50047621	6179884.99914887	8135672.1679991	7151928.17228286	732457.939051941	3319314.22238516	2443854.64731228	3717637.48753339	2192725.91321054	3955324.89663711	6072275.23879615	4459694.41067319	4688001.58894367	0	2875221.75136052	8230200.76677587
4056	32.8557333333333	2	707.807081965435	1413.59961099711	-0.00208900288907898	-1.47778747654236	54.2	MGIDKYNEECR		AT4G10320.1	| Symbols: | tRNA synthetase class I (I, L, M and V) family protein | chr4:6397526-6404509 REVERSE LENGTH=1190	False	2.66685064816811	GI 11h	GI 15h	0.791664893230813	95.9396956644455	252112.617534109	3340302.70243996	1198.48510330565	2254697.20264234	4813999.27508159	366709.928031677	3039683.35467158	1342164.11493552	670299.494266607	1497945.28325811	1233174.79822961	1122184.00628592	753773.202152206	979306.651678869	1335089.75999401	4911900.72614333	768559.555658138	3051293.55952809	847616.924519675	3419641.64078892	127713.184887109	1343213.66908276	953047.349787941	1713939.27562492	736379.880677505	1800389.05698312	2326213.57563891	1973596.48144783	1931443.05820446	0	1095230.60154209	3929317.23336685
2251	68.4598166666667	3	648.628540803598	1942.86379301016	0.000593010155398588	0.305224863695286	75.18	FGWDCHGLPVENEIDR		AT4G10320.1	| Symbols: | tRNA synthetase class I (I, L, M and V) family protein | chr4:6397526-6404509 REVERSE LENGTH=1190	False	1.78294281258483	wt	GI 7h	0.114135367636131	55.2648277521089	3775671.70886607	9599041.1649346	7803068.87766075	7390933.3323	8563944.92962229	2092225.23987646	7975706.82796562	4267818.8902988	2388501.45700492	6548723.22246417	5181819.70014215	3926663.48615247	4323354.11891981	3499972.16089711	3894803.56448275	8737500.36814978	4233973.81903197	6529833.07693846	6924050.93107442	6171998.07440983	2138104.16218	5441249.27945223	3907511.41705373	6093657.61181734	3588253.49288631	5108757.53444435	5566061.197238	2612854.65730176	5904865.42908147	3773930.76991693	7652210.66043144	6670895.86220997
5997	68.58755	2	972.440349743576	1942.86614655339	0.00294655339257588	1.51660363559096	41.71	FGWDCHGLPVENEIDR		AT4G10320.1	| Symbols: | tRNA synthetase class I (I, L, M and V) family protein | chr4:6397526-6404509 REVERSE LENGTH=1190	False	1.67159545712666	wt	GI 19h	0.238066595128924	63.8007819309598	4377896.61752775	3491379.39307868	4652296.71322549	4157650.29487587	3118423.00234859	3772015.51085858	3365160.13319635	3145206.1448069	3475211.54743456	3790415.18049748	2922138.23231559	2774473.07204689	3774466.31638587	2176530.76377524	2475651.38555231	3722833.83300216	2600954.63819881	2997871.472458	2312217.50868467	2763948.46658085	3187159.79983041	3479117.83346782	1855937.68362141	3907860.91464017	3071944.31374137	3335616.75460165	3017946.80323463	1441870.56410393	3851984.42549822	196144.401151368	3932198.12682151	2867475.24488203
2275	44.25115	3	472.596424258355	1414.76744337442	0.000743374423791465	0.52543958222332	30.22	DADKDIIEAVKAK		AT4G10320.1	| Symbols: | tRNA synthetase class I (I, L, M and V) family protein | chr4:6397526-6404509 REVERSE LENGTH=1190	False	2.38029790624065	wt	GI 7h	0.509662558390398	56.7902310480387	4310427.43707645	4707416.96039817	9860610.48234142	4599318.49927466	5435220.03506221	2779261.62270796	3908400.10359361	2321224.73098885	1669166.97323132	2390984.32594049	2140431.19609919	2440913.03813216	2618039.03874051	2830686.62547822	2116726.2392724	4204649.36388509	2459503.21993772	2825678.0346761	2831395.85063793	3418081.40143771	1991808.5829852	3469706.43939136	2274672.626038	2902430.12390596	2923833.72183438	3553265.32426011	2829140.2258929	3260826.88442985	3245917.24308819	0	5173686.75375099	3184402.22375757
6153	44.27865	2	708.390194211763	1414.76583548977	-0.000864510232986504	-0.611062045061213	37.71	DADKDIIEAVKAK		AT4G10320.1	| Symbols: | tRNA synthetase class I (I, L, M and V) family protein | chr4:6397526-6404509 REVERSE LENGTH=1190	False	1.79350262253316	wt	GI 31h	0.538652905685752	56.9878663059777	2108353.35036091	1725809.98742893	2080906.10974525	2041706.95374626	2455750.31035682	1049128.05889845	1636211.00863652	1283804.2528915	752227.107983606	1103007.73465546	1094834.83335826	1209012.58251673	1368901.39532345	1236996.63640954	1004314.4643298	1902943.36823309	1412707.19496645	1220272.84580711	1186749.11774281	1366105.85638895	927003.688092157	1425305.88830594	1263836.18420085	1464726.4059514	1211444.25546432	1582058.31117062	1270158.15866444	1601205.84662052	1480910.30364464	0	2146047.1207325	1256801.35768013
2414	47.9794166666667	2	593.791077568114	1185.56760220247	-0.000297797532766708	-0.251185556530932	26.16	FHNWLENAR		AT4G10320.1	| Symbols: | tRNA synthetase class I (I, L, M and V) family protein | chr4:6397526-6404509 REVERSE LENGTH=1190	False	2.22225961678873	wt	GI 31h	0.0821468847771867	45.4967138940484	6434232.49018578	11420269.58528	7411743.84135152	10456781.4642028	12454980.959858	12493295.3631129	8464608.9600824	5289105.00933062	4018874.48521197	6267082.8413138	7659823.84760574	5475233.15075736	6105697.03431248	6065710.26040228	5018783.19930587	12247478.8908299	5796134.67638811	9284753.89336411	5975318.01435045	8276742.83866609	2556646.46252436	8726329.85228819	4934430.53649009	8152314.02440603	7158289.94075399	8207056.22016158	5561061.2134541	2475079.81881025	6336468.04242949	4631412.01641355	11836759.4565064	9152236.99188714
2705	42.5865166666667	2	446.747895618453	891.481238303146	-0.000161696853638205	-0.181379952109157	28.42	FNGASLVGK		AT4G10320.1	| Symbols: | tRNA synthetase class I (I, L, M and V) family protein | chr4:6397526-6404509 REVERSE LENGTH=1190	False	2.19996572235178	wt	GI 7h	0.50168956410272	57.049216672739	1612000.1243844	3434007.45110062	2430764.13205333	3573505.19186716	5469176.3597239	2241197.13294474	2622892.49404507	1515764.91646793	1356126.0309592	1663207.33164624	1420869.12896904	1341403.70971303	1890024.45000317	1487730.84730859	1368931.2497324	2398676.36813888	1582945.57741213	1958010.17115229	1737710.99562475	2069010.31753254	1725690.88901009	2554467.22011098	1493853.82315737	2161568.83061528	1787920.50416737	2579202.89462645	2191941.87643036	2192826.84738832	1985965.38376803	3988.98124664633	3340816.29721397	2352614.74658911
2894	60.7624166666667	4	518.746710245418	2070.95773511415	-0.000464885848487029	-0.224478624670951	38.1	FGWDCHGLPVENEIDRK		AT4G10320.1	| Symbols: | tRNA synthetase class I (I, L, M and V) family protein | chr4:6397526-6404509 REVERSE LENGTH=1190	False	1.95861808799444	wt	GI 7h	0.31344273640429	78.839780695762	3808425.85150497	8810199.65056854	7846206.07780984	6248045.05201632	5856670.29105517	2427390.73146389	5456309.57293502	3590613.23043524	2029824.4401858	4055217.07784886	3508074.57705467	3211930.11537298	3281220.10475762	2698806.67516545	3928808.5871756	7386730.33151688	3078922.23016369	5327904.48254681	4670413.70437919	5220241.08429488	1595734.81684504	4502300.35264717	3259657.95584361	4515947.00593091	3684066.98806643	4301515.6175868	4201519.56692661	992482.700613324	4339539.50410927	11987844.5068375	8194323.35994815	5387706.78942772
3060	60.8061666666667	3	691.32658523824	2070.95792631408	-0.00027368592145649	-0.132154246984072	54.68	FGWDCHGLPVENEIDRK		AT4G10320.1	| Symbols: | tRNA synthetase class I (I, L, M and V) family protein | chr4:6397526-6404509 REVERSE LENGTH=1190	False	1.81612506901703	wt	GI 19h	0.136295011358813	56.3401902912439	4069982.494664	10124255.1489197	7611471.73071288	7433325.05389814	6493262.40011703	2886158.20704576	7045144.82774095	4570531.43544462	2701817.64010584	5553099.34616016	4484871.37901951	4174128.74854535	4547614.37582438	3430166.33753825	5256408.49317527	9635741.27009398	4013846.65323589	7244194.08269755	6263700.43975608	7001288.9680237	2226260.16286374	6106371.65555517	4448322.72899643	6397367.91251965	4964656.03108877	5208358.496579	5489173.76864976	1177702.55209927	5902154.22772962	1897630.82989604	9628721.82223764	6714334.5866926
16477	60.7624166666667	2	1036.48661918776	2070.95868544175	0.000485441754790372	0.234404419553409	---	FGWDCHGLPVENEIDRK		AT4G10320.1	| Symbols: | tRNA synthetase class I (I, L, M and V) family protein | chr4:6397526-6404509 REVERSE LENGTH=1190	False	1.86171200619257	GI 11h	GI 19h	0.553746081796898	64.9070114966894	246488.480345966	806894.660586835	393832.2491602	725152.458270526	396927.590471102	199808.294846557	806256.065480172	531620.074079505	104465.976700734	566107.492474084	554737.181280526	405390.248334465	557953.863852905	230994.712116688	408200.127667772	1260076.1445402	459228.6381727	769013.275729627	519364.03881496	633166.956579568	142927.045296216	593539.47148845	552478.910053244	679320.27265648	479640.475578788	499936.062641313	547125.971185522	52847.1798481501	582016.293879495	273720.178634671	853477.075136983	663044.909615375
3007	61.0136	3	542.290661865861	1623.85015619694	-0.000643803055709213	-0.396466877196608	49.16	YASLKAEPDFSVLGK		AT4G10320.1	| Symbols: | tRNA synthetase class I (I, L, M and V) family protein | chr4:6397526-6404509 REVERSE LENGTH=1190	False	1.92135146568742	wt	GI 7h	0.107263326675568	45.3346909188877	4750774.40343826	10639920.9384676	10241934.2754419	9850453.75989353	13994814.1909899	4099088.49753166	8719228.56754624	6042417.53324276	4757097.48517825	6426671.51293076	4719201.03850407	4240807.11356417	5469393.82711966	6678124.28119675	4644085.79593893	8260916.75273169	4617698.84045921	8773035.86076638	6334215.39059765	6492103.80037981	3823866.2695082	5987383.77036655	5422538.05901722	7689011.95935767	5884275.74723786	7213412.84520271	6231529.96862437	6507577.83032818	6436399.00401943	2549648.02545343	9601357.24685112	6872443.10319985
5416	61.0136	2	812.932666099827	1623.85077926589	-2.07341056466248E-05	-0.0127684794973927	63.88	YASLKAEPDFSVLGK		AT4G10320.1	| Symbols: | tRNA synthetase class I (I, L, M and V) family protein | chr4:6397526-6404509 REVERSE LENGTH=1190	False	1.61406686008954	wt	GI 7h	0.65346866258304	52.9515909954608	2476831.25449633	6724773.59726644	4933555.88999753	7030365.5594074	8497679.99736805	2140932.87264247	6520325.02158732	4426881.59687591	2423492.29270218	4555846.1146628	3715223.28507953	3052296.07991093	4599188.56376316	3939372.61657621	3071848.54299193	6504977.12242434	3603455.2316267	5882816.08154162	3981060.09165742	4356595.43471541	2382154.29492424	4216386.44347741	4241963.24845815	6074920.00549894	3871514.59065042	5193586.74189725	4749890.58721048	4842775.06333803	4439642.94871449	236902.807309269	6369400.06002847	4821578.60817022
3041	32.1635333333333	2	410.239668713105	818.46478449245	-0.000215507550365146	-0.263306983640285	27.1	FLVQNAK		AT4G10320.1	| Symbols: | tRNA synthetase class I (I, L, M and V) family protein | chr4:6397526-6404509 REVERSE LENGTH=1190	False	1.66857793148875	GI 31h	GI 3h	0.751661961055914	136.071872596194	62355.3457630928	3593345.49388418	22075.1896143378	1240744.39819031	6094723.75700217	1687678.569249	232777.251869217	818661.748481467	1242076.54824023	2673283.03375734	789662.471337857	2809918.81929295	1403338.35412623	3240431.35777153	2271166.64585292	185754.492168841	801579.041281484	2414656.10605347	2382069.03404546	3446847.26643187	527701.894000229	1852356.51579741	2675855.98324728	2353287.42211388	3311454.91665248	3706521.09605191	933270.526045329	878661.299419146	3351081.34015478	0	101648.981753014	642934.533026517
3397	28.36185	2	535.316413159787	1068.61827338581	0.000373385814100402	0.349410031499942	43.59	LSALPTDKPK		AT4G10320.1	| Symbols: | tRNA synthetase class I (I, L, M and V) family protein | chr4:6397526-6404509 REVERSE LENGTH=1190	False	1.51054958396748	GI 7h	GI 31h	0.72634643446376	103.985651450189	189024.974516126	2873528.82852066	12458.8994199036	2870095.53991732	5714868.49569523	4139087.10759657	1126544.91795673	2044371.54631964	1497687.85661716	2295954.53385043	1772332.24916145	2556222.7268473	3900841.65379356	3618137.65970973	2992139.55892568	1392478.59734175	2159603.12295759	2467856.46436532	1678596.24332869	2630821.76854273	1328253.88491339	2384573.58981272	3399474.11526799	3820572.73711702	3099420.8540044	4999044.25005677	2225931.02877738	2781093.69019005	2932730.09229913	0	137574.435767184	2269080.97054312
3416	42.5757333333333	3	565.282008093218	1692.82419487902	0.00359487901505418	2.12360306523572	60.29	GAKPESAADSYEVLEK		AT4G10320.1	| Symbols: | tRNA synthetase class I (I, L, M and V) family protein | chr4:6397526-6404509 REVERSE LENGTH=1190	False	2.49332412740726	wt	GI 7h	0.00554140995983921	45.7314794806993	2866478.59667822	7221479.7759827	5178294.3022038	6052623.11519957	10858518.3563146	2263930.78880046	4728122.95344243	2474147.82417176	2413713.95665306	2803704.22821682	2774900.6406472	2190764.8545672	2994922.53807341	2767159.46710075	2177672.13305446	4768132.5335372	2471336.81887885	3357134.6895155	3239956.47309427	3774124.36383237	2535360.95173944	3466192.26595176	2223619.58336361	3192445.85584531	2603552.08037063	4775654.72116215	3748099.74049054	3972434.11454301	3042286.2030869	1843873.2950911	5834225.54602701	3747078.45802332
6206	42.5587666666667	2	847.417756677143	1692.82096042053	0.000360420525794325	0.212911235717668	31.7	GAKPESAADSYEVLEK		AT4G10320.1	| Symbols: | tRNA synthetase class I (I, L, M and V) family protein | chr4:6397526-6404509 REVERSE LENGTH=1190	False	2.34447872910378	wt	GI 31h	0.571480209791877	58.2341747906955	1353092.83115652	4155041.42267602	2412681.32930036	3873529.27665233	6639780.29205839	1219080.84019142	3360746.55889787	1747623.9266838	1378963.09295392	1859596.98940328	1768768.00881288	1409182.98003374	2180382.43194288	1637914.52538175	1228944.46362082	3511294.46438338	1747853.15985915	2518319.729573	1995863.72544379	2342760.84476448	1536576.11358883	2466561.79805581	1828767.46203936	2356645.53429767	1707453.6710446	3059141.20379703	2739241.41641769	2515133.61871424	2063284.15368444	12658.2287826353	3793211.08490861	2625611.13296432
3522	37.1639666666667	2	643.35940328652	1284.70425363928	0.000453639280067364	0.353108070566432	39.77	QVLVSQEQNIK		AT4G10320.1	| Symbols: | tRNA synthetase class I (I, L, M and V) family protein | chr4:6397526-6404509 REVERSE LENGTH=1190	False	2.14174701938432	wt	GI 7h	0.541829190267431	59.3121659517249	2891083.04356569	6208826.41638376	2744072.92121644	3963594.0560182	6752553.1353913	2128558.52355188	2773639.4591465	2018122.9455545	1455281.85826352	3146475.35648683	2485622.66529632	2042700.8846403	2296782.87646973	1818699.27546909	1889711.73430647	2865794.469242	2151806.08388658	2689182.83387006	2560969.5632642	2173551.240994	2340864.83829524	2360444.20237505	2698015.83230921	3219759.11570145	2077184.20678747	3314418.2820922	2938893.81546155	3337338.77566382	2182750.73457473	0	3732954.40093212	2819177.70504424
3898	72.7293833333333	4	688.860748264698	2751.41388719127	-0.00141280872867355	-0.513484361547874	36.1	SLVPCNDTLKYASLKAEPDFSVLGK		AT4G10320.1	| Symbols: | tRNA synthetase class I (I, L, M and V) family protein | chr4:6397526-6404509 REVERSE LENGTH=1190	False	1.39635915421158	wt	GI 7h	0.688543847511888	51.2871865108028	3447105.44766753	7092383.94881389	5921624.01793508	8426714.36456467	5716695.08992222	4167192.64528257	6606669.2558592	5616442.08059194	2297726.65580706	4941045.04274839	4646981.30577258	4403550.74242103	4860063.1418378	3675166.66584913	4331610.02985296	6557265.01697764	5226759.77980686	5550134.7926309	5427856.35813554	4453407.27164608	2415393.84277116	4819949.68218303	4121370.64533505	7122016.61199503	4457924.66565809	6008943.03767134	5227605.73648248	2137031.83697347	5640492.17148614	3372380.09533206	6968284.81361021	5626461.37207141
5051	72.7186166666667	3	918.146005153579	2751.4161860601	0.000886060097855079	0.322037933660934	49.04	SLVPCNDTLKYASLKAEPDFSVLGK		AT4G10320.1	| Symbols: | tRNA synthetase class I (I, L, M and V) family protein | chr4:6397526-6404509 REVERSE LENGTH=1190	False	1.25860214266445	GI 11h	GI 19h	0.89465305918046	47.4845011858806	3891707.95335233	5907910.23324379	3865017.14008466	8478643.12475601	4612663.62862044	4500523.48430132	6665303.8471866	5476983.46510366	2979346.417418	5868130.56844681	4833865.00752291	4879087.76923608	5466050.52400514	3825295.67404743	4551107.43505435	6867207.15285248	5567413.61777731	6120529.68889981	5577465.55553403	4424311.15513461	1965425.90507056	5095545.98357399	5000691.91358065	8233725.97426306	4707898.3050181	5879838.04662607	5618284.28843115	2014129.65561699	6132476.31504233	3044671.46738688	6876879.92262057	5864782.36124421
4142	46.83595	2	608.82463501673	1215.6347170997	1.70997002442164E-05	0.0140664792179891	23.94	DADKDIIEAVK		AT4G10320.1	| Symbols: | tRNA synthetase class I (I, L, M and V) family protein | chr4:6397526-6404509 REVERSE LENGTH=1190	False	1.72321391487745	wt	GI 7h	0.607093969205488	56.9544746392518	1031084.06419526	3119947.59337878	1078894.99676871	2108083.641212	3823208.34239967	1198239.1931201	2637215.00411796	1313354.30468112	780680.420447475	2039608.65583379	1761735.76591328	1157756.88631009	1484463.36786043	1149585.07608733	923436.916595317	2680238.55570386	1215311.71673864	1919787.11786412	2024165.2882903	1879353.55138587	949325.476912461	1632157.6813316	1260838.24856823	2243547.39214263	1170743.48336153	2125169.979785	1857281.33738532	2176659.21153743	1768620.31240183	0	3045664.47723538	2467079.58456797
7456	46.8690666666667	3	406.218873181814	1215.6347901448	9.01448033800989E-05	0.0741545164678985	---	DADKDIIEAVK		AT4G10320.1	| Symbols: | tRNA synthetase class I (I, L, M and V) family protein | chr4:6397526-6404509 REVERSE LENGTH=1190	False	1.80431359590694	wt	GI 7h	0.621399584341181	77.0190016644883	130296.743341279	627454.343989937	93106.5619475629	462857.756147828	903299.762650882	283809.657121772	542972.631609019	231093.708612663	133320.914684792	430430.753043371	325821.066639659	204023.971124616	279999.503361955	236834.468338795	182051.502296762	544613.788987054	215244.54687636	423205.354067517	451644.397231672	421715.087046236	126123.243190574	372110.004817888	217892.892681255	485042.507959345	275209.035561868	454684.333811103	333226.441912326	403177.552388949	311724.930709978	0	567138.228947128	545527.800952499
4431	43.7246333333333	3	541.264909216305	1620.77289824827	-0.00480175172560848	-2.96262203361293	34.37	EGMEGERIELSVTR	[3] Oxidation (M)	AT4G10320.1	| Symbols: | tRNA synthetase class I (I, L, M and V) family protein | chr4:6397526-6404509 REVERSE LENGTH=1190	False	1.69601562273204	wt	GI 7h	0.898412551686594	60.0204074389796	1038149.34046547	2589669.0106101	400550.941920431	1367916.62171178	2498246.96921541	1185220.51603653	1915273.84545429	847344.555171764	174710.788445401	1248837.64207099	1415947.13502787	704911.166956851	798475.010370282	931234.846455742	804184.296361943	1732179.51025981	1170616.21746577	1578489.81866856	1036501.92683617	1117590.24099357	752691.871702716	1249025.05011875	995601.720181171	1188349.88966138	1081002.96805387	1776934.41306644	1534313.44716433	1214875.85459724	1112494.36857053	44089.2948835242	1991912.00632617	1640611.23337455
10842	43.69435	2	811.395781657477	1620.77701038119	-0.000689618806745784	-0.425486361729794	23.26	EGMEGERIELSVTR	[3] Oxidation (M)	AT4G10320.1	| Symbols: | tRNA synthetase class I (I, L, M and V) family protein | chr4:6397526-6404509 REVERSE LENGTH=1190	False	1.86339056178541	GI 11h	GI 7h	0.801332353060815	78.5937839492792	650250.22888826	1255966.00849071	169941.652867573	626965.517829453	1201520.03971957	395844.067343267	1238949.41736106	402984.086414064	76456.8201510138	647342.089977375	812017.72818617	424530.905916997	463224.309917936	486402.819988152	263559.402356235	1321972.66954414	528823.445115201	887935.785692949	860430.178992571	965651.308534399	279489.768074133	628491.569451292	535820.977170068	678358.194345193	505318.99314603	981808.551897587	831534.110288663	1138698.97707138	703602.941673865	13096.404475433	1399470.15930337	924380.656458034
4629	50.7133166666667	3	535.935642687879	1604.785098663	0.00229866299650894	1.4323826230621	33.34	EGMEGERIELSVTR		AT4G10320.1	| Symbols: | tRNA synthetase class I (I, L, M and V) family protein | chr4:6397526-6404509 REVERSE LENGTH=1190	False	2.83766554259766	GI 11h	GI 15h	0.264882692676746	85.6876997903335	292331.679355756	3509485.70162714	1177011.18050464	1342195.98572277	3547404.34497202	118764.033748861	2206392.18577287	796051.359001882	453720.066341664	1091427.93351997	758152.597194532	1014528.54699756	447754.16497907	832489.032264122	1037734.55963203	2700994.37314185	553744.253841421	2149530.85856904	2937672.58476661	2552448.80771128	214604.248735652	741137.603677532	905786.312718825	1174513.91421427	803166.845908969	869261.401535351	1674949.54801398	931361.691984536	1475636.2701361	635749.926525505	2239814.76637093	2256215.57490962
7972	50.6997166666667	2	803.397661669156	1604.78077040455	-0.00202959544822079	-1.26471660103834	---	EGMEGERIELSVTR		AT4G10320.1	| Symbols: | tRNA synthetase class I (I, L, M and V) family protein | chr4:6397526-6404509 REVERSE LENGTH=1190	False	4.01126113458414	GI 11h	GI 15h	0.29674539583052	112.259173695958	179078.962101655	2422631.91886448	356910.969533613	785633.118180527	2672861.99014964	18874.9516605359	1693604.22093525	453758.979760187	77302.4393187624	800157.608973723	593991.519263102	595032.426702399	95206.0006657145	415591.796359227	531926.757687516	2364821.93038225	300098.288435724	1919512.489286	2224680.93254496	2015832.03482521	21345.9343505472	529933.225055792	500657.585957493	724592.774562568	423513.15477946	558746.70549226	1249174.53928719	606884.155243009	1115492.88104737	140773.232676638	1628552.81859903	1699814.97564644
4661	53.9825666666667	4	445.995258948369	1779.95192992596	2.99259554594755E-05	0.0168127888509097	47.08	YASLKAEPDFSVLGKR		AT4G10320.1	| Symbols: | tRNA synthetase class I (I, L, M and V) family protein | chr4:6397526-6404509 REVERSE LENGTH=1190	False	1.85256378010044	wt	GI 7h	0.199741969564221	52.4008225720932	1531189.21084969	2715869.92508024	2886475.55043254	3109644.6120724	3747174.83845638	3884957.30216276	2095014.28097833	1556623.73483157	1037807.30021234	1778321.01571721	1349018.05896521	1334343.13307808	1932850.59762845	1200364.93080236	1735311.25616158	2126131.32520577	1329711.34542563	1834543.43417148	1539273.33225323	1796456.5854187	843920.963744081	2444154.03068147	1380615.87175895	2072089.04404017	1838439.92247523	2141336.47097632	1458025.48079707	1297361.52350848	1770472.45386094	2458407.22128199	3054100.61733667	2192208.76855004
5581	53.9608166666667	3	594.325195194978	1779.95375618429	0.0018561842946383	1.0428283453268	58.56	YASLKAEPDFSVLGKR		AT4G10320.1	| Symbols: | tRNA synthetase class I (I, L, M and V) family protein | chr4:6397526-6404509 REVERSE LENGTH=1190	False	1.93972856984998	wt	GI 19h	0.303028872111083	59.2921764043998	1638106.92867442	3129188.82632989	3043617.2052082	3792464.9533457	4228594.29965032	4673160.50111744	2483470.27911598	1783302.94923409	1026637.27535892	2029724.61702549	1855455.78005078	1650796.27638109	2309721.84877924	1284399.10006948	1935134.89456665	2743141.69300904	1829896.78654961	2127931.58002352	1686285.92251717	1917930.78966946	1061941.58105817	2788438.72642231	1735920.04594064	2442543.88276673	2091753.00443703	2848517.56697382	1749917.33270754	1461483.66671144	1931127.20694869	170906.604579596	3805159.28383262	2592477.5904309
22385	54.0146166666667	2	890.982724514454	1779.95089609515	-0.00100390485204116	-0.564006730766803	22.79	YASLKAEPDFSVLGKR		AT4G10320.1	| Symbols: | tRNA synthetase class I (I, L, M and V) family protein | chr4:6397526-6404509 REVERSE LENGTH=1190	False	2.27751602255686	GI 23h	GI 31h	0.573145019462826	71.048712421994	50115.8875265203	246031.420397309	160078.489658918	441148.855613291	478570.260130119	490163.978788391	275804.5797113	163976.971782053	28473.2636725221	231894.526404023	213269.635455391	157958.347808903	250782.494945604	65041.678057252	186726.145757545	308392.64026295	184841.710372262	260187.293710976	158207.946581908	207664.41967667	55885.2708067837	333164.313181085	217604.795099399	344246.874824278	208765.129647199	288499.249551788	177259.468600476	156793.792323165	247078.67067981	0	460290.7695475	295528.196458037
5367	48.6953166666667	2	609.827304773663	1217.64005661357	-0.000343386433996784	-0.282009724707544	39.19	AEPDFSVLGKR		AT4G10320.1	| Symbols: | tRNA synthetase class I (I, L, M and V) family protein | chr4:6397526-6404509 REVERSE LENGTH=1190	False	1.70439127140545	wt	GI 7h	0.559546576012101	56.3802885618065	2503079.46418359	4719950.00806864	3991230.21036236	4889642.43383045	6278344.6615287	3293036.08308018	4221544.53497716	2750190.79363974	1559269.36907301	2838687.58419052	2993219.79262255	2479643.06472701	2887082.26681084	2584950.02274173	2187210.81578399	4924696.50694695	2769101.40665514	3473109.6022309	3083610.07611269	3524907.30467269	2268890.01817222	3241222.21384424	2490335.28375546	3378535.37302529	2813144.60158254	3895026.3270131	3612694.6916307	3300521.81814786	3568962.86195202	0	5264539.91458423	3778155.22052414
6862	48.8832833333333	3	406.887269225794	1217.63997827674	-0.000421723259250939	-0.346344667317986	29.7	AEPDFSVLGKR		AT4G10320.1	| Symbols: | tRNA synthetase class I (I, L, M and V) family protein | chr4:6397526-6404509 REVERSE LENGTH=1190	False	1.81264725270529	wt	GI 7h	0.540381419528861	55.995776879776	1503520.2274604	2743971.0166852	2306369.26329077	2670069.26357655	3927095.20813192	2151232.44357729	2347664.68740765	1588416.51974268	1358309.11080837	1750881.99179634	1482181.97549354	1405317.16480405	1414987.16694798	1537031.69333625	1415630.48984705	2486650.9920945	1400320.85005314	1897673.66324472	2145603.1024067	2200314.25230087	1351161.9224528	1850170.29756744	1382823.55178186	1900184.49952236	1598999.71103118	2067526.55969334	2040911.46769034	1926762.84157472	2034739.33023081	151.624401577983	2861401.12806421	2319389.18519267
5484	71.4524666666667	4	694.607122971704	2774.3993860193	0.000586019296406448	0.21122388620066	27.94	KGENLVVAVDDDGLFTERITHFSGR		AT4G10320.1	| Symbols: | tRNA synthetase class I (I, L, M and V) family protein | chr4:6397526-6404509 REVERSE LENGTH=1190	False	4.14497842190128	GI 19h	wt	0.895477994245662	170.527051968354	267680.797550348	3559331.49077103	737623.929039449	1928840.60688733	346972.827383382	1909725.85025625	2932252.35768667	1305835.85373734	625249.486375956	2067400.55756267	2510374.60532249	1871039.16966674	2605288.42577559	543844.801703141	2123995.84397051	4468426.25306423	2332420.40231694	2934171.42710403	1797543.11597044	2279660.99226745	677261.979151568	2471901.46797054	1593677.37648636	2316778.77126193	2073728.90764515	1594496.21317717	1652257.01782779	13038.2871121454	2185724.58573001	22908000.0982677	3276773.04716484	1723182.20676771
5526	35.67905	3	631.658034581904	1891.95227434507	-0.000425654928676522	-0.224981802492484	65.59	AKGAKPESAADSYEVLEK		AT4G10320.1	| Symbols: | tRNA synthetase class I (I, L, M and V) family protein | chr4:6397526-6404509 REVERSE LENGTH=1190	False	1.78736345877993	wt	GI 7h	0.651273475702815	56.4084643813974	1458344.42221292	3999046.80807639	2365672.59344702	3900892.653351	5590538.37441551	1700356.1563612	3375606.40186971	1825496.77229429	1411082.40927581	1895354.46138827	2221114.82976311	1823978.99081119	2156064.80230685	1840821.60557108	1645190.42866852	3814120.09257907	1883007.27527131	2570612.17758849	2020467.4089747	2684949.00714168	1233048.05055608	2886473.84985168	1814294.20405765	2446834.42533796	1997896.58321567	3238153.44302118	2606476.66939861	2631047.83309727	2200149.1686505	84111.9152481374	3516717.08833694	2623860.54953661
17981	35.6899166666667	2	946.98303805381	1891.95152317386	-0.00117682614086334	-0.622016681951584	---	AKGAKPESAADSYEVLEK		AT4G10320.1	| Symbols: | tRNA synthetase class I (I, L, M and V) family protein | chr4:6397526-6404509 REVERSE LENGTH=1190	False	1.58638604173591	wt	GI 31h	0.679470992534039	73.0061080195366	59547.7494290741	441807.25747928	137724.495131051	456463.987079256	709580.361300465	142239.533297858	488381.207486941	250527.742321345	106164.109889332	203681.398695012	276392.017389058	227714.064795581	309005.166162809	226139.457456451	170488.230884791	563961.169581062	245731.629724647	348676.329953051	185002.568120718	312665.044740888	103346.5321986	386306.978889292	226689.495105258	299446.497987642	235680.658874606	415602.381258823	342012.487356078	327211.985273935	251999.95471008	0	422595.2662908	313769.082085631
5934	68.17805	3	1015.4452435647	3043.31390129345	-0.000298706550893257	-0.0981517290897067	54.83	VVADDYVTDDSGTGIVHCAPAFGEDDYR		AT4G10320.1	| Symbols: | tRNA synthetase class I (I, L, M and V) family protein | chr4:6397526-6404509 REVERSE LENGTH=1190	False	2.36184436830873	wt	GI 7h	0.210958274453138	54.6335478390722	1843156.30589978	5512873.11586604	5316128.35342632	3707791.06220859	5377772.64821224	1128910.81930355	3749782.37272302	2291385.12652548	1580161.87627183	4566727.17257177	2094949.96344036	1745848.17175151	1838854.96566541	1304936.8289254	2227584.15651973	3504689.39529378	1713575.52320778	2974616.98495029	4299531.08136358	3109689.92519054	1134671.43392418	2099864.79730552	2406697.54971805	3864313.88134239	1766171.86118826	2892181.06906935	2980407.55784245	3954467.06174567	2581361.62141644	1376911.52916472	3578675.31455478	3983685.9025091
6471	74.2244833333333	4	943.687165338578	3770.71955548679	0.000255486791957082	0.0677554523767077	23.63	VVADDYVTDDSGTGIVHCAPAFGEDDYRVCLLNK		AT4G10320.1	| Symbols: | tRNA synthetase class I (I, L, M and V) family protein | chr4:6397526-6404509 REVERSE LENGTH=1190	False	1.86009732520282	wt	GI 3h	0.492365568097535	53.0220065475023	1293444.06157981	5441123.66699752	2815191.67465277	3901959.20593755	3811810.56421036	699168.142201228	3113214.69438642	1664049.42289439	1226048.56853862	2578500.83862177	2750455.70406236	1868490.41378834	2763178.62528746	1281258.07353082	1939200.08703175	3498553.91254022	1860150.4376348	2593175.84406229	2997929.21054939	2305784.44216842	881269.513442799	2379217.82050833	2433194.96537235	3206799.57185372	1503936.65774122	2894025.54796905	2845377.57320224	1403714.57492594	2454983.7295442	2607106.29275519	3523872.84610675	2778510.53677628
13354	74.2079	3	1257.91407025632	3770.7203813683	0.00108136830431249	0.286780377503171	---	VVADDYVTDDSGTGIVHCAPAFGEDDYRVCLLNK		AT4G10320.1	| Symbols: | tRNA synthetase class I (I, L, M and V) family protein | chr4:6397526-6404509 REVERSE LENGTH=1190	False	1.86114113406425	GI 19h	GI 3h	0.807670311738387	76.8627048499691	256196.032483999	1617087.19701042	682357.436030252	1261975.47924678	1199437.53567829	170244.987080348	1267039.58142463	657157.994359549	420582.034374241	1095662.71039961	923756.588951324	684496.997370883	1178215.95668142	421659.362851198	822774.437079795	1214138.96994127	619236.722135833	1064818.19662449	1317282.35396988	1017043.16759705	185014.913076935	1001871.89496463	973996.146250119	1390362.09224332	642893.856475808	978364.769941448	1072577.21179247	560715.189816503	949846.978104311	3158494.52083476	1289092.30870658	1161539.6225658
7397	28.9555333333333	3	444.5398598102	1330.59775002996	0.000150029959968379	0.112753818260591	31.54	FVREEMDAYR	[6] Oxidation (M)	AT4G10320.1	| Symbols: | tRNA synthetase class I (I, L, M and V) family protein | chr4:6397526-6404509 REVERSE LENGTH=1190	False	1.71971912468954	GI 19h	GI 3h	0.498332365232518	104.617938506106	167971.385292323	1106733.92734219	29733.4836854534	1160419.4870634	2773852.24394992	915009.09384415	783862.913339136	1086853.75653512	575808.981760413	1087974.17598162	904989.425580577	1194530.21856796	1608871.35806601	1589523.39323953	1207344.23578509	936539.896952588	976357.944723191	1301850.35744136	1301984.04486872	1552827.69867793	441887.086752329	860378.739359782	1418997.73159624	1548095.97481533	1108281.71859089	2412604.77162127	1206731.91398213	1533856.92314485	1608108.49183805	890603.487125934	200016.3899711	970191.133289247
15005	28.9493	2	666.306269455887	1330.59798597801	0.000385978014037391	0.290078693992377	---	FVREEMDAYR	[6] Oxidation (M)	AT4G10320.1	| Symbols: | tRNA synthetase class I (I, L, M and V) family protein | chr4:6397526-6404509 REVERSE LENGTH=1190	False	1.60718350604496	GI 19h	GI 3h	0.755946066622118	106.608244186512	52635.3656626372	468366.438927803	1458.64051744921	532074.54370195	1193545.39591743	438675.605254222	350263.198921537	548899.315748962	246065.622106308	516495.242947356	442161.053021251	592131.446519434	868600.299581081	821534.939904325	608258.02014078	438848.807166104	529993.454961911	643502.938827705	577673.863470935	734669.106664016	211064.164917961	404596.448606118	790424.163956651	768619.866659564	560907.855125716	1180055.30857971	601820.807175882	799286.640711209	794563.848304037	0	46205.7167256028	456249.595856115
8556	65.1626666666667	4	536.779448347248	2143.08868752147	0.000287521470454521	0.134162207426685	26.82	FVREEMDAYRLYTVVPR		AT4G10320.1	| Symbols: | tRNA synthetase class I (I, L, M and V) family protein | chr4:6397526-6404509 REVERSE LENGTH=1190	False	3.22437911173225	GI 11h	GI 19h	0.171770312016923	95.8321815705364	75534.3567201468	765552.744462713	330070.109496491	524298.704013587	274618.48132116	131584.40773802	937855.333900979	324792.465207063	109483.953809775	434035.552876841	507118.040274297	542796.093035489	325212.316550548	138081.164160049	526541.870839878	1960583.5134796	376279.261982616	1096884.93444231	1085920.19414319	1157688.45029864	61587.204930284	594242.481285287	533271.596664445	661568.780300589	468738.998932187	256425.714993764	591836.760781764	64515.2405395973	808625.978568087	39355.867690774	1245551.0013005	1065098.60403785
11763	65.22615	3	715.370556979066	2143.08984153656	0.00144153655901391	0.672644469082055	---	FVREEMDAYRLYTVVPR		AT4G10320.1	| Symbols: | tRNA synthetase class I (I, L, M and V) family protein | chr4:6397526-6404509 REVERSE LENGTH=1190	False	6.95425047107842	GI 11h	GI 3h	0.180395960192365	116.324819111556	62420.7600894476	874781.16923112	224934.321634045	661226.07396593	277026.603212487	61996.2239620369	500542.650934726	143467.408635268	50741.9011645226	193773.647964583	283072.360422536	315400.033708796	88370.9409470233	62975.1951128229	328161.856994033	2732112.66162702	276471.775815614	1480611.83117069	975090.35783444	1145880.27610628	9284.44564533002	536408.608062743	624954.892469119	725569.465519255	488147.174114513	169207.75381647	676450.511246688	3721.62109575956	828235.531553949	0	1324673.26129971	1323349.20029027
9224	29.8970833333333	3	544.925377196486	1631.75430218882	0.000302188816931448	0.185192631322766	43.58	DHSNLKSEFQAGDGK		AT4G10320.1	| Symbols: | tRNA synthetase class I (I, L, M and V) family protein | chr4:6397526-6404509 REVERSE LENGTH=1190	False	3.86024193616642	wt	GI 31h	0.695406750130248	84.879954933757	199476.945196341	1710469.24566733	94823.2314909766	833574.716986626	1548703.07735344	690142.682684987	540348.71693526	498478.150293445	235381.442878731	728274.554783284	845577.397988262	691390.723685451	850933.98399286	1088732.52257318	554350.705118772	705994.04904405	602621.431574841	1228747.41390122	509935.646897084	995808.508025308	206165.791551902	675688.631567347	941558.027092223	1077377.68879805	1010444.68977833	1423091.30439432	753518.6256272	822621.780729877	979229.245740533	74126.781112007	159949.508020868	637188.883375988
26149	29.8970833333333	2	816.884678754822	1631.75480457588	0.000804575884785663	0.493074253095542	25.9	DHSNLKSEFQAGDGK		AT4G10320.1	| Symbols: | tRNA synthetase class I (I, L, M and V) family protein | chr4:6397526-6404509 REVERSE LENGTH=1190	False	7.68155412996644	GI 11h	GI 31h	0.681778154374193	115.326059485658	10949.3592066412	290282.36579992	0	137515.409960165	266140.083403907	135713.766536927	103284.193833146	92093.0991866465	31074.4056414101	153938.565036673	176589.992219255	128415.317941433	201306.061159069	240087.186924514	101939.125258229	145442.083601031	127306.840410891	304519.125891812	70664.596833351	228395.177233657	16896.2526829178	143456.494982728	221889.821927671	238211.127176757	247911.838237593	304995.608513018	153035.94796651	183173.646788044	210311.462321298	0	10923.4344512713	112272.41927669
37001	29.8812333333333	4	408.945668086108	1631.75356647691	-0.000433523086257992	-0.265679193222748	---	DHSNLKSEFQAGDGK		AT4G10320.1	| Symbols: | tRNA synthetase class I (I, L, M and V) family protein | chr4:6397526-6404509 REVERSE LENGTH=1190	False	5.94962962989647	wt	GI 31h	0.873285255494736	92.5110112207183	6652.54386655117	94247.6521179252	393.831119371862	48210.6184611839	88644.1955425263	24492.4078909567	20330.9803872132	18732.2381475358	7208.57389523319	31425.1213017187	41998.2539919216	30329.0066307906	34139.1082614384	45822.281342296	14502.7194812554	30391.2064052624	20785.6406067972	55810.8356140675	11959.2637439569	33379.4414629206	6641.28337350108	23820.4060856873	38845.2708970851	43896.636019916	35325.5567944677	72219.0425268975	30588.2138630351	32561.7639944154	40469.6245284189	0	1513.24770214099	28320.2465371371
10242	62.3358333333333	3	549.249379548284	1644.72630924421	0.0119092442134843	7.24091928269387	29.56	TGSFTHSYPFCWR		AT4G10320.1	| Symbols: | tRNA synthetase class I (I, L, M and V) family protein | chr4:6397526-6404509 REVERSE LENGTH=1190	False	2.30184600261237	GI 23h	GI 19h	0.307072024888379	88.8726222262886	19233.0575530522	57708.3629024818	26124.4001153643	42421.612093828	23957.3908869104	60651.4403390661	35684.3978412989	19084.4456271729	8691.00749679098	4680.05752199271	23940.9650506782	27571.601015629	31228.2368741495	9656.05993922393	39137.5261225263	32175.8288503108	16463.6033163886	19754.2492005049	29978.4831308118	19211.3344085665	11064.6141898624	51632.0847680992	21363.8060922561	9944.13644767642	23422.1564238743	26547.0871943889	29089.3829984711	3118.57737944203	18454.079853284	0	60270.1309752412	49985.0675203047
10490	31.0498666666667	2	487.285173778218	972.555794622677	-0.00460537732305966	-4.73531240122429	35	ETDIKIVR		AT4G10320.1	| Symbols: | tRNA synthetase class I (I, L, M and V) family protein | chr4:6397526-6404509 REVERSE LENGTH=1190	False	1.76047812171918	GI 7h	GI 3h	0.685720032209955	101.495469711833	22122.8540962127	583055.544328576	4021.07461681826	293689.359065847	774223.846704449	321301.581017631	155201.397386126	313328.947540525	172390.558151686	446586.519384756	372752.165106055	559674.038232705	516124.947888515	512209.914272393	519416.362809143	151778.93138593	553594.924163291	480652.951210155	552427.247867647	611349.747706948	384933.709185147	324948.85763368	700164.963913616	452472.25827112	463200.826708948	596198.327961664	344059.362487269	386050.124908809	519880.506263652	0	4466.51050643578	282481.836052506
14806	59.78735	3	831.390304363578	2491.14908369009	-0.00211630990634148	-0.849530894126974	52.07	VMPYSTGCKTPLSNFEAGQNYK		AT4G10320.1	| Symbols: | tRNA synthetase class I (I, L, M and V) family protein | chr4:6397526-6404509 REVERSE LENGTH=1190	False	3.8196656693511	GI 11h	GI 7h	0.207715465430676	119.941373444472	247652.577422903	1275882.53391153	441467.479302537	1133664.87616552	2475985.65206382	276912.154524439	1309680.28152993	251808.447916683	129633.201093102	496117.551303407	258460.48280709	272914.154849535	158649.642686661	219125.301687662	668089.403873332	1856685.80630069	145451.321785678	1280158.61102007	1348878.32254794	1393351.54516634	247936.494990178	633543.696818912	309274.797142809	520874.744684627	462801.803654819	326152.229060217	985141.34713789	510645.356592915	710379.907688097	228213.31981577	1162110.76931461	1918937.20630709
34276	58.8072333333333	3	586.621726165871	1756.84334909697	-0.00205090302574718	-1.16737820285563	24.72	EEMDAYRLYTVVPR	[3] Oxidation (M)	AT4G10320.1	| Symbols: | tRNA synthetase class I (I, L, M and V) family protein | chr4:6397526-6404509 REVERSE LENGTH=1190	False	3.44040159590582	wt	GI 15h	0.0965743546059747	69.440216921449	88058.2620118523	142320.54046839	43092.9537393317	109838.142105379	218129.419094941	51630.5282019602	78050.0591680501	25412.705883244	1887.2072712777	52606.3170601676	64460.2167539263	23581.9338243657	37445.1376715516	29639.6619732555	19868.69850724	100303.831202395	24981.5076812093	89468.8964630474	53322.7487593434	72462.05476014	20987.850145104	35234.8130927378	22538.6399281213	50579.3776602561	45475.9214377792	107019.988780733	60792.2228376855	66941.9152933143	68406.5912715939	16149.2953948241	64559.7990432215	89410.989895225
48	38.7121666666667	3	922.774011144725	2765.30020403354	0.0150040335365702	5.42585391791422	132.01	SEYASTTENIEANQPVSNNQTANRK		AT1G22770.1	| Symbols: GI, FB | gigantea protein (GI) | chr1:8062398-8067447 FORWARD LENGTH=1173	True	90.6262744871764	GI 11h	wt	1.13620224340139E-12	215.637981803038	503148.54741587	75332588.4968991	270165.047568576	689826.957039312	748588.343631805	1300237476.26966	1547504943.26442	937720080.286671	1095782058.56978	1047367191.95521	1184999473.20653	1014281619.06835	1062204501.60699	1386707465.21124	1102217392.47968	1853063567.41994	931223024.604563	1490578368.28846	1330788339.06147	1421899293.56396	667655695.312677	1275209032.86554	725042169.142022	882339876.038172	927327491.219798	987330480.473214	800447779.12793	790957661.506996	827455791.382634	859635082.96534	984196338.368766	883204340.964049
502	38.69845	4	692.329067246292	2765.28716311765	0.00196311764739221	0.709915074001123	47.7	SEYASTTENIEANQPVSNNQTANRK		AT1G22770.1	| Symbols: GI, FB | gigantea protein (GI) | chr1:8062398-8067447 FORWARD LENGTH=1173	True	67.6830629717996	GI 11h	wt	3.68173269649219E-11	216.38468913676	28099.7360480513	3743947.35384964	4386.02849626433	10462.1877940391	56583.0779281919	49047266.6476666	54210474.7153052	36015316.27947	40729581.6515369	37950196.4829145	49767159.4453693	41325666.8644439	42839836.4128846	52346802.7896884	38242109.7440839	70768538.6432292	35467685.225707	56206360.7099383	47884967.6422136	49810837.2817983	27409041.8282511	43660419.744124	28421217.0760017	33414206.3961643	32457488.2243181	41460795.9042397	29392027.0953211	30077414.8478645	31815053.4185721	13502013.0350757	38085291.2719958	31035744.7454165
611	38.7121666666667	2	1383.65167417872	2765.28879542369	0.00359542368960319	1.30019995391549	64.19	SEYASTTENIEANQPVSNNQTANRK		AT1G22770.1	| Symbols: GI, FB | gigantea protein (GI) | chr1:8062398-8067447 FORWARD LENGTH=1173	True	283.244574957616	GI 11h	wt	2.38567943178225E-10	223.606797749979	0	1777809.74200387	0	0	0	65579854.677232	112561999.651059	60224252.8844646	44743823.8026098	62549104.0033528	113679478.60006	76250375.6964769	108158548.660348	103947483.57159	60515923.2330598	168931219.223012	74360807.4166183	121921794.536438	65726255.2853716	72614888.267956	32972547.5520524	74911256.2327792	55515270.7270251	53019085.4696168	51419136.2700321	56760276.9553373	41167304.4312079	53255300.3871514	41698711.1228986	18788245.4227578	51686319.5029432	40178909.7285932
53	41.1986166666667	2	549.818953254257	1097.62335357475	0.00405357475415258	3.6930607489797	40.22	AAAAVVLQAER		AT1G22770.1	| Symbols: GI, FB | gigantea protein (GI) | chr1:8062398-8067447 FORWARD LENGTH=1173	False	72.3462479537032	GI 11h	wt	5.88418203051333E-15	182.248924360826	868606.149320168	23312449.085165	970362.360322057	1003645.68253562	1207482.0374478	366958773.369136	485608048.956195	351416329.556633	280972062.494203	355427326.689974	422378828.141244	352335017.046555	379692578.605112	382788409.647094	283916804.864491	466236453.968486	321163494.766031	387917071.150839	400693468.380661	403566999.72227	295591370.235236	323550661.285588	250635908.04429	337242617.014619	226350552.964106	309053558.94097	243886090.273792	309306035.369862	239489605.586645	301524016.903738	314814878.748188	289040556.463233
9337	45.4823666666667	2	549.816935065022	1097.61931719629	1.71962849435658E-05	0.015666893743182	46.23	AAAAVVLQAER		AT1G22770.1	| Symbols: GI, FB | gigantea protein (GI) | chr1:8062398-8067447 FORWARD LENGTH=1173	False	4.8369898062631	GI 11h	wt	5.40307141583263E-07	52.7987677679807	243003.638998818	355524.83463116	437965.419964468	195459.048212153	234265.673161298	1765706.39374654	1462866.32360633	934201.18211198	720511.376461649	1188901.43837626	1563847.09900489	1118158.0485896	1300780.70113762	1374282.84187249	813547.710130103	1937300.68669034	920042.752321902	1429610.48649471	1323179.77868592	1481950.79016005	1008059.57339555	1009170.1694517	678234.930591384	930641.049052585	592002.959980339	790245.740348298	869921.523063295	872372.774354326	848131.831408969	632032.154963719	910117.519709469	1376798.48640904
21094	46.5207833333333	2	549.817076686228	1097.6196004387	0.000300438696967831	0.273718489614597	22.78	AAAAVVLQAER		AT1G22770.1	| Symbols: GI, FB | gigantea protein (GI) | chr1:8062398-8067447 FORWARD LENGTH=1173	False	Infinity	GI 19h	wt	0.111761329102981	223.606797749979	0	0	0	0	0	11175.2464635159	6547.72447703495	25721.7209574446	0	0	41883.0212581732	14675.8490206968	27214.2694545163	9936.36771147783	0	20393.4894973813	32062.5974796267	23736.7536302957	0	0	0	9763.10942588348	19411.9893616952	16273.1739801412	0	0	23643.4531470947	7009.43307713265	19064.7671498931	67181.5301991786	0	8541.8459413906
80	72.2478833333333	3	615.686511433077	1844.03770489859	0.00820489858983819	4.44943998446782	61.22	VVASIVDKAEPLEAYLK		AT1G22770.1	| Symbols: GI, FB | gigantea protein (GI) | chr1:8062398-8067447 FORWARD LENGTH=1173	True	223.143837393305	GI 19h	wt	7.1590511296904E-12	204.954014099359	210784.890522996	15990443.3504213	236348.023142585	145967.953282757	553704.49145878	214065626.66964	502580678.537055	295496290.214412	237848411.730458	310217432.735738	445530941.772192	326415738.710162	447760866.745084	327644120.740403	261499322.049427	634138137.281723	264436639.296246	427045558.261487	320987080.183261	336692898.152205	177946922.568326	369109859.600233	255295520.090234	271933173.687201	210249353.953655	250899120.17827	236318581.087133	142368329.375876	207070548.925316	2987414859.68483	336764314.949273	215030850.684192
124	72.2478833333333	2	923.022915863753	1844.03127879375	0.00177879374587064	0.964623258939536	87.84	VVASIVDKAEPLEAYLK		AT1G22770.1	| Symbols: GI, FB | gigantea protein (GI) | chr1:8062398-8067447 FORWARD LENGTH=1173	True	266.253767399369	GI 19h	wt	1.77700298920058E-10	220.109140597304	1049.46506276923	12048634.3358626	5333.95692002188	12852.6624968649	133963.711803262	212042790.770609	556800325.585707	321265324.83712	236034901.804534	341020947.21399	510714017.987025	365874206.22316	528040674.475967	368316030.955404	274041859.944068	730843309.880869	294481945.204796	484846701.073899	338955077.122951	347454298.1	176016371.043755	398792440.949715	291055202.61432	303369255.893584	216735550.670614	265853793.411582	251223191.784578	139405403.655189	220746658.482277	2371555259.53233	345272177.423999	215044648.182023
11057	72.268	4	462.014185092762	1844.02763450353	-0.00186549647355605	-1.01164133955343	---	VVASIVDKAEPLEAYLK		AT1G22770.1	| Symbols: GI, FB | gigantea protein (GI) | chr1:8062398-8067447 FORWARD LENGTH=1173	True	6.94383811949806	GI 11h	wt	0.00289044323002596	76.6797441185948	296.738658277331	54005.1373370067	69395.6212735366	28278.2690393931	24022.5184447184	109716.828238128	191217.955592741	153444.937462599	134224.744500486	143319.547711091	392882.94364835	220807.305755691	294625.165499121	167409.027041231	102737.815890716	451021.573299642	114046.799767881	312916.415889044	216590.757248536	127528.05242858	125885.786451444	162464.031206968	122820.609810039	155275.158519089	84232.6442120363	216081.828993786	99582.243423303	66295.2078669582	109134.552924529	32144.6977613331	178424.354212582	118127.435171103
81	64.5604666666667	3	752.056205176695	2253.14678612944	0.00788612944415945	3.50006359757024	73.65	LIAAPEIQPTAESTSAQQGWR		AT1G22770.1	| Symbols: GI, FB | gigantea protein (GI) | chr1:8062398-8067447 FORWARD LENGTH=1173	True	92.8024216611848	GI 11h	wt	8.21565038222616E-15	147.943976172272	1857548.50716877	21058637.8119131	1033506.76337116	1811735.49629606	3200791.73025922	299325611.276775	775051065.814509	415012967.1707	356536973.536471	532901861.245035	506742791.988252	375925334.048353	345378140.8313	381574792.875199	402712940.744431	589377743.460088	339300247.105923	511931131.726748	573087986.826316	674067072.241644	322404498.433056	457102418.625933	316172133.503184	395692286.881283	303909947.686001	265513044.925208	306126278.623707	445307389.333532	309992377.398541	1092284582.9673	485087760.566824	382191209.006578
90	64.5471	2	1127.57837159524	2253.14219025672	0.00329025671953787	1.46029910518959	104.29	LIAAPEIQPTAESTSAQQGWR		AT1G22770.1	| Symbols: GI, FB | gigantea protein (GI) | chr1:8062398-8067447 FORWARD LENGTH=1173	True	151.929431232386	GI 11h	wt	1.57651669496772E-13	211.898831883933	131752.835814157	26552641.0500991	151695.313763715	563080.381458802	316699.411650723	497478609.297623	1065921196.41541	763143350.841702	456438312.567894	816381662.59332	793132460.334468	618267963.375495	777076184.057866	659451116.008787	518212427.883782	879770841.16336	633648098.729844	824206219.962873	949114810.612122	924116241.717175	490863531.842248	709334617.428201	542897365.277046	602882335.746176	441246445.85566	695916259.928704	606516598.550221	728692666.906969	515251414.770373	671878901.755275	633504521.228688	583301275.243496
5354	64.5471	4	564.29358347114	2253.14522801704	0.00632801704023223	2.80853392581888	42.14	LIAAPEIQPTAESTSAQQGWR		AT1G22770.1	| Symbols: GI, FB | gigantea protein (GI) | chr1:8062398-8067447 FORWARD LENGTH=1173	True	13.2559931656671	GI 7h	wt	4.50925874417862E-09	52.6052470511287	83390.0710382218	110376.700405255	120060.432730511	103762.588947842	129383.158380861	730352.792866922	2073447.72340702	1310659.78568186	881131.14471407	1613988.45787531	2199860.55538161	1391656.39297425	1473809.19641664	1111345.2593188	1073998.30283311	1801224.18447625	1166885.41748449	1660174.50160018	1245842.37343765	1323435.59616678	1085268.68079222	1058812.97978287	1258337.47020065	1203437.12834733	684203.981776178	1020146.5863631	803889.851597694	1213360.8077123	840086.309230487	105966.320873161	1256195.08794419	821861.88365057
12093	72.3464	3	752.054938768246	2253.1429869041	0.00408690409767587	1.81387134973164	50.91	LIAAPEIQPTAESTSAQQGWR		AT1G22770.1	| Symbols: GI, FB | gigantea protein (GI) | chr1:8062398-8067447 FORWARD LENGTH=1173	False	2.93336079126379	GI 11h	wt	0.0243112662146907	53.8634955616939	121341.330530542	616483.81741289	327040.670128872	250054.573344126	468684.594893905	827051.612334692	1260796.1831066	648610.002961203	421514.540832037	871397.551740411	1101350.08945911	574852.88830814	384474.919727969	723584.4798681	373402.140346412	1465575.81840541	406088.955326813	1007225.90980207	956212.513281935	1396853.7371291	795522.407589891	530893.79426379	409089.613781543	463464.857488657	538677.517195192	992030.291460198	900939.749180979	646642.559854412	466903.672881694	895805.589475057	879426.745295033	1218639.10229322
15968	72.39945	2	1127.57640641709	2253.13825990043	-0.000640099571683095	-0.284092370729161	27.64	LIAAPEIQPTAESTSAQQGWR		AT1G22770.1	| Symbols: GI, FB | gigantea protein (GI) | chr1:8062398-8067447 FORWARD LENGTH=1173	False	65.455308054596	GI 11h	wt	9.22939026093417E-07	111.726139927771	68.0718981648391	8141.1843736817	32331.3749942679	9551.90960664957	5432.26672549516	615095.421271184	904019.411961327	517644.677576425	134608.121773571	612065.387152039	996109.04015095	430644.590181858	289608.696123049	381649.15244631	83972.0226063057	1087209.76757882	264296.347046327	857318.945208209	566991.028128109	858577.298054765	395875.700138288	211375.075546892	194819.67595682	248749.525205259	197276.962622883	442498.345737595	634117.409150719	381747.888165085	202872.663330931	340267.434842765	354661.000251024	955556.955483789
84	63.4948	2	836.441401659169	1670.86825038458	0.00205038457738738	1.22713870050599	93.61	QVVDALCNVVSATPAK		AT1G22770.1	| Symbols: GI, FB | gigantea protein (GI) | chr1:8062398-8067447 FORWARD LENGTH=1173	False	100.995470901296	GI 11h	wt	2.87436741075453E-13	202.897984400703	921288.236282455	25214744.3171676	223768.406229197	277234.060433885	602215.336383761	226631268.167443	733161197.312686	570394113.592447	351986024.015552	602541619.947379	681140187.760432	486448000.8026	502793612.66286	303504966.500148	495397653.663134	541293771.616147	460585195.80502	536760885.098073	606859414.969574	605541649.26389	350176930.913409	476130672.632921	408731601.523987	463959232.823658	253142427.896005	373206968.250126	460788688.963579	539463459.103189	348397590.275471	437981928.780292	434602623.459958	475628110.252238
701	63.4948	3	557.963439547064	1670.86848924055	0.00228924055181778	1.37009208266813	56.39	QVVDALCNVVSATPAK		AT1G22770.1	| Symbols: GI, FB | gigantea protein (GI) | chr1:8062398-8067447 FORWARD LENGTH=1173	False	69.3724442964331	GI 11h	wt	4.32986979603811E-15	140.903597679005	132754.081479681	1144337.69293642	84540.0506428166	144913.215037957	120089.750076498	9125227.50374475	28122767.419497	22797384.1230223	15020316.0856104	24481902.6509875	30289068.5621978	20388116.1906185	19729896.2104262	12750798.8030799	19888861.7713393	22569185.159796	17720015.8512499	23606166.833962	25060613.6220464	23887649.9048881	15535271.7881229	18590755.1605573	16933929.7816349	19004904.1315863	9927267.24335441	15676758.247365	17708064.2279285	21176428.340252	14632904.4537268	8014722.61339445	17870582.1301344	18297536.6707462
27064	68.2715833333333	2	836.439276597887	1670.86400026201	-0.00219973798652973	-1.31652551624405	20.01	QVVDALCNVVSATPAK		AT1G22770.1	| Symbols: GI, FB | gigantea protein (GI) | chr1:8062398-8067447 FORWARD LENGTH=1173	False	18.5815746580957	GI 11h	wt	1.94386907981237E-06	83.2793623482084	20769.4884834732	62708.0830907635	10338.0590155225	22641.5162958841	66496.8527208252	112705.030959989	929955.370560114	532242.503060422	249756.153073827	615068.503093348	826756.788919781	417826.394662249	603431.841009533	475938.224425518	441481.862235215	797592.671014036	265782.286875881	635209.509719711	1058307.72764792	642681.207427259	66610.0662034804	393580.214944408	609789.649554553	479035.790864701	156216.626392877	339807.32364812	496140.032595792	421483.161593449	286643.457121081	583658.667356107	152316.514146233	432593.643158755
96	60.4004666666667	3	482.925635682218	1445.75507764601	0.00367764601469389	2.54376099147744	39.4	ASSLYNLIDVHSK		AT1G22770.1	| Symbols: GI, FB | gigantea protein (GI) | chr1:8062398-8067447 FORWARD LENGTH=1173	False	109.326188890545	GI 11h	wt	6.80899781002609E-12	222.154916821548	10344.6716358867	8470317.33146959	8305.13330654231	11777.2754691956	13801.8931502217	183769177.188174	236883997.334302	134550390.831934	126821470.473226	139182881.445792	163785140.497045	151210671.078042	145434917.157205	163115066.724303	125176318.837844	230776492.655231	127506379.177054	207026770.009514	170933214.335695	194620041.483665	82308464.8533273	163305177.188712	96188295.4050638	106154009.705425	112356106.411502	115211082.966664	89447001.6530089	83578797.3387115	95415827.8887672	97456980.7479399	180717940.751073	104165283.464216
136	60.4247	2	723.883543080251	1445.75253322674	0.00113322674155825	0.783832366725183	32.88	ASSLYNLIDVHSK		AT1G22770.1	| Symbols: GI, FB | gigantea protein (GI) | chr1:8062398-8067447 FORWARD LENGTH=1173	False	42.5110650288976	GI 11h	wt	5.6621374255883E-15	64.1572335760414	5453554.05025851	9411463.41932045	5503076.50221052	2563974.07218086	1373748.40640078	186897416.428867	274425293.340779	160664711.405514	129385047.073448	156554947.178951	207477102.406549	176873654.040229	205813005.80433	174936100.279379	134824988.143657	269255921.994191	155809300.210378	235582483.417595	172829167.748149	199789270.331863	94087406.0994253	181176858.255791	126754697.812423	129052599.215312	119437926.674205	132855671.922317	103720100.539056	97904720.9945735	103793683.096943	44987984.7256882	188469636.339137	111498423.993375
102	45.6024333333333	3	468.913448891588	1403.71851727412	0.00281727412289001	2.00701190624997	20.84	AAEDYASGVRLPR		AT1G22770.1	| Symbols: GI, FB | gigantea protein (GI) | chr1:8062398-8067447 FORWARD LENGTH=1173	False	160.79795344911	GI 11h	wt	9.99200722162641E-16	112.262813132189	491269.376691236	5344927.3712055	655992.149349362	1222642.66236204	1253750.5474437	261838178.587234	334465745.265913	203641175.334788	148859118.161784	232832297.795625	246702419.92929	239007991.646777	268548208.021673	270867696.039432	208955987.590199	358881416.055415	213205931.354848	291265282.53498	278249282.423276	300527735.785724	131873924.083822	255510009.716185	172438960.913414	201601748.878413	169937678.319612	191844933.225556	159370278.889857	176206714.708105	176716566.720499	24624235.8375706	245650021.735596	172337626.427579
208	45.6217333333333	2	702.866025023535	1403.71749711331	0.00179711330929422	1.280254476953	---	AAEDYASGVRLPR		AT1G22770.1	| Symbols: GI, FB | gigantea protein (GI) | chr1:8062398-8067447 FORWARD LENGTH=1173	False	123.856903425055	GI 11h	wt	3.19580473195913E-10	120.277890947546	211426.169276939	5560943.16820973	199355.890266612	1280503.54170524	1928669.39851066	186902362.647243	247182968.818753	165789174.88099	121043033.572458	183754514.38665	186588776.662911	194754049.3185	228922469.05403	223743007.946004	165057298.107526	275757998.956179	170718679.714954	227587400.792973	224761743.140838	238291795.140484	103010829.853295	195408088.465678	142971715.005238	159799493.324188	141182721.243711	155749323.261116	132578809.586392	151269072.312876	150964658.642633	3149981.83119588	180214714.382441	131665309.651727
108	46.1611333333333	2	671.344850577116	1340.67514822047	0.00274822047140333	2.04988218703043	55.43	YYAIATPSATQR		AT1G22770.1	| Symbols: GI, FB | gigantea protein (GI) | chr1:8062398-8067447 FORWARD LENGTH=1173	False	161.359224273259	GI 3h	wt	4.06563671617732E-13	198.590482586584	1017094.26546504	16079652.5587905	324372.696885359	209718.790227812	48545.3422477377	890796887.056908	620603968.894261	414085447.784182	355746811.924498	571498516.317048	437006353.580367	425947239.959609	529409353.434628	540601531.247101	510111975.617191	596979024.472291	391093601.006121	597719747.100383	602163636.085681	626403832.859925	349544695.607138	535068863.170937	351801876.435411	460411046.32671	420495180.875348	385513717.897901	329027026.672564	393024185.113126	365590974.913426	189979829.418561	518879289.604011	380819797.745068
11442	49.9053	2	671.342383228927	1340.67021352409	-0.00218647590531873	-1.63088007578789	28.39	YYAIATPSATQR		AT1G22770.1	| Symbols: GI, FB | gigantea protein (GI) | chr1:8062398-8067447 FORWARD LENGTH=1173	False	8.93243880677499	GI 3h	wt	2.67504257303042E-05	78.5361040689979	95827.3610854425	92786.5473333435	297369.544759649	172033.892046716	105973.757690718	3183804.43200142	1332697.47803484	858630.485083279	400404.388353929	1048766.99224307	1323960.66169962	940349.300018543	941020.841650531	1044371.49488856	698411.357659347	1703483.46809634	725710.288065828	1112843.95576441	1173702.57204323	1365517.88867608	940052.408267271	854240.364704565	607399.022887114	798838.200443503	590361.480702332	832274.097937755	930672.831948266	765312.647440223	699615.127458675	94852.9610861785	1093972.84745736	1159704.02382518
128	39.7135166666667	2	423.755635057372	845.496717180984	-0.000382819015840141	-0.452773895782896	43.36	ALSTSVLR		AT1G22770.1	| Symbols: GI, FB | gigantea protein (GI) | chr1:8062398-8067447 FORWARD LENGTH=1173	False	147.426627739255	GI 3h	wt	1.57847068749106E-10	222.891699433669	7076.44751838409	4734907.60961241	591.972367095746	2482.9284252235	1996.08425133251	340817336.265968	109375112.765371	81632359.8401171	78277462.7257241	89740044.9632241	89890360.8582619	84287075.617157	103517707.408711	95228578.8336362	93889951.7995632	105450072.777749	85302820.6185068	100707591.484236	80981838.6667671	93313925.673361	86352813.311341	117177027.31272	69345566.7910381	92096464.5414971	75214490.2379843	95845974.6820786	59434692.9198319	78725315.7433217	64419397.3773642	3695558.62302939	82717102.1931276	69495843.2428313
140	71.4633666666667	2	599.799651931376	1197.58475092899	0.00295092899136762	2.46407301060155	72.74	FFNAASIDWK		AT1G22770.1	| Symbols: GI, FB | gigantea protein (GI) | chr1:8062398-8067447 FORWARD LENGTH=1173	False	273.527620469347	GI 19h	wt	2.4272139853565E-11	177.90562152447	288259.8702759	5114439.55499909	65367.5212504984	686122.383347115	362513.709088641	82866114.6284065	169853824.53002	101193731.628235	73547312.7656312	118928932.473323	126525047.362604	110427247.55847	109806823.997227	103860178.480123	100170263.291641	162049621.003634	97122738.5405824	122391967.228515	108742565.298915	124575616.781939	75250763.6789387	115710686.719648	81977821.128886	98587711.8280336	82092574.2325804	83338695.7589179	69379711.5958457	68188350.7623692	70593999.8508542	1490997517.58444	125364806.74287	80681055.9870761
8736	75.4539	2	599.798854949417	1197.58315696507	0.00135696507436478	1.13308758897704	39.54	FFNAASIDWK		AT1G22770.1	| Symbols: GI, FB | gigantea protein (GI) | chr1:8062398-8067447 FORWARD LENGTH=1173	False	18.286264120533	GI 19h	wt	0.00291241798706565	188.724330474481	61591.2932075154	575752.83778527	148502.673762065	290201.488400675	13578.3051048797	538267.427612201	1415588.88610481	825325.847566777	598554.389377807	919229.124404756	799313.619597865	903524.308485148	961207.784742685	718344.942031893	785866.758074627	1164800.8737544	782621.607114978	1065976.86868508	1100734.37931942	1139232.82916659	572563.464108555	1148769.19717332	911290.55196089	880854.053466118	931624.881556775	492816.167528688	736740.005109569	474080.281401082	785346.367729667	17436216.9467786	844017.03003394	887228.988456421
156	46.04025	3	491.941193123397	1472.80174996955	0.00304996955037495	2.07086654162239	44.51	YAAGELKPPTIASR		AT1G22770.1	| Symbols: GI, FB | gigantea protein (GI) | chr1:8062398-8067447 FORWARD LENGTH=1173	False	158.789347401531	GI 3h	wt	1.55431223447522E-15	160.559344993595	535971.437739898	6057257.36016427	815997.557580617	312614.642704043	129844.574556696	367131188.937466	269956484.647915	180484718.623194	187350046.688327	241841589.201375	201520168.970865	195794578.07186	255552359.032461	230573085.332566	238923393.725866	286566649.427087	178631044.966235	276806255.706174	233228448.603594	249319918.17189	120944306.158972	263940303.494723	157733422.426312	202704849.85655	204374473.605255	181231260.185512	133134113.939984	175999573.224399	161296244.256225	83491942.2536376	229113458.256766	166143989.519992
202	46.04025	2	737.408281450747	1472.80200996773	0.00330996773459447	2.24739995669094	46.51	YAAGELKPPTIASR		AT1G22770.1	| Symbols: GI, FB | gigantea protein (GI) | chr1:8062398-8067447 FORWARD LENGTH=1173	False	95.5956597755099	GI 11h	wt	0	52.5829081066755	2294259.16754704	6300787.06605341	2460811.30521404	2160690.15099056	3266583.97605644	417519575.927278	332307184.35954	229047799.112907	244307832.49878	316343461.123438	245094312.646376	246702610.361464	327263376.748542	297972794.0035	311759314.17522	351141474.390207	223834703.328804	358303733.676289	314182940.685134	328252994.684195	146944988.976965	336810755.66284	199500817.638244	260929239.739114	271977151.890075	218305163.237529	169789557.269746	225088334.718987	210767620.023463	36827188.1733425	283335522.297424	205900096.371547
163	45.7212333333333	2	467.245722028386	932.476891123011	0.00199112301106652	2.13531003468996	38.98	NLAMSELR		AT1G22770.1	| Symbols: GI, FB | gigantea protein (GI) | chr1:8062398-8067447 FORWARD LENGTH=1173	False	126.129504550134	GI 11h	wt	4.54315429720964E-08	119.463586461383	645044.800325416	2171446.51678481	470917.29134738	185147.497160463	75742.6632705246	7509872.81276184	88937466.6898716	26367014.4781206	24307275.8244541	41453259.0056128	23934832.3428362	24459794.5092494	10735263.0501305	31210414.471957	31028887.8504718	116018046.693095	12882955.8490864	77893549.3305845	132924879.151499	107825734.691503	3924790.1655233	27906269.682321	17892289.4005664	23535136.2325127	20921601.7944233	13622246.1557634	51226673.0374032	26955343.5532553	31196102.9426466	15626940.2230111	48209947.0301799	62631513.4656491
26735	48.4345833333333	2	467.245675300191	932.476797666621	0.00189766662094826	2.03508600708529	20.64	NLAMSELR		AT1G22770.1	| Symbols: GI, FB | gigantea protein (GI) | chr1:8062398-8067447 FORWARD LENGTH=1173	False	131.650839612852	GI 11h	wt	0.0500386024959011	223.606797749979	0	0	672.989227165574	0	829.7977970545	5156.31784982995	10308.1491597557	1937.96824757246	18195.4836962547	13514.91760915	1311.0036684281	5999.73879619733	2268.88422123138	10624.5254925021	5066.63559670683	36237.3740255965	0	39412.1572365937	84543.8539547644	37649.7882809177	0	0	0	0	10536.8257237147	1729.53741952182	18790.6078226582	6355.61102719855	2040.69958496474	0	2973.64440887682	36255.4020914013
210	52.42555	2	445.260615429525	888.50667792529	-0.000222074709995468	-0.249941457962192	27.7	VLEYLPR		AT1G22770.1	| Symbols: GI, FB | gigantea protein (GI) | chr1:8062398-8067447 FORWARD LENGTH=1173	False	66.4813253847989	GI 11h	wt	7.7715611723761E-16	106.566486975677	471832.686020023	3311943.70827521	437724.359401301	387780.023040692	1245836.08621741	50697895.868807	88987906.1198285	69821988.5397953	44319590.2448677	76007020.5227983	75001923.0714704	62732393.5506187	69709469.1928851	72546960.1762177	59389371.4732481	81720972.6004043	55582632.8240537	70919317.3650092	92435331.8327067	88597674.7099368	48564140.9061951	65000019.8350315	49510545.1408836	60874760.2459778	42249570.6173753	58947844.0926162	51541064.7016305	60179465.0332611	53439804.8804125	161781782.907837	66242307.1184017	61276246.2279775
221	44.5933	3	880.07140422312	2637.19238326872	0.00218326871890895	0.827876851244536	21.8	SEYASTTENIEANQPVSNNQTANR		AT1G22770.1	| Symbols: GI, FB | gigantea protein (GI) | chr1:8062398-8067447 FORWARD LENGTH=1173	False	49.4683600196595	GI 11h	wt	7.41262606851478E-12	125.171236978631	8153290.19618544	12090890.2806356	701337.887519574	351655.158659639	468020.392787233	162354963.378256	230233634.57097	142106337.062912	185559078.029307	190818253.694475	167589878.087363	144337934.793474	154415212.413066	205734325.737151	146708535.910955	248268939.773421	144145576.352102	219659556.285605	239826971.310343	224787404.802408	130835378.59754	173913944.973355	124080692.286046	136446875.235239	136647890.683283	153403459.062668	133559318.307256	141632829.535661	115504122.279861	224692484.411371	148653049.783795	141968518.083596
791	44.5933	2	1319.603611065	2637.19266919623	0.00246919623123176	0.936298121853996	72.31	SEYASTTENIEANQPVSNNQTANR		AT1G22770.1	| Symbols: GI, FB | gigantea protein (GI) | chr1:8062398-8067447 FORWARD LENGTH=1173	False	135.030278090066	GI 11h	wt	3.49303983515625E-08	222.780218957645	0	2811720.48718242	8348.97703737525	0	0	40657129.7286376	89904905.6428568	61046211.0158656	51295228.6585799	67534528.6089774	88062111.048396	61317503.4356523	73268332.2676615	67371659.4157548	44389997.332748	109631722.208325	64081306.2492441	82141375.7904167	66484055.562208	58456304.1767101	51558544.9353054	52986046.668798	55867874.3914721	57374904.0364071	40286260.8900448	63532648.5942898	43910812.1795832	49203237.5080871	37265075.6565255	8989506.32042754	42699788.7363489	44453269.4510757
248	56.99495	2	430.258758506476	858.502964079191	0.00326407919112626	3.80207377023691	38.07	VLVELMR		AT1G22770.1	| Symbols: GI, FB | gigantea protein (GI) | chr1:8062398-8067447 FORWARD LENGTH=1173	False	75.7294948408733	GI 11h	wt	5.59705592984017E-09	176.155134883754	139030.446116681	3595355.78565195	162650.682361568	156758.516771728	278907.342668331	7238848.23036413	74142310.3308353	24771961.611709	22230253.0263202	34866058.7259141	30947723.75465	23675802.4124781	10274341.2771459	27788248.2389722	19754040.8274829	98973674.6305995	13936504.6895678	53912573.0613479	90545405.4464671	70745234.5101441	7615114.36888586	22649914.0698638	16706494.5937797	21747814.8815159	15934568.8665307	18064593.264176	38495333.1935922	24646935.9987216	22547457.2083785	19275015.370979	44685326.8672681	53502002.9266144
276	55.62425	2	561.766878595656	1121.51920425755	0.0017042575530013	1.51959960767558	49.08	DSVTCLNWK		AT1G22770.1	| Symbols: GI, FB | gigantea protein (GI) | chr1:8062398-8067447 FORWARD LENGTH=1173	False	39.4520978052674	GI 11h	wt	1.96509475358653E-14	73.6756944241121	642050.910887072	2915672.81531991	1474414.7512917	495393.710585825	1065001.36662019	27081861.9082864	66347017.2914588	44843660.4134875	33521079.3728414	54000289.546634	61084794.7541217	45029776.3151253	42013417.5304495	36846042.8995515	43154704.4462667	61001145.0246239	35992530.0228204	52849463.2493543	54660976.540456	55585163.7474622	29695196.1664386	38370497.8453186	35605956.3258172	35909823.3506241	29679234.4281974	37352522.1809382	38029972.2450609	40722993.7823934	30372165.644909	9940147.87722018	35978692.7633608	40346036.9950215
278	44.46775	3	492.908052099929	1475.70232689915	0.00182689914595358	1.2379877529035	55.04	EYGAGIDSAISHTR		AT1G22770.1	| Symbols: GI, FB | gigantea protein (GI) | chr1:8062398-8067447 FORWARD LENGTH=1173	False	24.3606577225503	GI 11h	wt	4.53770354624794E-12	143.260036957589	538800.951097378	1497338.66404084	6965291.79733909	440179.076670102	423401.773458296	37462666.825776	58025814.10417	38933103.2073767	34756819.0137896	35160997.6664955	49529059.6902867	38295240.3200609	39706962.7583541	44032790.9250455	34175759.1654071	53042341.9062252	36222858.5685118	46562613.2295173	48374583.2715698	56115790.1822756	28747415.1535673	48465457.7739582	31312566.0758617	35208998.5009831	29396903.6962803	41809871.1456197	34088988.6054013	29057284.1730538	26502827.0153817	19223155.1130946	50539109.5401095	31924458.6869033
365	44.46775	2	738.85761310549	1475.70067327722	0.000173277220028467	0.117420316675685	64.99	EYGAGIDSAISHTR		AT1G22770.1	| Symbols: GI, FB | gigantea protein (GI) | chr1:8062398-8067447 FORWARD LENGTH=1173	False	109.664714064134	GI 11h	wt	4.44089209850063E-16	108.701708806784	114839.377975385	1399497.27056015	572164.464681001	179666.161412294	203425.220532109	36389048.8823565	65545848.8839523	49074382.1614749	36807816.3976182	42288370.38583	63092137.076263	46446416.4384867	52940176.3574161	47913792.5997966	38902845.3451533	62671036.8449502	48456110.7579682	52478561.2189268	49306035.6547716	57915410.3601386	37011604.4909957	51294539.6290858	42609388.6439233	43464021.9921709	32604122.434525	47555632.0760233	38514777.8713334	34288351.8506581	31446847.0525186	10033945.7001886	53414878.4000369	33917233.461161
310	39.3565	3	544.941202629539	1631.80177848798	0.00017848797847364	0.109380931158322	---	EYGAGIDSAISHTRR		AT1G22770.1	| Symbols: GI, FB | gigantea protein (GI) | chr1:8062398-8067447 FORWARD LENGTH=1173	False	102.796036309478	GI 11h	wt	0	60.5777184790271	641153.429777988	1776489.14638564	753814.439344579	541988.572578889	576540.905178729	80741309.9004646	91744652.9112591	67425347.2737815	46635534.1381952	63625926.8004451	71897153.2411531	66480266.4266906	71595100.5424786	71196489.031478	60243819.4318656	95768846.2397556	57767611.4618636	103870898.612932	100001714.485519	83584536.5288553	28114125.5514811	82171827.7478274	49279919.1778713	75797794.2160651	53693502.0975644	61434619.8155483	39030073.0107348	32568476.3131237	49712111.2893992	15777580.4262826	66292007.5850958	53465417.4643828
508	39.34715	4	408.957992687113	1631.80286488093	0.00126488093314947	0.775143824561436	30.18	EYGAGIDSAISHTRR		AT1G22770.1	| Symbols: GI, FB | gigantea protein (GI) | chr1:8062398-8067447 FORWARD LENGTH=1173	False	52.7162682960417	GI 11h	wt	3.9638292648192E-12	65.4259074459337	603949.705491582	1128643.39251431	44231.4895481182	601132.950034526	555707.162964794	29940094.5449333	32153216.2045686	24065636.7961852	17996153.4589311	22882030.5721514	23037495.0177064	22440771.1890522	23902773.9500581	26616675.3872835	22790743.0034681	32022693.5252454	19817731.9491909	34867562.5203862	36327467.0562753	31616400.3938987	9776529.03691233	29149728.5468578	16483022.2445301	25645933.106775	19256421.557525	20794270.3561553	14164692.9243078	11627142.3229658	18574636.4402045	7597874.40480177	24972735.7159591	19629187.1066646
1161	39.3926	2	816.907855700074	1631.80115846639	-0.000441533611819978	-0.270580450356206	---	EYGAGIDSAISHTRR		AT1G22770.1	| Symbols: GI, FB | gigantea protein (GI) | chr1:8062398-8067447 FORWARD LENGTH=1173	False	14.4788028885827	GI 11h	wt	6.65678183753293E-06	155.821053480651	1744062.62483493	11360585.1697742	133277.212994408	986368.80212024	855875.833940561	29240802.847784	38728862.8091838	34183972.4214146	43000070.6492928	35943090.9102514	32502788.4419147	36269146.2397598	41832448.3515377	42172100.8405708	28792356.6754481	37918266.9182075	24357859.2261706	64246355.2103597	53198798.1728524	38621524.2694148	10055854.0421709	37838077.2653462	27937849.8540675	47524011.6261487	34299719.4943281	21234017.5838124	15192336.9791193	16590563.2121382	24360757.2595448	688607.817684933	18908064.900172	24522608.5502375
380	44.9370666666667	2	438.254906016343	874.495259098925	0.000659098925439139	0.753691246851769	29.17	VLVELMR	[6] Oxidation (M)	AT1G22770.1	| Symbols: GI, FB | gigantea protein (GI) | chr1:8062398-8067447 FORWARD LENGTH=1173	False	77.4098372952742	GI 19h	wt	1.17683640610267E-14	115.394240862867	331552.789963664	1605109.3355405	186497.957662584	168143.748963928	343402.220363757	24705712.70411	36451640.268577	23289866.1754191	18173939.4380818	26113280.4013009	30433744.1716096	18894642.8566217	23264963.7190153	28044814.0268125	20098334.9920178	33937270.1269225	20735951.2532183	33935869.5936898	35918891.6065107	35498212.2164426	17111279.1238716	23509985.5193799	19626915.474922	21532965.1381022	18803188.1660912	24508520.8562584	23360568.957129	25663848.4457086	19228663.5041815	111190565.081191	25066939.1634124	20459120.2020285
484	33.3342	2	475.242097347214	948.469641760669	-0.000158239331085497	-0.166836446543155	44.73	NLAMSELR	[4] Oxidation (M)	AT1G22770.1	| Symbols: GI, FB | gigantea protein (GI) | chr1:8062398-8067447 FORWARD LENGTH=1173	False	41.0495133918819	GI 11h	wt	1.74832814892056E-10	96.5151043225472	516765.861686255	2080287.06527444	189888.370463503	473936.006774117	695367.733782777	15883563.7454238	19208749.5487326	24073939.9041303	17738730.9988375	28591394.2497137	26955800.1536439	28914088.0378586	29453664.28763	42591204.176925	25615888.4552394	19694281.2051299	21361545.3672211	36899173.8048774	41321275.1902636	43125658.1006794	13811766.5921747	25278676.4226209	25163835.5944895	25335223.7723747	27619534.7682377	33737506.4896123	20074283.6773347	23832229.6838348	27726767.9230577	11883626.2707311	2163042.94360628	15261225.2117234
530	47.28895	3	597.302662156637	1788.88615706927	0.00325706927014835	1.8207280477377	72.54	NTPVQKDSVTCLNWK		AT1G22770.1	| Symbols: GI, FB | gigantea protein (GI) | chr1:8062398-8067447 FORWARD LENGTH=1173	False	24.5190587425791	GI 11h	wt	0	47.2849521775317	1648716.73144584	3429563.77320623	1539054.05435762	1058092.75176337	1847821.18581556	54853346.164534	58291062.302647	33120585.5378238	33783303.9863123	49151707.535103	52035184.5172605	38437449.3078109	41583202.7716577	35413229.571232	44768562.0458105	60615426.8260716	32761203.6017648	52550136.1798159	39359885.4852027	48214437.2151791	23011347.8708402	48516867.6999991	29967736.2637039	41481859.9302515	32046165.0868979	38797277.6522811	25836259.0659316	31240807.2086175	32605849.1373797	36226295.9919285	36431630.0147529	36388599.7323493
1246	47.28895	2	895.448706225234	1788.88285951671	-4.04832924232323E-05	-0.0226304876765451	90.41	NTPVQKDSVTCLNWK		AT1G22770.1	| Symbols: GI, FB | gigantea protein (GI) | chr1:8062398-8067447 FORWARD LENGTH=1173	False	66.4923567444713	GI 11h	wt	7.80042697101635E-13	95.343132258021	645106.605054287	1146340.76440037	30938.1068451773	253568.510790988	240241.262931157	32659060.9871607	36667386.1636762	25548980.3608561	19930904.0448224	34913029.2654879	39834145.2627896	27009913.7630243	31735021.2880604	22872889.9212734	30441160.9161583	43094564.516098	24698849.0107178	34259423.7444173	22802040.9257757	29154402.6573028	16505770.9084244	29669861.9046382	22252898.6950315	29888702.2948832	19917722.9774976	24562613.0368293	16703063.8106693	21787324.468179	24335073.8419051	6981547.74365073	22653363.6437169	22707230.1384956
543	47.2300166666667	3	562.97542064262	1685.90443252722	0.00223252721934841	1.32423293554538	46.16	DIMNQSSIPIKVTPK	[3] Oxidation (M)	AT1G22770.1	| Symbols: GI, FB | gigantea protein (GI) | chr1:8062398-8067447 FORWARD LENGTH=1173	False	96.0479069216414	GI 3h	wt	6.81676937119846E-14	157.019359811348	197010.23657686	1604231.47546801	194425.8008286	70542.7185678538	48078.7840616077	94546093.8358035	34917136.339311	22450610.0525729	22545505.6316827	28613688.7071045	35644158.633336	25101859.456255	33820377.1561083	29845543.5820384	31280725.7776074	40108134.9047049	27687637.4062169	37231949.8943801	22995423.6805733	29848885.0766312	24743428.1115933	35256244.8121735	22102250.6089022	27757874.0441006	27689532.1195098	40820325.0694134	17653403.7100636	28441813.5042385	21477001.8431112	13332457.3433971	28102267.644387	22076480.84581
1109	47.2360833333333	2	843.958692257713	1685.90283158167	0.000631581666993952	0.374625329389779	20.12	DIMNQSSIPIKVTPK	[3] Oxidation (M)	AT1G22770.1	| Symbols: GI, FB | gigantea protein (GI) | chr1:8062398-8067447 FORWARD LENGTH=1173	False	186.77708712718	GI 3h	wt	9.13713549266504E-14	180.03620185959	43100.511035853	697053.819776454	16088.7662112495	41069.9020327106	28882.4916382673	67973823.634255	26071053.3773786	19571933.7464542	16831426.3166692	23866150.074779	28707831.68298	19648953.5888761	29423018.1974551	23329909.3589414	26009553.4763328	31585456.7167378	25082687.7622716	29548543.0046641	17508776.5968816	23104764.2320778	21594925.1775138	27006245.9174547	19097554.1703599	23059027.0276847	22254238.174987	30133142.2003345	14301046.3885037	24653657.2999652	19072520.1063572	2274845.13200778	20499100.3628851	16955528.0989192
550	57.1698333333333	3	557.643458121524	1669.90854496393	0.00124496393277695	0.745528768439395	59.85	DIMNQSSIPIKVTPK		AT1G22770.1	| Symbols: GI, FB | gigantea protein (GI) | chr1:8062398-8067447 FORWARD LENGTH=1173	False	26.2515227140237	GI 11h	wt	7.68806302741121E-05	99.9077270588819	632576.291598181	3755146.65309541	1470902.50481175	1300388.73379869	1190313.45083067	15406765.4204663	52157426.4776579	14303858.3310239	18547842.0370474	21641753.5860602	16953108.8767983	14618297.897608	9834880.24706515	16552433.9657518	22995878.1335937	78592995.2712661	8633323.11655755	47388565.716766	44833844.2434866	39733835.6862367	2079648.83945008	25398200.3168264	11286873.5664637	16300231.1143323	17647689.9188391	14398383.3958569	24251889.2015585	16597626.2302845	17928146.0529104	1600554.49888849	38909693.1054933	34227737.6872635
831	57.1698333333333	2	835.961400406527	1669.90824787929	0.000947879293562437	0.567623899579598	50.04	DIMNQSSIPIKVTPK		AT1G22770.1	| Symbols: GI, FB | gigantea protein (GI) | chr1:8062398-8067447 FORWARD LENGTH=1173	False	81.848544394221	GI 11h	wt	1.05088501733963E-06	166.412895412447	64684.5064300748	2240584.17371632	36482.3368109543	281177.879595882	206206.950112456	15025548.0704653	53081600.9169581	17381875.5486042	18401877.080737	21009209.071399	20969941.0586924	19609739.6758756	11195109.7960967	15482399.3179827	24369873.5905623	86705740.7276469	9035080.80205993	50827787.6251873	44318602.0823413	40673439.7058633	1731869.96863947	27804966.3581105	13621476.743431	20128688.6508901	18284716.275656	15614001.3702788	26174933.2284687	18461024.8569201	17587594.8317443	636865.668221611	39596193.3184363	36109877.1047344
585	57.9238166666667	2	623.329222882627	1244.64389283149	0.000492831494966595	0.395962004029905	47.56	DIMNQSSIPIK		AT1G22770.1	| Symbols: GI, FB | gigantea protein (GI) | chr1:8062398-8067447 FORWARD LENGTH=1173	False	18.7476899504402	GI 11h	wt	0.000120689239809901	102.783020581938	3227620.12538216	4687834.4095009	3639246.2147465	2894647.54910729	2053656.93908053	7294641.18446592	62894203.6738354	16643882.7017642	20395455.4548891	28474273.8256348	20906660.5178319	15163041.1011399	9397125.03884539	22075921.9251936	23138766.3602389	79376139.6469433	9743292.85734174	64395781.3680816	86262386.6555623	69615624.9211619	4881524.24862169	20544766.2815964	13488479.2694503	16495324.4773601	17300665.9454112	12344956.2714406	39578396.1385312	21317265.2719391	22036743.9729155	58448318.7568527	32249194.6420138	41755210.3160043
730	52.0916166666667	2	1103.97124638016	2205.92793982655	0.00123982655486543	0.562043405551704	52.18	QENTCASTTCFDTAVTSASR		AT1G22770.1	| Symbols: GI, FB | gigantea protein (GI) | chr1:8062398-8067447 FORWARD LENGTH=1173	False	4.39396630367889	GI 11h	wt	2.11605955424687E-07	76.1591376084401	5237426.66360629	11653695.6444737	7667755.98006624	8113893.17492481	28289951.0508674	27052865.6231085	75492146.1319132	59069528.6585234	46375361.9213028	52629050.7000369	78695287.1981559	43126783.2944502	53078520.1303276	32057450.1369787	42639811.8385542	64902129.5107004	56323543.1909111	46466789.0666768	53215376.381514	46960310.3569693	27589116.4055239	44447428.8343822	41504583.4185982	41452210.7518113	26334502.0123441	61826802.4409554	49717810.1739851	52129123.2314639	39199683.5958736	39610049.1498769	46764922.3139385	43043898.7960812
812	52.0017166666667	3	736.316827912612	2205.9286543372	0.00195433719727589	0.885948384992072	71.79	QENTCASTTCFDTAVTSASR		AT1G22770.1	| Symbols: GI, FB | gigantea protein (GI) | chr1:8062398-8067447 FORWARD LENGTH=1173	False	23.8663692884953	GI 31h	wt	2.64266248073408E-06	151.693578914405	107879.394228203	392621.868664717	132741.941410096	68675.9873937692	1955808.9205432	5566582.17198378	7390429.9436054	18921346.2012066	14250509.2462413	9916063.48591118	4300440.68980597	10029523.4813914	12950840.1886717	11672229.1835158	10154256.5508927	1897919.59837884	6955055.14598951	1979937.88750007	27357450.2709872	12765443.7938695	2586345.96033364	6281407.94889951	4733119.93260202	1961119.859729	7686144.08862867	973047.288605688	11091986.4243538	6917993.12219751	4987750.32758847	15346411.0216675	5582537.83197771	3031028.63340999
4766	64.5604666666667	2	1103.97170963917	2205.92886634458	0.00216634457819964	0.982056465520655	109.13	QENTCASTTCFDTAVTSASR		AT1G22770.1	| Symbols: GI, FB | gigantea protein (GI) | chr1:8062398-8067447 FORWARD LENGTH=1173	False	26.490169535097	GI 31h	wt	2.71505040672082E-12	66.1416900530108	394702.701926592	283054.799371132	156774.549914995	139703.49169587	235816.39497429	1504185.13289095	7309266.43635871	4834230.28496628	4858227.20226366	6294571.32638193	4734765.0209894	3191325.39942914	5550091.37637638	3070022.31300841	4763637.29566987	4162445.71847638	3889306.766604	4873144.00672758	5934095.63705631	6410223.8625391	2349123.18333675	4701533.97063374	3329317.82460396	4176136.27917839	3207261.96860619	3554792.20119202	3968853.68244902	4300964.30071921	3399851.46432549	1389823.39516789	2788900.0821831	3331783.58060348
860	45.0990333333333	2	631.326937978819	1260.63932302388	0.000923023878158347	0.73218765837876	47	DIMNQSSIPIK	[3] Oxidation (M)	AT1G22770.1	| Symbols: GI, FB | gigantea protein (GI) | chr1:8062398-8067447 FORWARD LENGTH=1173	False	13.1037686649237	GI 11h	wt	8.185030431207E-11	46.824896299543	2525990.72602667	2984087.92608937	3321666.55245317	1882590.87810869	2407501.32598174	25912932.6363194	39063704.1575886	26374566.5641716	19472968.9002647	28085382.5267778	29348139.3312816	23296117.1831443	26925168.8370467	31533865.3725315	24143204.9643534	41452400.0308468	22643524.0178465	35470981.6473973	37050549.0198741	35328067.1458532	20550348.4725583	26130567.1653194	21668240.3739634	23226750.4961306	23662176.3183767	26407151.6458083	23254755.0538843	27195124.0467736	21668774.4036616	3805882.6256678	26351275.6717395	22288992.6570333
892	31.5780333333333	2	519.746434638472	1037.47831634318	0.000516343183790013	0.497690826531434	25.82	AAEDYASGVR		AT1G22770.1	| Symbols: GI, FB | gigantea protein (GI) | chr1:8062398-8067447 FORWARD LENGTH=1173	False	22.3516619394162	GI 7h	wt	4.79674906683769E-07	93.1713000661023	288870.626710707	1217162.7934057	544668.469043317	413528.322403532	1252055.09235237	7214201.38339846	7184135.31828978	11304229.6403253	9114991.15532907	19062374.3913659	14372622.0159094	15250138.8018682	17952403.7588591	21990324.4710661	13499663.73584	7446067.6023937	10700977.9940331	17095550.5459047	18183944.3942383	19874302.8917111	8189519.48841549	10989898.666025	15709978.3915618	14577357.6495061	12221705.2569356	15545551.7925439	8723092.96478101	11991608.6518737	12315212.2358048	5501102.90027784	381207.276479733	6756945.05975794
934	43.23925	2	572.776208927334	1143.53786492091	-0.000435079091175794	-0.380467441427886	30.82	LAGFYCGTQK		AT1G22770.1	| Symbols: GI, FB | gigantea protein (GI) | chr1:8062398-8067447 FORWARD LENGTH=1173	False	36.0985187223222	GI 31h	wt	1.15383314014395E-09	82.4135030254557	207820.186842579	974173.54174588	306271.050799365	233154.641261416	254503.560926179	17390385.5971492	16373288.5293453	12926685.1864644	9471647.04614189	14634097.2929231	13915156.4915087	11664080.0255819	15591106.0397458	8740215.22292237	14630779.2713199	15850996.6374527	10674251.2908444	14186218.100427	12570164.2672443	14523378.1499747	7738344.04511285	13814870.2975432	12708207.8557715	14977826.7403398	8910659.38138735	13630434.7297558	11900659.5475981	13827584.3138781	10251654.7891301	477172.23935317	12889262.4572692	12068550.7954804
1106	60.2345666666667	4	995.207248982133	3976.79989006101	0.000890061014160892	0.223813427372339	91.29	NTPVQKDSVTCLNWKQENTCASTTCFDTAVTSASR		AT1G22770.1	| Symbols: GI, FB | gigantea protein (GI) | chr1:8062398-8067447 FORWARD LENGTH=1173	False	246.792326852457	GI 19h	wt	1.0009615358797E-10	189.463878960318	449864.242631513	2942386.08894983	693405.360784878	567324.960000403	734352.402182313	55796001.7339343	92743478.8954714	62166063.8084685	60677190.142913	61378934.801742	70545401.1701339	54384561.6769268	46025404.9182809	38753738.8042144	63631899.8671575	79978315.3961653	43930090.4026406	86376888.2326714	55744319.0480476	67749082.958393	25364926.6552358	59089770.662085	32470640.8236394	43828140.6724527	39261428.7531778	43940633.7373199	48133119.599384	32655038.9905431	37742369.3643417	1167081298.3697	44950665.5408566	50310872.4155821
3746	60.2514333333333	3	1326.60836080836	3976.80325302443	0.00425302442999964	1.06945923844772	131.53	NTPVQKDSVTCLNWKQENTCASTTCFDTAVTSASR		AT1G22770.1	| Symbols: GI, FB | gigantea protein (GI) | chr1:8062398-8067447 FORWARD LENGTH=1173	False	1496.4676876437	GI 19h	wt	1.47092470426102E-07	161.583536763671	26771.5750486218	108470.452494285	0	0	7202.83983188774	14466568.5078329	29148329.6393503	19236662.4676526	15797285.467636	17443860.5213085	25454615.5646017	17752410.3876598	16338628.1410332	10347685.2402595	16669975.3324106	27603041.0535132	13425616.1555655	27852023.6618956	13286343.3428318	16959156.9576309	6840974.46936383	16138234.3706987	10796920.2655665	14390686.0015421	10020100.4586929	14457520.651044	13732154.9713694	9661464.89789478	10298250.1073783	165014750.669385	11191612.2718069	13657961.259426
1115	51.2844333333333	4	562.525794532693	2246.07407226325	0.00637226325261508	2.83707532618678	---	ELQPWIAKDDEEGQKMWK	[16] Oxidation (M)	AT1G22770.1	| Symbols: GI, FB | gigantea protein (GI) | chr1:8062398-8067447 FORWARD LENGTH=1173	False	24.862665370527	GI 31h	wt	2.22044604925031E-16	43.1119735432695	686357.124109957	1209699.88796718	685343.136355313	1028282.08751125	674042.414207221	16579195.6315656	21762784.3558704	17160483.997284	11549553.7706514	14668114.3803145	18713403.4538302	14496270.5312867	17231158.8496288	19569419.5491147	15994340.8215706	24098375.1963716	13593515.0446034	20873348.6498791	20283301.1267156	26229691.7829693	7463205.27591035	17124503.2331681	12230496.8374559	14759056.5809547	14337241.5850335	16063937.4477199	13316904.793782	10462179.0101663	14760076.7514503	21362650.9133903	21392571.7133878	14781245.855444
9434	51.3026666666667	2	1124.04300131652	2246.07144969928	0.00374969927634083	1.66945069213222	44.83	ELQPWIAKDDEEGQKMWK	[16] Oxidation (M)	AT1G22770.1	| Symbols: GI, FB | gigantea protein (GI) | chr1:8062398-8067447 FORWARD LENGTH=1173	False	Infinity	GI 11h	wt	0	46.8393229720629	0	0	0	0	0	1174800.91367598	2219137.95404662	1823082.01045442	1054169.71901023	1594080.51920014	2104739.693979	1634185.94451645	2150999.35391972	1980104.85095803	1822807.46337974	2620187.08806746	1500795.47504013	2323104.8695624	2055620.25230549	2784506.61066489	393632.542667272	1633068.15607988	1466489.32130628	1561796.70712946	1561009.87226469	1233477.04769388	1224373.13366292	1114501.64882344	1717490.34142425	362271.064685112	1946377.75643403	1307588.12308258
1267	47.1499333333333	3	595.961826330342	1784.86364959038	0.00554959038481684	3.10926139440264	47.19	ELQPWIAKDDEEGQK		AT1G22770.1	| Symbols: GI, FB | gigantea protein (GI) | chr1:8062398-8067447 FORWARD LENGTH=1173	False	83.6088540736406	GI 11h	wt	1.84519066692701E-13	173.66307186595	27032.7749394404	772046.546971563	78153.6914162072	27598.8255626551	36652.1958699001	9395866.68526874	19369993.1777323	8697752.54927994	9987580.70705944	17006711.1762702	16274488.02692	11490923.6473968	13024028.7155355	15480063.2510602	10327749.3439102	21740707.7750816	8784634.51451127	16362769.9485799	16087260.5337065	15741028.5030124	7229333.3494623	12516351.4953231	9185473.85433876	12008070.2909164	8652515.07923812	11506073.313239	9103534.75632002	10897054.5652638	8836886.59309958	3478541.48505469	13940842.4854528	10552060.5387403
2329	47.1499333333333	2	893.436535720707	1784.85851850765	0.000418507653648703	0.234476709184166	53.29	ELQPWIAKDDEEGQK		AT1G22770.1	| Symbols: GI, FB | gigantea protein (GI) | chr1:8062398-8067447 FORWARD LENGTH=1173	False	8.95827742995105	GI 11h	wt	0.000740697218141184	55.9266978168956	915652.88921765	1599456.38357362	1608052.93352122	1590216.05693338	1244648.94060196	7654515.28312115	14716219.0565507	8370542.02436021	7791963.30037432	14969856.7074975	14973384.9720272	10194179.8145699	12237341.1457944	12339342.416236	8936172.09960889	17793081.7762083	8462291.99313731	12573917.842793	11860367.5676496	11642278.8774271	7404112.7642685	9522199.06856461	9033078.94977378	10696848.1204879	7064338.54863398	9372025.50699876	7969542.12018425	10103496.4788831	8479078.09820599	147307.519694013	10720696.2516493	8483226.49151241
1277	60.8230666666667	2	517.282261574911	1032.54997021606	0.000870216061912288	0.842784194874886	29.44	AEPLEAYLK		AT1G22770.1	| Symbols: GI, FB | gigantea protein (GI) | chr1:8062398-8067447 FORWARD LENGTH=1173	False	39.2591561648954	GI 11h	wt	2.63159908309163E-08	102.992419055345	348228.101921883	794705.169873775	331143.977234573	16323.5963786621	38492.3992510616	7528900.1956468	13721928.7711384	10362353.8995847	8088262.86851981	11034777.6138708	10772315.9706058	9392654.50593048	10069298.4734991	11612487.2630179	9632294.64141768	14682837.1578903	7903969.7590689	12854470.4208195	13128621.6007182	11453159.7130618	7624618.10367412	9277042.57531633	7924428.99472303	9025809.86682532	7922657.70470385	8795495.31043466	7564706.7362235	9250739.47282528	7146007.28172525	341967.996661838	10240253.0472278	8918114.14232145
1369	53.76835	2	475.251568092537	948.488583251313	8.32513134128021E-05	0.0877726123329931	33.97	AIGIAMSMR		AT1G22770.1	| Symbols: GI, FB | gigantea protein (GI) | chr1:8062398-8067447 FORWARD LENGTH=1173	False	21.0480792160671	GI 11h	wt	0.00253843124131314	103.107576515004	341278.304769654	710759.004523741	366128.162738984	225243.641275199	399785.337850639	3531498.74232953	8997372.52041809	3582991.17649616	3364571.95983097	4892975.65763916	3046816.02013072	3575354.42832024	1704969.96018731	2760916.62448384	4065258.37780654	12696206.1945645	1583638.13797544	8316149.95843388	10589713.7682976	9819610.60253545	1033435.09461952	4063441.01843364	2574303.73494974	3790748.50596891	2785998.51396575	1757061.52214738	4968146.99673233	2942917.67715133	3469882.97860395	32549.1650328968	7732461.99296769	5637009.21116101
1518	58.29315	3	744.365860328125	2230.07575158374	0.0029515837359213	1.32353694279456	63.54	ELQPWIAKDDEEGQKMWK		AT1G22770.1	| Symbols: GI, FB | gigantea protein (GI) | chr1:8062398-8067447 FORWARD LENGTH=1173	False	85.1637258150211	GI 11h	wt	4.059033742565E-06	160.228062114816	45063.1071262052	1738387.09993189	96942.6069547816	80780.4536065279	303305.527606407	2908200.35409071	37575316.9343081	9012844.49538644	9294179.70748656	14136457.1208136	13906268.3576723	11240794.8129306	4699587.52513514	10131395.8449927	15018062.631081	62483018.3839373	4656626.04798639	37976758.1389791	46481179.6843692	41253868.9752683	644983.396210864	13250330.704479	8357544.45144036	11069437.6924992	9312522.91370885	4200547.0067957	15732672.4807631	1704138.02542895	10128542.1828265	2033922.28361881	21774818.9902421	24472301.6100003
2174	58.24065	4	558.525520877154	2230.0729776411	0.000177641098161985	0.0796570848099599	51.17	ELQPWIAKDDEEGQKMWK		AT1G22770.1	| Symbols: GI, FB | gigantea protein (GI) | chr1:8062398-8067447 FORWARD LENGTH=1173	False	5.37750632114736	GI 11h	GI 19h	0.103386831782477	109.127669843078	2549532.39959599	3193372.80072589	4395048.89707309	1363437.93068781	6205990.70255262	4702653.68081025	17645643.0858106	4386912.25136151	4896113.4263095	6389403.80596677	6275210.76881282	5146092.97816862	2280944.73696042	5824438.66184946	6776896.43910543	28822991.6190091	2188292.91048345	18384726.5014395	22789307.0564641	20918175.0229832	519696.336581778	7588638.5875536	3456065.77535909	5487989.0840494	5099347.17062755	2736975.14088555	7790596.03130904	1288931.31535534	5202677.84945938	294326.621456648	12268325.712804	13116277.499164
10133	58.29315	2	1116.04478994309	2230.07502695242	0.00222695242291593	0.998600773443777	41.39	ELQPWIAKDDEEGQKMWK		AT1G22770.1	| Symbols: GI, FB | gigantea protein (GI) | chr1:8062398-8067447 FORWARD LENGTH=1173	False	1810.29646904274	GI 11h	wt	7.73761336048118E-06	206.163595295523	0	11239.0002679868	0	37.5571052220032	729.135930524582	24689.590808201	4244838.34036431	727371.812626639	427508.938775267	1395532.00243368	1501444.59640008	979207.847006956	211421.679140715	752937.972781749	1580494.04586884	7552868.34940652	193030.158961811	4635275.01794396	5046549.33985663	4306141.32998962	199.10005173821	1081926.50179662	780808.186457708	933803.088561128	639757.114059845	58335.4684065937	1444664.82955551	17881.1780361816	952776.033198	127747.506772381	1909792.6003882	2210916.79459038
1820	32.72275	2	415.752335734608	829.490118535456	-0.000781464543592847	-0.942101406528808	46.61	VVASIVDK		AT1G22770.1	| Symbols: GI, FB | gigantea protein (GI) | chr1:8062398-8067447 FORWARD LENGTH=1173	False	24.3227244969865	GI 11h	wt	4.10629641400817E-10	75.1102429586559	111260.149046586	373899.85470361	29529.2024744622	331282.264582433	351193.983606829	2859931.91144161	4179986.24949944	4550035.92124637	4008969.76730988	6159838.36973467	5168916.74375956	5360051.39346517	6263170.78285018	6930699.5545512	4617528.35345709	3789892.53812987	3981767.31406963	6343289.26738563	7656736.00665921	7346640.39877506	3207229.73474832	4667510.05806038	4422717.01973443	4742114.56007486	4546573.65976029	5471939.88417783	3979058.69289775	4576039.9929803	4843490.16320743	10101100.889485	762458.639509309	3348861.35864666
2149	49.43115	2	585.326339003828	1168.6381250739	-0.000474926103152029	-0.40639262056895	28.39	ALTHALSGLMR		AT1G22770.1	| Symbols: GI, FB | gigantea protein (GI) | chr1:8062398-8067447 FORWARD LENGTH=1173	False	172.238941549037	GI 11h	wt	0.049056162046344	102.540179572585	63731.958515613	116740.20973984	10401.5397569402	11739.4928890056	23938.9980833171	2471710.70990954	6848579.36305404	2683575.13051561	1889494.16247255	3240461.94091159	2600927.56658539	2504497.84369692	1435313.48585226	2230818.92098841	4306178.18924996	12109323.6196434	1220987.45143717	7100634.09322853	10135760.4521897	8454405.34223556	77396.438448878	3147485.3994616	1901323.52640674	2887183.96368157	2415785.84142016	1244014.72270901	3586539.17867604	1633201.85167975	3385306.60074985	0	5821281.90759699	4945822.08862284
2437	56.3501166666667	3	979.092361055477	2934.25525376579	0.00105376579131189	0.359125596995615	31.39	QENTCASTTCFDTAVTSASRTEMNPR		AT1G22770.1	| Symbols: GI, FB | gigantea protein (GI) | chr1:8062398-8067447 FORWARD LENGTH=1173	False	91.9420139192973	GI 11h	wt	2.69321704737813E-06	98.5028189724398	285191.811379555	559574.304483452	173951.070945992	370532.01107828	90303.5598944915	1679170.14079075	38461143.6253954	9573327.28033397	9126898.85165794	12706190.079996	10911398.0063849	8968362.55322225	4773872.14181735	7000516.21940967	15918365.1690053	42858298.4564246	4803013.23513663	22123470.6998919	33803631.1126625	32444646.7461906	607234.907581576	9983584.18323192	5816509.72146359	9368509.18528053	6159871.96977043	5169292.67525866	18144500.8339183	8149778.27067671	11047208.7876022	1818149.88583449	16000617.9000412	18170008.0469458
32548	65.3658333333333	3	979.09263545762	2934.25607697222	0.00187697222145289	0.639676079002592	42.64	QENTCASTTCFDTAVTSASRTEMNPR		AT1G22770.1	| Symbols: GI, FB | gigantea protein (GI) | chr1:8062398-8067447 FORWARD LENGTH=1173	False	29.4437283479897	GI 31h	wt	0.0813760788449021	145.769273330664	53681.3716598516	6104.73313788968	10281.1770365409	7277.25527661061	11320.2147021592	7011.61760308685	315505.631352564	14833.526866611	41579.2659506473	63147.4644066088	34027.7161343346	26253.266174537	11858.9642012537	9716.75121376033	91107.6885740321	292038.206437442	7883.04858676634	300468.984539035	523879.166935695	704274.467609638	2601.02101094323	37905.8802039358	11477.5099200416	34045.6759772963	19753.2109038484	5440.39819376076	111139.981527377	1467.80440842503	14423.7099609363	98481.1320270494	29827.9194583366	109046.040067098
2534	66.87215	3	1104.15271967884	3309.43632963588	0.00262963587783815	0.794587870981719	120.43	DSVTCLNWKQENTCASTTCFDTAVTSASR		AT1G22770.1	| Symbols: GI, FB | gigantea protein (GI) | chr1:8062398-8067447 FORWARD LENGTH=1173	False	879.453468019198	GI 19h	wt	1.00370881606082E-08	211.498141129169	287523.855358361	682858.181592881	334771.368402381	57460.0909459686	29742.7140166529	11594523.7524026	19159143.5846081	15592035.2898338	18199736.4947425	14759034.2895226	17944401.9365059	16561976.6007559	16190270.4847099	12265946.748457	18101759.8398663	15342247.0096128	18499173.9981886	17452005.0691604	15702737.7214748	20746620.2149416	15782691.4011853	14005378.6871275	12424493.4447367	13339366.5576945	12798221.677606	12118708.8207048	13297042.6139169	12948829.0834308	14684308.2251556	1171463609.13748	12041810.4253739	13479375.4309371
47046	66.84755	2	1655.73009111958	3309.44562930539	0.011929305393096	3.60463646487192	33.08	DSVTCLNWKQENTCASTTCFDTAVTSASR		AT1G22770.1	| Symbols: GI, FB | gigantea protein (GI) | chr1:8062398-8067447 FORWARD LENGTH=1173	False	298.941592687198	GI 19h	wt	1.01378269480312E-05	208.792696082474	0	0	12519.0293895669	0	6294.94922369993	62146.2972619575	154594.412095738	194246.715198105	50921.373204408	71391.4239459491	238886.546417228	153754.682736767	210466.42288459	31761.2686935256	77165.9770221734	184306.037976508	214920.869650074	144453.758175883	80126.3369849085	38360.6286807892	28893.8442641842	61777.3888018103	97783.8692772182	56807.7157561476	56499.3603897156	52408.5442278937	116552.274467328	31776.0163070915	97793.3789837382	5325750.51744683	27448.2628951887	53557.9451832287
2599	32.72275	3	565.608573177987	1693.80389013332	-0.00540986668011101	-3.19390540606372	42.11	LPTTEKNGMNSPSYR		AT1G22770.1	| Symbols: GI, FB | gigantea protein (GI) | chr1:8062398-8067447 FORWARD LENGTH=1173	False	109.283926759878	GI 11h	wt	0.0785069255434692	135.418067494632	15762.3113772983	382044.474789492	2507.76099212709	81605.8438943821	88913.2777515191	3793396.87068722	11057296.3878919	2832770.7591476	3262501.33401462	4852965.82441216	2876547.52972667	2879365.02677275	1406727.29528127	3759148.93048112	6268432.90966696	20093565.5894927	1206712.12929576	13944090.1628719	15147982.3295582	11990594.6425196	151349.536508117	5954479.1550911	1902488.76055498	3682859.22963252	3593780.51168838	2467503.62153329	5633376.35618714	3678503.11168356	3953563.34630975	0	4989047.78886314	8642094.55040963
8317	32.7438	2	847.911403197465	1693.80825346117	-0.00104653882999628	-0.617861072079531	43.45	LPTTEKNGMNSPSYR		AT1G22770.1	| Symbols: GI, FB | gigantea protein (GI) | chr1:8062398-8067447 FORWARD LENGTH=1173	False	914.81711124439	GI 11h	wt	0.0018024403162501	122.310467812655	9940.24898972287	7326.08789250711	0	4129.2623865989	0	856093.32477888	3286146.93720553	855325.299667018	789727.742384342	1402623.02734478	851264.175545209	784399.505962975	365325.790322671	956872.104355238	1866631.21862876	6758808.80559913	329205.386657471	4514623.55034458	4415842.48793685	3554580.08591458	9781.63055712292	1831504.46761249	566598.280697868	1046045.58710626	1062428.07350011	609388.259256701	1779811.18358005	1083301.96909721	1045662.47249376	0	1261994.7968833	2577191.63943111
2626	67.20035	3	693.012375724672	2076.01529777338	0.00209777337704509	1.0104817142035	81.48	AMVHALFLESCAGVELASR	[2] Oxidation (M)	AT1G22770.1	| Symbols: GI, FB | gigantea protein (GI) | chr1:8062398-8067447 FORWARD LENGTH=1173	False	963.848321001136	GI 19h	wt	2.16163198785146E-07	215.47030700345	32671.9687116346	274115.391002226	16774.0409729953	520898.450815352	146048.701941758	10000742.4193609	10202138.3261033	8898748.92994544	8569193.20529236	8136909.10919269	7926167.41441697	8036720.57112168	7558881.30860074	6893120.05004036	7835465.18744598	8691902.53520366	8643133.93208946	9342494.27804805	11925253.6645398	12177517.4100642	4103441.31210993	7617102.22985393	5219617.67749319	7100921.70978078	5887833.79319021	7668173.52461515	8329153.46093896	3889652.1830838	7911239.12477781	926901787.880816	6192477.13111198	6233525.69690437
8515	67.20035	2	1039.01437004279	2076.01418715181	0.00098715181411535	0.475503630764655	52.48	AMVHALFLESCAGVELASR	[2] Oxidation (M)	AT1G22770.1	| Symbols: GI, FB | gigantea protein (GI) | chr1:8062398-8067447 FORWARD LENGTH=1173	False	531.458799365338	GI 19h	wt	1.95952209347539E-07	190.95244423369	4122.92171508454	0	885.903684739243	36469.9020930314	0	1329769.58673806	1431745.22958664	1765465.83031829	949352.152587159	1220414.72142205	1339321.58133423	1438673.25999798	1710292.79529383	803576.814309892	1093572.55736886	1328885.8691034	1947411.40639765	1290731.11346557	1667176.31409738	1735625.22878183	632806.41902223	1118647.23213618	894157.803988151	1014002.11245401	740833.076741305	1258644.86227719	1448998.50686681	559113.319176655	1280447.79914916	17497030.2250851	943977.368788163	598629.755580364
46720	72.52575	3	693.011700802933	2076.01327300816	7.30081587789755E-05	0.0351674829326593	49.89	AMVHALFLESCAGVELASR	[2] Oxidation (M)	AT1G22770.1	| Symbols: GI, FB | gigantea protein (GI) | chr1:8062398-8067447 FORWARD LENGTH=1173	False	53.1790200557477	GI 19h	wt	0.0172894426231889	207.504012354273	21600.5606495917	12079.4170086576	25932.3499945929	6002.30573613519	6843.07271377485	28966.1769382337	140017.561148397	39585.8607670216	39246.4241490536	64918.5432452154	73316.1876091833	71261.5484723069	37081.8739100034	32440.1170538137	55222.624681443	106549.306786347	66704.6911755963	67860.0117948865	81529.7599904108	72565.7335862649	57281.2732497668	54928.1348183117	58084.444339506	28702.9727890476	61840.6734263985	50431.6167716105	93716.5660105376	27309.4030157989	50853.106493757	3630919.11374004	68674.8923703521	74519.3665373811
3135	69.5874	4	628.856309724724	2511.39613303138	0.00133303137727125	0.530793237794095	42.46	VVASIVDKAEPLEAYLKNTPVQK		AT1G22770.1	| Symbols: GI, FB | gigantea protein (GI) | chr1:8062398-8067447 FORWARD LENGTH=1173	False	29.1123901440868	GI 3h	wt	1.35016997582227E-10	95.319163163376	26617.5992385451	259752.202757556	50800.4058934387	276960.242042071	208994.93766793	6678451.90636161	5173789.061095	5320235.35534788	2798201.22313005	3992469.87536597	4588519.64773128	4159619.35699802	4702598.50463256	3110695.93881375	3556269.83240406	5619792.21815129	4313345.87149013	5196728.02305111	3405535.53266655	2491907.29966412	2661783.75567565	4043481.9676377	2381788.15809776	3492371.30089562	2281215.12849124	3645986.78832226	2825356.68625329	1340214.24957141	2261407.68623763	11536638.8670664	3866746.98592386	2396092.28508287
3548	69.6494333333333	3	838.138685474848	2511.3942270239	-0.000572976096918865	-0.228150546827151	71.13	VVASIVDKAEPLEAYLKNTPVQK		AT1G22770.1	| Symbols: GI, FB | gigantea protein (GI) | chr1:8062398-8067447 FORWARD LENGTH=1173	False	154.788992612286	GI 3h	wt	1.02930830525594E-09	179.153837757034	210137.507028739	17251.2172191867	76.7997464894477	15839.6353004708	7146.40581969827	10920011.5241504	9013982.05063556	8096017.7366188	4735405.05156144	6001729.09929061	7044242.51340937	6240954.12749804	7832869.05016718	5456382.41865274	6211802.3525728	10026659.4060606	6483949.91780272	7896244.67306339	6519293.03953927	5180197.88728352	4045224.78652106	7161108.70747495	3812992.34947352	5371605.10499186	4450235.76416205	5791404.80251566	4164176.30004322	1981496.31565574	4261376.23553504	19310543.8371722	6128125.30006302	3893319.26259353
3201	42.35245	2	483.248764738229	964.482976542698	-0.000423457301735652	-0.439050896817563	23.37	AIGIAMSMR	[8] Oxidation (M)	AT1G22770.1	| Symbols: GI, FB | gigantea protein (GI) | chr1:8062398-8067447 FORWARD LENGTH=1173	False	2.52405099821948	GI 11h	GI 15h	0.425073390842441	82.3946901564485	2013003.34620562	2962846.1970498	3199870.3483503	3909533.97764804	4453660.42871122	3417546.35662101	6045222.80831438	3038666.5079956	2209586.312466	2810269.16928616	2623586.05060007	2702454.72747865	1733086.87676264	2489804.14093313	2880270.2553648	7532128.91355493	1650604.73681617	6222530.92116782	6278569.49535582	6245080.72517873	1237332.39126429	2885863.33723025	1840764.23343474	2729551.12237531	2371604.00717937	2797947.75234206	4744708.06211009	3182540.3532104	2815606.59485446	51460.2890013577	5171441.24593825	4566413.42232631
3294	50.7479833333333	3	984.424650140584	2950.25212102111	0.00302102111254499	1.023988487123	51.77	QENTCASTTCFDTAVTSASRTEMNPR	[23] Oxidation (M)	AT1G22770.1	| Symbols: GI, FB | gigantea protein (GI) | chr1:8062398-8067447 FORWARD LENGTH=1173	False	270.544569059968	GI 31h	wt	9.74262753916655E-07	177.035197977383	22076.7836908554	218863.238811459	14722.0268567786	7732.00496930384	0	7617731.12964981	17946976.8611492	12832695.4637241	9992025.65328462	10565296.5290616	13728365.7930999	9280007.01921405	9512645.51176802	8766847.26925422	11763459.909512	12369141.1111676	10120244.1553297	13193255.3759442	11984553.065213	14895725.8272641	5072037.40728639	8950780.92843863	7090586.54724567	9782250.03571774	6049228.59858034	12054262.4258122	9205467.08290976	10037765.2626374	9471072.7917458	2008486.81641202	8712019.95007833	10709415.0353071
3501	28.4815666666667	2	460.727263247521	919.439973561283	7.35612828748344E-05	0.0800066245491787	21.85	TFPPESSR		AT1G22770.1	| Symbols: GI, FB | gigantea protein (GI) | chr1:8062398-8067447 FORWARD LENGTH=1173	False	50.9301516058813	GI 7h	wt	1.9047652344284E-10	130.977038174955	58909.4085579686	1705716.87304179	18498.7682797133	211652.27791156	702154.138565089	15319906.7539767	18601982.651588	23296341.0828162	15056433.0325023	20417785.2356753	26327804.0591504	29092085.5646105	29847026.9996752	34837926.3153002	17250285.5134529	20773151.3633072	19342697.6581117	23264623.4024932	24198551.5250171	26303937.0081598	14918626.8102374	17883420.0331113	22443497.0440114	19334079.7697655	14635522.9413304	25545612.4980726	17331609.2324822	17024223.721522	17039501.5539554	11068463.421799	5649355.5507316	15698845.1031717
3803	31.4688166666667	4	644.82646017223	2575.2767348214	-0.00116517860078602	-0.452447714782945	---	ILTHYNRPIYKTEQQNGDTER		AT1G22770.1	| Symbols: GI, FB | gigantea protein (GI) | chr1:8062398-8067447 FORWARD LENGTH=1173	False	54.4413166819729	GI 11h	wt	1.13598019879646E-12	76.5292284225686	88246.4318873925	281247.486444753	10538.2551843699	141991.989462148	123683.586304826	6025821.1618502	5466802.29102816	6429910.74224891	5116659.5919251	7724403.03158075	8355803.02581826	6673926.16225379	7763979.48548958	4357770.63992608	6672996.77533488	7998971.28577991	7721133.74075986	7429162.55620882	5406345.99668333	6597566.48331444	2378630.23601276	7885496.75097142	5973231.40392932	5656953.51251228	4295203.85418463	6508425.20615675	3993297.43934331	3000439.1497181	4500122.85640966	2570003.8578083	2546104.72684781	4463551.85588036
4587	31.4911666666667	3	859.433193969158	2575.27775250684	-0.000147493165059132	-0.0572727180469073	37.5	ILTHYNRPIYKTEQQNGDTER		AT1G22770.1	| Symbols: GI, FB | gigantea protein (GI) | chr1:8062398-8067447 FORWARD LENGTH=1173	False	166.919043837264	GI 11h	wt	0	52.0700805168428	27434.4245623314	87638.2476509426	50030.3622347776	24153.5934367858	59249.4847366093	6524707.94255576	6386383.66702287	7092583.33855993	6228689.25884097	9322879.00851625	8283932.98750006	6895765.44791364	8688243.9955511	4920903.50656551	8036727.66789127	8952767.74319058	8418236.48231689	8960658.61200062	6903064.42913463	8245675.43984472	2207621.19143386	9478803.15933557	6676552.36069554	6409152.57120028	5362697.40298512	6219672.02698365	4508503.84216345	3464205.32392937	5157331.43836262	2279015.93342607	2810889.3206326	5169879.14399699
4488	72.5854	3	687.680329694736	2060.01915968357	0.00085968356779631	0.417318413043374	79.51	AMVHALFLESCAGVELASR		AT1G22770.1	| Symbols: GI, FB | gigantea protein (GI) | chr1:8062398-8067447 FORWARD LENGTH=1173	False	953.719720476089	GI 19h	wt	1.93201134646159E-07	213.564885286861	170257.790674871	264735.259670568	119402.893769933	66025.869883336	87633.3983467967	5581836.96446922	15830934.2662448	7307139.61676743	9500944.25571087	9578252.13070327	8207416.0978594	8712695.45445099	4897561.14276243	5671829.06625262	8486440.4060802	16924365.1181615	6466503.092007	11307521.84508	17774359.5470174	10881055.3059111	2993996.29891893	9012964.98484752	6148468.80038838	9248570.61070222	6560367.23690855	3231478.9489361	10726999.4818564	2014994.95259128	8327318.91988536	650985426.896524	10200274.6239696	11027767.1670693
12979	75.1491333333333	3	687.681431992596	2060.02246657715	0.00416657714822577	2.02259229844015	42.81	AMVHALFLESCAGVELASR		AT1G22770.1	| Symbols: GI, FB | gigantea protein (GI) | chr1:8062398-8067447 FORWARD LENGTH=1173	False	386.440666460542	GI 19h	wt	0.000372206026327038	217.476850726999	36483.6018447109	21243.7936569503	27888.8372298522	72015.9234950291	21264.2291920834	242708.701314723	1143450.74971349	490839.596973718	619445.290866701	828049.903595495	540573.160219023	643066.763417879	396211.700448302	276063.714992486	614955.958367166	1108356.43089012	333599.719545113	828178.549686916	1195851.563815	795647.255867727	225480.272341075	558326.534585961	484453.289692081	606350.689926297	470413.537837719	173074.318615616	601001.98753256	241275.137356024	501747.193725072	67615739.7713264	470046.748901091	796055.854493782
16034	72.6908666666667	2	1031.01746652165	2060.02038010955	0.00208010954929705	1.00975294699909	45.7	AMVHALFLESCAGVELASR		AT1G22770.1	| Symbols: GI, FB | gigantea protein (GI) | chr1:8062398-8067447 FORWARD LENGTH=1173	False	1252.01701650725	GI 19h	wt	4.91835683291697E-10	197.899121435845	890.819104679679	14695.8821635217	792.387678104101	4214.31939322708	1326.15110355994	426181.08335309	2003085.41639844	781600.321895584	746610.230845542	1111324.66212166	1075777.45331795	968680.452517117	595209.42538048	483139.142433783	889319.222294453	2494450.85359222	783306.400684233	1245308.94731713	1877568.32929379	1014098.41806887	266428.451639942	943037.56716924	722177.216629775	995738.875131868	555452.252604558	287016.170346287	1367369.17959012	94043.2983707503	795791.537550391	24899441.2312363	1054217.84977491	1182982.29621842
4585	26.4819	3	570.942021618398	1709.80423545455	-6.4545446093689E-05	-0.0377501952087084	64.79	LPTTEKNGMNSPSYR	[9] Oxidation (M)	AT1G22770.1	| Symbols: GI, FB | gigantea protein (GI) | chr1:8062398-8067447 FORWARD LENGTH=1173	False	143.290271678457	GI 3h	wt	0.00255215623901273	215.881709450725	1544.25951386512	139689.916813358	156.639018138051	757.576622812828	1516.97148563717	11312432.123564	1519767.0568172	2449774.43317314	2303620.3131651	3000255.03336146	2041519.68601179	2482331.80827416	4650378.70567157	5126470.70885588	3706731.89379552	2401977.77125773	2297765.24745563	3963950.02112086	2738322.72468809	3622356.02557576	1281191.9643033	3176264.42662968	2958519.98988533	3062086.13783222	3535938.43812924	4906509.08480883	1695999.53752179	3067532.38274965	2556059.26193288	0	287286.481949184	1507780.15059652
14785	26.4819	2	855.909688128886	1709.80482332401	0.000523324011282966	0.30607246179166	---	LPTTEKNGMNSPSYR	[9] Oxidation (M)	AT1G22770.1	| Symbols: GI, FB | gigantea protein (GI) | chr1:8062398-8067447 FORWARD LENGTH=1173	False	879.689064726983	GI 3h	wt	2.96376390096498E-09	210.504255577099	6.22724304052124	5577.2082385824	273.330430095682	0	0	2938579.2263193	341457.682801965	611201.872890658	519778.006436395	741116.138756297	476850.541070227	578323.500810568	1274674.90789196	1203943.90574232	923982.276773997	565677.997141732	603791.819729711	1012267.46338807	587521.513552882	886948.339062542	279879.776908164	776157.299065482	731742.848565185	748098.977912822	885117.678176141	1123947.89592036	405440.542520912	740266.222470995	560162.045609542	5726.99586624987	18982.5119329685	333099.23544977
5631	29.9969	3	597.597521057583	1789.77073377211	0.00013377211007537	0.0747426011329998	22.01	LPTTEKNGMNSPSYR	[9] Oxidation (M)|[11] Phospho (ST)	AT1G22770.1	| Symbols: GI, FB | gigantea protein (GI) | chr1:8062398-8067447 FORWARD LENGTH=1173	False	60.7364594020648	GI 31h	wt	0.0704463945450375	94.4262198553295	21869.567108633	130288.449564018	4729.44110199727	35978.6956196292	69821.0256543123	2576054.87984481	2792891.31064666	2860190.94653141	1302157.4187257	2260354.2529549	3645930.57658517	2660953.46013742	3287575.12668506	3170538.72753795	1801075.21443895	3629697.34271145	2622016.4010209	3528470.48934742	2344222.5222621	2680567.55280784	1884850.18794664	2343904.66030324	3024762.0209515	3011986.44884564	2486392.53690584	3487576.98712868	2183926.01411703	2969268.64192291	2109720.40517357	0	1198764.72213874	1594496.84855437
9703	29.98115	2	895.892856785292	1789.77116063682	0.000560636823593086	0.313245073750282	---	LPTTEKNGMNSPSYR	[9] Oxidation (M)|[11] Phospho (ST)	AT1G22770.1	| Symbols: GI, FB | gigantea protein (GI) | chr1:8062398-8067447 FORWARD LENGTH=1173	False	788.467164397818	GI 31h	wt	7.94371503631819E-06	191.439438427106	1469.43068646033	13008.0887270411	259.037709562251	0	28.5069043603044	1888019.63396481	2130159.24047106	2188289.5560617	899618.158316457	1725046.28905362	2613955.44950521	1737281.54967818	2594314.23580214	2265867.04549582	1392858.23269642	2677242.18814979	2133312.36484854	2793804.61714714	1639127.57384135	2168463.51236078	1300203.3523809	1883766.3527993	2364386.04242548	2103053.78055851	2018733.51092809	2420276.46425188	1676955.12757325	2306687.89376528	1458280.80320581	13.3189813595196	896548.66120435	1314338.94637755
5654	36.4451166666667	3	592.266696975797	1773.77826152675	0.00256152675206067	1.44410973273603	38.48	LPTTEKNGMNSPSYR	[11] Phospho (ST)	AT1G22770.1	| Symbols: GI, FB | gigantea protein (GI) | chr1:8062398-8067447 FORWARD LENGTH=1173	False	69.1974516964233	GI 11h	wt	0.000206346848174555	117.641350177276	101042.113791061	160173.152961668	13801.345351523	20146.7904055393	42499.4420333715	404065.209966984	5085037.10509833	991107.072842924	1009237.91611343	1398177.55521724	1150673.35130337	795449.393690758	293062.18653069	939772.452790242	1200211.77789038	8368105.43847064	340099.031996877	4216120.85933936	5964985.16916356	4476097.87598194	97189.6536646646	1458583.41298486	648781.216010928	1120404.79526553	967604.36860086	552173.356039975	2461090.66675695	853357.126414293	1101033.01165793	89624.8190200646	1611231.12063249	2398096.79838162
8206	36.4233333333333	2	887.895367891461	1773.77618284916	0.000482849162381171	0.272215456768954	---	LPTTEKNGMNSPSYR	[11] Phospho (ST)	AT1G22770.1	| Symbols: GI, FB | gigantea protein (GI) | chr1:8062398-8067447 FORWARD LENGTH=1173	False	331.705866907731	GI 11h	wt	4.60195550933129E-06	201.729892035361	3910.55554666006	66143.5411765509	716.807744971501	35.6550873883641	1027.03307167065	295127.713202097	5486589.8745682	1064353.64237401	919116.005061596	1273872.9607878	1102126.27727031	707071.280202874	237949.294482681	891924.586876939	1167150.81907257	9358695.86951836	300984.368477299	4230953.77223454	5419641.41818521	4517348.68710056	22542.1368547751	1517008.34255184	622627.719122736	1057745.12565613	988645.420281342	444650.759227193	2701095.429915	895491.400611114	983810.850212423	21572.4131923133	1440629.11599567	2481958.34884337
7891	60.8723	3	780.766243981931	2339.27690254515	-9.74548470367154E-05	-0.0416602424752243	57.38	DIMNQSSIPIKVTPKLPTTEK		AT1G22770.1	| Symbols: GI, FB | gigantea protein (GI) | chr1:8062398-8067447 FORWARD LENGTH=1173	False	124.993869981988	GI 11h	wt	0.0858060294812064	130.238459484022	8004.60197896437	19504.3148140187	8340.25133258591	103947.530342681	17165.7303786373	1362945.50076727	3650245.68771974	1159868.73520149	1182286.36326051	1765899.35569895	1041457.71175182	928226.316166228	571339.486029249	877367.565812938	2105595.15860964	7059677.70197337	466664.214875507	4846163.50861962	4034341.58707428	3212494.41080212	18764.7758620262	1823084.07074556	666959.094911788	1206180.09873391	1267724.60624994	757656.033763182	1597615.53959597	1090586.6722758	1253991.08439332	0	2214372.66331124	2651144.80500173
8545	53.9281666666667	4	589.824603776452	2355.26930923829	-0.00259076171278139	-1.09998413040184	36.84	DIMNQSSIPIKVTPKLPTTEK	[3] Oxidation (M)	AT1G22770.1	| Symbols: GI, FB | gigantea protein (GI) | chr1:8062398-8067447 FORWARD LENGTH=1173	False	15.7149628210364	GI 3h	wt	0.244560892368411	87.5948393597735	45034.2174968419	139155.399679987	73152.5317605782	28546.8062356782	235354.086813257	4187050.97905121	1277808.54894902	1000231.30264019	829655.323271315	896568.871627596	1120069.06630798	771455.935498684	1264598.35518539	879069.350292854	1053538.19536642	1620299.38538358	944565.938942153	1245057.63622944	933164.491369209	977656.827693183	657705.446619088	1537638.01831609	654973.732077274	828786.104357727	1086004.44122582	1459937.48290485	551592.486767294	1070740.29950706	694089.642583821	0	1000607.59002185	770473.920814719
9504	53.8738166666667	3	786.097004625906	2355.26918447708	-0.00271552292042543	-1.15295517278724	30.29	DIMNQSSIPIKVTPKLPTTEK	[3] Oxidation (M)	AT1G22770.1	| Symbols: GI, FB | gigantea protein (GI) | chr1:8062398-8067447 FORWARD LENGTH=1173	False	538.575604424944	GI 3h	wt	7.7715611723761E-16	86.9114044648273	1205.73076653028	3376.35103325799	8899.646479066	1357.20459831198	4391.79088893533	5270564.57883916	1591406.03672656	1295836.58941368	1030394.50369715	1168996.96718074	1343362.43658452	933670.014046741	1619791.55000678	1111619.04569081	1475275.98735534	2021032.38621702	1283094.83067987	1769512.94269558	1187072.74463649	1251268.12819089	753092.718669701	1986872.24710494	881486.773473333	1080405.12057839	1464031.12286046	1736714.18989378	614111.912916322	1382487.11366516	913534.860435658	126726.052382382	1179098.13464908	917430.149914431
8677	34.98545	4	753.111864575707	3008.41835243531	5.24353094988328E-05	0.0174295275024862	45.39	SEYASTTENIEANQPVSNNQTANRKSR		AT1G22770.1	| Symbols: GI, FB | gigantea protein (GI) | chr1:8062398-8067447 FORWARD LENGTH=1173	False	20.2259131395348	GI 11h	wt	2.68204559904506E-05	71.1123717757332	261218.399012653	173993.969965793	58314.2105310917	184825.840372864	18502.2192956197	1429664.90503418	2468606.91016148	2146642.62601481	1366424.59565713	1956549.53825157	3212601.48151086	2345094.2033057	2482521.84373416	2464764.52854292	2256649.32918649	3179906.47051017	2486283.83224466	2946223.49032405	2837439.18718153	2644668.42263609	1447794.8300391	2273566.36277306	2095393.38797085	2196412.16560528	1995997.6157185	2602344.24683102	1993614.90617532	2151443.51075933	1825958.95669567	23891.0806802476	1801341.4925251	1707561.47554597
11690	67.1071666666667	4	1010.44881628401	4037.76615926853	0.00495926852772755	1.22822234453279	61	DSVTCLNWKQENTCASTTCFDTAVTSASRTEMNPR		AT1G22770.1	| Symbols: GI, FB | gigantea protein (GI) | chr1:8062398-8067447 FORWARD LENGTH=1173	False	63.9990256759121	GI 19h	wt	2.9304990514345E-05	151.62632317996	49934.6171952044	27545.1500018349	25792.6069742912	58366.164516193	50090.2207347596	161929.472889487	2766424.42491912	997793.804349731	1377067.71284543	1606458.13334581	1133061.35935795	1125171.2235986	402339.809555728	633797.581169714	1982858.51009355	2970816.85041349	379236.541231863	2287039.88898331	2575043.77517021	3261120.66844421	76954.2187551216	1192168.0324242	581023.51335908	1035305.98446416	771056.318962997	384859.273171664	1488409.20966563	545176.278806663	1113813.98501339	10018175.5639384	971563.522416914	1544759.35004518
13068	51.04605	3	534.958703382527	1601.85428074694	0.001780746941904	1.11167972201186	23.11	RASSLYNLIDVHSK		AT1G22770.1	| Symbols: GI, FB | gigantea protein (GI) | chr1:8062398-8067447 FORWARD LENGTH=1173	False	42.5455263745337	GI 3h	wt	0.0259542819490316	175.294252104729	9634.60237167678	0	41102.1338751969	0	25.0264187806835	1737002.34201412	297773.077598159	104927.545828419	7351.33264487958	12631.6142238363	257785.572401724	167043.708562321	208507.174526714	34367.9806326596	209944.017244267	252636.705953706	301828.644205506	20594.6983428133	46297.5406549684	140103.564644577	25703.1768986699	192995.887617325	29705.3572031691	90042.1060386135	153428.04924154	156143.211486343	68298.9778528049	7114.60982953119	9738.51202201833	0	211498.790706596	102198.897665279
13306	29.1374166666667	2	557.329127468031	1112.6437020023	-0.00039799769729143	-0.357704406369863	34.49	VTPKLPTTEK		AT1G22770.1	| Symbols: GI, FB | gigantea protein (GI) | chr1:8062398-8067447 FORWARD LENGTH=1173	False	8.50570409419954	GI 7h	wt	0.344588895133513	101.753627216023	261328.758921533	38196.1079378919	38834.8974197528	104666.26512169	34582.2677047381	898440.280481594	360786.602106773	577297.567747504	471004.066391636	594952.711571664	518123.808751299	766919.991491016	1073558.61120968	862443.323511746	841349.113151088	423234.052626293	573870.103555606	598906.77576769	393303.419168155	553046.970604012	358200.876149324	548952.828318309	727028.673368842	638600.378061076	503409.721116439	796290.377163781	352072.63558886	510236.21142076	510003.240957405	0	105456.617889326	337012.323896094
14025	31.99005	4	448.962171404196	1791.81957974926	-0.00142025073591867	-0.792629808400879	20.55	DDEEGQKMWKINQR	[8] Oxidation (M)	AT1G22770.1	| Symbols: GI, FB | gigantea protein (GI) | chr1:8062398-8067447 FORWARD LENGTH=1173	False	120.922680532911	GI 11h	wt	0.00290543678299726	148.006864954634	4327.33165770807	11455.9586221984	347.218088686796	297.919918600194	88.5875672599288	215689.742715526	299699.329052159	282875.695437578	143396.725517222	337814.001527038	456837.317444508	334883.585114014	343207.599870821	459841.159021881	317584.70514598	465177.219151945	265756.861756242	453681.533518006	431804.085937229	380862.131161664	154245.893517535	274249.632187472	235580.84002479	298571.919905028	297551.975248059	348180.0255211	196665.893765484	267477.48032257	293940.312503697	0	106056.010202714	261384.093601589
16385	32.9750166666667	4	731.58812932826	2922.32341144552	-0.0026885544812103	-0.920004951264783	26.57	TEQQNGDTERNCLSKATTSGSPTSEPK		AT1G22770.1	| Symbols: GI, FB | gigantea protein (GI) | chr1:8062398-8067447 FORWARD LENGTH=1173	False	2.4483104415849	GI 11h	wt	0.257960392401795	71.6406128106634	335574.280236673	917753.671515975	801.410667000457	592275.263026531	943564.263248996	664188.901857139	1459672.34945096	1111921.36986325	1070626.87223285	1165826.69472367	1323228.83057051	1240556.73844777	1259850.05095238	1298652.9181757	995731.867468355	1488119.51582695	857700.344195508	1509265.80221135	1707916.9368273	1267707.36282829	706708.777795005	955421.139334832	764398.55629199	1079249.67489573	934946.02924298	1341055.31674352	1013149.37885723	974062.811099981	987174.416023663	38058.042276594	509038.94712071	914618.119842281
20929	41.73595	3	688.339477076845	2061.9966018299	-0.0112981701036006	-5.47920796210362	66.18	INGSSKEYGAGIDSAISHTR		AT1G22770.1	| Symbols: GI, FB | gigantea protein (GI) | chr1:8062398-8067447 FORWARD LENGTH=1173	False	6.33981793600161	GI 11h	wt	0.375425178568337	59.2762480829246	52957.0516642592	82835.7725390718	55599.5300983051	49057.6520590759	90787.2797238293	428245.093630706	485396.054939551	347305.387011802	241620.760902574	322088.119270591	351513.294522583	310263.991753457	386573.545696185	289999.227537787	297985.012850336	571457.966346026	349500.522865577	416614.397246769	390238.253524525	372172.947408373	146847.844622076	489705.985596103	282474.180025187	295447.448131237	240717.659259998	363176.524035161	257513.877603979	282067.321683959	247792.742160975	0	303710.400989945	313314.880795204
24412	41.6597333333333	4	516.509035201326	2062.00703493779	-0.000865062214415957	-0.419524199890775	25.14	INGSSKEYGAGIDSAISHTR		AT1G22770.1	| Symbols: GI, FB | gigantea protein (GI) | chr1:8062398-8067447 FORWARD LENGTH=1173	False	3.41145794126867	GI 11h	wt	0.490100625348601	60.3679595988944	169245.763792262	211275.20603574	175245.379582476	119223.756596362	201875.609988078	597714.429273634	587786.508854403	440916.965062735	437200.421088018	530905.070413725	505548.341731454	380320.89719268	578128.444601155	567855.402301313	431146.228074414	701634.722183413	527689.890652305	570499.941681511	592012.812252963	599553.143486913	375439.101999974	626612.319826567	476186.589954007	507175.482763274	404566.883971079	605971.552393421	366518.986545807	517901.062626489	447095.933401938	0	406093.806430334	452421.321187114
24239	28.36185	3	446.234616597312	1335.6820203913	0.000420391297438982	0.314739154480366	---	SATKNLAMSELR	[8] Oxidation (M)	AT1G22770.1	| Symbols: GI, FB | gigantea protein (GI) | chr1:8062398-8067447 FORWARD LENGTH=1173	False	22.3149630427971	GI 7h	wt	0.232069713300561	124.894401432099	1544.12227727557	8887.49767973402	822.65697772373	5179.15621041821	6224.00906757425	110675.510931781	6078.22485922918	56600.041439589	44009.6788948294	79378.5458376289	36761.1125218016	89168.0226853344	98453.2715966016	174986.759999934	106230.818817614	15836.4121348764	53224.7981474807	93614.6534049627	89909.1683419073	108242.759298773	27905.2559685281	51768.490708699	103769.869002404	84951.8925115274	100003.571527424	135838.656192106	41452.6099741128	54619.5801391794	74844.9285140414	0	2224.49928339272	26863.5794560416
43597	28.3701833333333	2	668.847781472803	1335.68101001185	-0.000589988153933518	-0.441713170214757	31.42	SATKNLAMSELR	[8] Oxidation (M)	AT1G22770.1	| Symbols: GI, FB | gigantea protein (GI) | chr1:8062398-8067447 FORWARD LENGTH=1173	False	164.471286219228	GI 7h	wt	1.27146926369726E-05	132.75348926026	884.057575339461	40.0775398184077	445.880494498614	59.7309593087394	583.955169092993	62530.8959276149	1678.23964447122	32062.8129310117	19113.42038923	47446.6509163378	18453.8141467906	57175.6482219585	59861.0470993414	124581.711969801	71123.8934824376	3541.59089934074	26908.2214179574	54863.1400669534	48452.1606383763	68706.6111793241	1164.97167359085	28730.7212874669	69525.0938234049	51580.2294688552	59579.3738644603	84939.3480288649	17463.867998838	32640.6939109631	38937.6656792561	31255.3577594913	1388.73429104567	8927.50984705032
60174	39.75845	2	888.919978019333	1775.82540310491	-0.000596895093394778	-0.336122510535817	27.22	DDEEGQKMWKINQR		AT1G22770.1	| Symbols: GI, FB | gigantea protein (GI) | chr1:8062398-8067447 FORWARD LENGTH=1173	False	Infinity	GI 11h	wt	0.625835952940602	223.606797749979	0	0	0	0	0	0	0	0	0	0	0	0	0	0	0	48669.1572177734	0	0	0	0	0	0	0	0	0	0	6189.86491055731	0	0	0	0	0
290	59.56345	2	575.335215885083	1148.65587883641	0.000578836406248229	0.503925247416025	44.94	EISGLAPPLPR		AT5G57360.2	| Symbols: ZTL, LKP1, ADO1, FKL2 | Galactose oxidase/kelch repeat superfamily protein | chr5:23241597-23244415 FORWARD LENGTH=626	True	175.095466044443	GI 3h	wt	3.80806497446429E-14	197.203187829466	29542.0684579602	2619935.01779347	129369.899075374	29916.6246609233	85998.2985636745	82552810.4311023	141364703.463412	102888800.107796	63875163.0244204	116178208.43878	90777568.4696884	73563600.3305068	79225695.5981281	87212377.7675067	66510481.7152901	71418120.2812372	55007250.6808596	66857083.1133041	63677068.167771	72066162.5745719	50118258.4277268	58792957.8598655	40310152.2175358	47522251.6869368	34260896.0885664	51292362.8173364	48134695.23582	45127054.0203315	38516500.401283	104687647.519097	53091322.8386707	49716683.202927
18792	63.2966833333333	2	575.336509531636	1148.65846612951	0.00316612951132811	2.75637914292313	30.86	EISGLAPPLPR		AT5G57360.2	| Symbols: ZTL, LKP1, ADO1, FKL2 | Galactose oxidase/kelch repeat superfamily protein | chr5:23241597-23244415 FORWARD LENGTH=626	False	30.5642807044149	GI 3h	wt	0.0949681817633109	71.3756977701346	11323.6421958773	3834.60071664816	35679.3205356058	12516.019692086	24701.9287087549	938524.595632008	645038.092149847	430338.687089177	122320.514655781	555131.492196104	561105.858864876	320731.05086837	314302.154770384	268833.562376967	152683.493598059	317029.438037461	198426.547383939	271286.148024596	282386.490221494	428295.946638559	236440.848352856	162780.395931251	108482.776510675	88196.2674896516	72349.6480596553	201383.146254764	249791.645687596	140044.781497899	104205.487968991	0	114621.37283883	289612.212120547
304	65.8200666666667	2	630.833108413064	1259.65166389237	0.000663892367356311	0.527044687263624	58.26	ELTTLEAAAWR		AT5G57360.2	| Symbols: ZTL, LKP1, ADO1, FKL2 | Galactose oxidase/kelch repeat superfamily protein | chr5:23241597-23244415 FORWARD LENGTH=626	False	100.90495074421	GI 3h	wt	5.26745314033406E-12	161.463798492698	216897.837588141	2309256.64164231	265007.654781745	156146.34295698	31318.4080179104	38969408.2883332	112547919.095863	59976647.763326	35422263.086101	53641960.8813771	87223761.633992	45079660.6467031	34889489.4655748	42689358.8318483	30691449.1459874	47156415.9112196	35164436.5244615	32951296.0025432	31635676.7913899	35938753.2613571	37089378.7094347	28623360.8233693	25561859.7677424	24886029.8524719	16795616.1947385	43681060.1341618	25516033.019275	26755011.4871931	19994251.5051527	170245688.265845	34681012.2022907	29056292.4563271
7799	65.8200666666667	3	420.891031027516	1259.65126368191	0.000263681906972124	0.209329335643066	50.54	ELTTLEAAAWR		AT5G57360.2	| Symbols: ZTL, LKP1, ADO1, FKL2 | Galactose oxidase/kelch repeat superfamily protein | chr5:23241597-23244415 FORWARD LENGTH=626	False	81.7642139218332	GI 3h	wt	2.22044604925031E-16	43.8171606773807	4100.2415686471	5370.27354950991	5522.19235930679	4889.52212494469	6847.25802315086	261656.670634222	740420.93929843	436242.629664885	284492.904607315	462702.400032376	600127.52557566	330699.785640563	282549.530997139	371543.753450629	242327.148638382	317500.056358718	236318.112799297	283463.430444474	294222.906925764	303130.337874419	197908.634451767	225207.656906359	134705.944163102	189580.264924551	140611.170863862	215456.392950459	188114.387085046	184641.204322502	161752.324969609	40010.8243859335	232177.724987455	212664.555132999
368	72.9688666666667	2	711.865078819226	1421.71560470469	0.000604704692705127	0.425334678683932	82.48	SIDGIYSALAAGER		AT5G57360.2	| Symbols: ZTL, LKP1, ADO1, FKL2 | Galactose oxidase/kelch repeat superfamily protein | chr5:23241597-23244415 FORWARD LENGTH=626	True	77.0866423400288	GI 3h	wt	2.22044604925031E-16	75.9247214319667	1181051.17056253	3093355.94127977	1198303.09615725	742686.964491769	855658.592550572	58235385.5857717	155501741.711158	167347320.440962	69230635.0878477	94768863.9004443	95232542.4498882	78732809.6043201	98292264.8860073	96424477.5524688	60416177.5588396	81069229.6947918	63632494.2981821	73395806.751357	73492608.6062651	78910099.9933913	49201206.0657965	51475796.5053224	48554913.576222	44897411.5859207	32948654.9523727	61864193.1041651	58608701.7349686	47692602.6756799	47808878.7782997	191681647.824972	57398093.2448281	56883213.8438443
2547	72.95815	3	474.912653497457	1421.71613109173	0.00113109173025805	0.795582609916931	52.89	SIDGIYSALAAGER		AT5G57360.2	| Symbols: ZTL, LKP1, ADO1, FKL2 | Galactose oxidase/kelch repeat superfamily protein | chr5:23241597-23244415 FORWARD LENGTH=626	True	42.5873261359087	GI 3h	wt	5.6621374255883E-15	57.0175843991385	46176.5099952156	221899.01777007	75746.9864171907	201921.185011816	126435.699917067	3276938.59199486	8464652.26470566	7903839.83796141	4046083.33467306	4934809.2624596	5329750.55736325	4484078.72802393	5146331.98594896	5340538.86880063	3290758.31822209	4512643.37477455	3186912.47512279	4025668.04751681	4054814.69258359	4286467.15148212	3001014.60617733	2993746.31211916	2388335.0522045	2227512.31064185	1633940.00961887	3501642.15912833	3117311.66702219	2457105.98410561	2506286.49553412	6311581.4709615	3539684.543149	2930960.08830225
32118	68.3978166666667	2	711.865505541299	1421.71645814884	0.0014581488389922	1.02562668255748	59.45	SIDGIYSALAAGER		AT5G57360.2	| Symbols: ZTL, LKP1, ADO1, FKL2 | Galactose oxidase/kelch repeat superfamily protein | chr5:23241597-23244415 FORWARD LENGTH=626	False	1187.80981368386	GI 19h	wt	2.98062282666489E-06	217.302710562898	1447.57527069175	2910.14709400091	136.464345221049	0	0	74129.8318424338	196220.647654521	121895.897289584	38294.9683111157	73593.2321083513	126889.252427428	104855.556140056	65689.8270338025	89144.1156250398	69776.1028319265	104499.863934169	53760.7309763751	90464.1430429269	77509.3763605343	61917.5987314328	33439.2272457526	44532.8636282332	22986.2633824378	35417.1748606705	17634.5799631012	40257.4031848259	44582.2711661107	15626.3409670942	19993.825622562	5217779.23762252	58048.1350918978	40937.6518247638
381	55.6880166666667	2	612.821964564805	1223.62937619585	-0.000523804150361684	-0.428074003717696	36.7	EIPAAWTPPSR		AT5G57360.2	| Symbols: ZTL, LKP1, ADO1, FKL2 | Galactose oxidase/kelch repeat superfamily protein | chr5:23241597-23244415 FORWARD LENGTH=626	True	14.4435435752714	GI 3h	wt	6.12287998080774E-12	62.317154648096	8695419.25425601	3461392.74347264	8547079.72416685	3781493.63176752	1517890.73569119	65357519.4652682	113286679.516031	71131527.6506949	44467487.1881277	81336237.4762774	77305716.062278	59889793.7779874	61432437.8822304	60709087.1718816	52986147.2166113	64295920.0642039	44351439.4712126	54499559.228606	48383891.1604877	54084992.6978342	41546091.1451096	43784035.599057	32196570.8105435	31641986.5244324	25907874.63616	37300130.9166222	38828860.7304332	33497362.6825978	28774906.5778344	67502061.2519732	40869493.6530498	38147275.3912564
8698	55.6880166666667	3	408.883933585923	1223.62997135713	7.13571293999848E-05	0.0583159412825601	43.64	EIPAAWTPPSR		AT5G57360.2	| Symbols: ZTL, LKP1, ADO1, FKL2 | Galactose oxidase/kelch repeat superfamily protein | chr5:23241597-23244415 FORWARD LENGTH=626	True	120.879254561455	GI 3h	wt	0.00412729536312495	121.859388752799	0	13604.7445175131	1080.65870811057	937.517339171424	9934.82733818546	523131.484460579	835292.21244109	551203.71776021	420862.268644185	758911.831475819	605891.614270097	459068.537470569	503596.576493019	517521.880483291	412161.45043693	436186.631059297	307353.859464385	464788.480025952	457440.083259015	480177.528769586	281562.11975959	340593.557958805	229591.011731759	229078.434341492	195056.210081834	298783.140318818	283756.373623492	290236.204210539	248350.701726588	0	286383.22234687	279703.004375364
454	34.3101	2	457.271609696818	912.528666459875	0.000666459875333203	0.73034457609323	50.84	VLETVPGAK		AT5G57360.2	| Symbols: ZTL, LKP1, ADO1, FKL2 | Galactose oxidase/kelch repeat superfamily protein | chr5:23241597-23244415 FORWARD LENGTH=626	False	59.0630748206897	GI 3h	wt	1.98589868993793E-08	122.366700906212	134542.335933111	2136143.8727216	3879.18101556504	329309.364278324	983419.880429254	34050882.0074739	55774242.1803819	45665877.9495783	28484488.0385327	47901161.2181508	50152373.9115702	35941301.6885192	41816944.9976954	38506819.6289728	28398779.2019017	35599352.086999	26645565.7683218	30942602.1508905	28358802.7960873	30671807.4185235	25199122.4365036	27446361.0141	17587575.1592627	20824355.7609998	14466299.7487624	26616413.9913358	24401457.4619576	19564206.7753286	18133057.5272335	4174882.99574165	15080918.1072931	21126191.0990345
623	36.0425666666667	2	540.26205463562	1078.50955633748	0.00185633747969405	1.72120929659941	63.72	DVASVSSVCR		AT5G57360.2	| Symbols: ZTL, LKP1, ADO1, FKL2 | Galactose oxidase/kelch repeat superfamily protein | chr5:23241597-23244415 FORWARD LENGTH=626	False	21.2367388646808	GI 3h	wt	0.000244755016627796	59.8250497829393	1099047.0173595	2631717.45732842	313201.186400018	1650775.72704308	1673097.33860033	16882460.2344707	44314978.1469525	40458161.5918179	19173881.8056742	35639385.2577609	41842691.8201579	26223250.8349986	29880696.3141566	19628892.1881962	22032609.4203666	22752292.3765883	20875849.7702166	19649118.2704189	23286701.3717492	24768780.3507561	16465982.3202292	17345721.3037178	13625454.770339	18640501.8671983	8931481.96198213	19770312.7235875	21769756.0363678	15540574.9385497	13941514.5400984	81751.0936642138	12968701.5868631	18818484.5025842
885	36.5864666666667	2	544.290983730577	1086.56741452739	0.000514527393761455	0.473534941807499	66.61	LSVGGSVEPSR		AT5G57360.2	| Symbols: ZTL, LKP1, ADO1, FKL2 | Galactose oxidase/kelch repeat superfamily protein | chr5:23241597-23244415 FORWARD LENGTH=626	False	14.0812176302742	GI 3h	wt	5.30529292852577E-06	59.0140340059285	1193407.81760248	1743078.45317316	998120.16347707	952262.636603178	1079690.71272518	12852369.7659557	23424153.5584248	18979937.5230519	10404571.6952335	18355394.2739806	19928854.6488201	13134944.0374589	15882738.1457682	11930077.8426479	11858704.9168053	13424975.400993	11322586.6751912	11318285.717292	10299453.1900306	11961704.4424375	10695141.4068166	9561220.68313539	7425592.77864714	9351316.30804887	5171783.3094379	10821870.2063204	11191758.3284284	7889780.83591911	7051065.93782232	273382.606095964	8661509.66902788	8962064.14361969
1292	53.19555	3	463.589299026249	1387.74606767811	0.00016767810757301	0.120827672827576	53.01	ELTTLEAAAWRK		AT5G57360.2	| Symbols: ZTL, LKP1, ADO1, FKL2 | Galactose oxidase/kelch repeat superfamily protein | chr5:23241597-23244415 FORWARD LENGTH=626	False	44.2582271140487	GI 3h	wt	3.10862446895044E-15	69.9133451029427	191083.122673833	392253.892463431	66174.2963954811	105873.43511128	152039.778407677	8738305.77766294	12119167.3799104	7075993.04780333	4865389.75663444	7362144.75658485	8305852.08100946	6486647.86419707	6454020.39292207	6427874.16916847	6079496.21416815	6525558.85323477	5041044.26958699	5560392.80956534	4995750.18622131	5854498.04456419	3218820.90436099	5882460.65320815	2988650.79847616	3864126.06840038	2750850.3732021	4275622.28042488	3791546.33221934	3159800.50901784	3584569.38500118	10007759.9685258	5404834.50094834	4643046.96851429
1951	53.19555	2	694.880417790576	1387.74628264739	0.000382647392143554	0.275733037397951	40.61	ELTTLEAAAWRK		AT5G57360.2	| Symbols: ZTL, LKP1, ADO1, FKL2 | Galactose oxidase/kelch repeat superfamily protein | chr5:23241597-23244415 FORWARD LENGTH=626	False	119.300567014918	GI 3h	wt	3.33066907387547E-16	128.333127353888	38955.4289042395	212296.43666956	12478.7180723977	15660.4014946575	46134.2247550828	7753927.50078158	11762846.0631523	7463710.94999568	4446475.81780562	7408381.78650029	8788174.77939194	6514261.84974757	6968794.52340699	6308900.15196125	5838412.82807409	6490659.67388053	5144624.48860439	5818234.88873584	4968699.8148246	5676454.63267652	2926526.19479699	5556537.49848	3159994.85728305	4034208.73706545	2580554.67256133	4132203.1080446	3839732.71759556	3049346.70965133	3869097.27493736	4171829.7809111	4931937.6629851	4283662.02618741
1308	36.0425666666667	2	704.817788426176	1407.62102391859	0.000923918592206974	0.656369280466351	64.13	VCQNAWGSETTR		AT5G57360.2	| Symbols: ZTL, LKP1, ADO1, FKL2 | Galactose oxidase/kelch repeat superfamily protein | chr5:23241597-23244415 FORWARD LENGTH=626	False	5.47149625152358	GI 3h	wt	0.088222744959474	59.6683206416584	3955360.26295061	5725945.74053847	1991735.24285148	4670929.86550438	4720177.78688602	13529376.4505964	31421517.4081053	29536742.7718611	14834325.2947141	25930449.815664	30683583.453554	19267861.1603325	19894962.0376414	14330958.2517793	17184473.677789	18605189.315378	15346379.373768	15109104.3409965	17134870.1833501	18321889.3232486	12119938.618052	12900050.6413664	10641440.1784069	14956851.8911864	7079595.65420881	16258406.920489	17449569.3083408	12667810.3768087	11467029.1806224	34961.116295406	9227797.20772143	16356833.9346188
1352	63.0515166666667	3	517.284266220559	1548.83096926104	0.000969261038108016	0.625802081640991	69.73	LYVLTKNEDLWR		AT5G57360.2	| Symbols: ZTL, LKP1, ADO1, FKL2 | Galactose oxidase/kelch repeat superfamily protein | chr5:23241597-23244415 FORWARD LENGTH=626	False	134.9243897394	GI 19h	wt	1.32322153234554E-10	176.092327449789	23512.7671376673	351980.650397547	80603.8969884823	27550.9422951611	62061.920109798	6967978.63975813	13007624.61338	10063013.5335127	5038436.3639379	10772916.6121048	10178333.548238	8732899.86990738	6903159.51451094	4972329.22567881	8830257.91826357	8585410.20770506	6285439.75957867	7028470.60947226	5523097.34160028	7930724.48705243	3691440.48845026	6594550.40267264	4267467.70559459	5655001.5014324	3175506.30410566	3745864.51544248	3958189.72012793	1119223.26314071	3740520.86937314	61065814.2285943	7098727.64816731	4638033.36547439
2210	63.0515166666667	2	775.422464641524	1548.83037634929	0.000376349288444544	0.242989410357847	71.55	LYVLTKNEDLWR		AT5G57360.2	| Symbols: ZTL, LKP1, ADO1, FKL2 | Galactose oxidase/kelch repeat superfamily protein | chr5:23241597-23244415 FORWARD LENGTH=626	False	257.755907251771	GI 19h	wt	2.44487319278619E-10	136.32198767534	18244.7243183455	97342.0389510695	267.323356536815	7639.2301235794	47814.4391807472	6891603.97227334	11278867.0435677	11083897.2409301	4253598.8526953	9681095.60515451	9593331.40117141	8531708.57620845	9805370.02025984	6141035.69191104	6908775.40097159	7791994.82840075	6527790.93928182	6654083.65424148	5160220.96687877	6031738.87325347	3082341.68725653	5450450.11585793	4399321.61224637	5125416.03324476	2502808.33394458	4808331.55232012	4571801.60617877	739986.227293142	3866799.91340366	30168666.7498781	5642082.83074491	3788170.07622413
1890	36.8279	2	628.269499145704	1254.52444535765	0.00104535764876346	0.833270745498614	74.72	CNFSACAVGNR		AT5G57360.2	| Symbols: ZTL, LKP1, ADO1, FKL2 | Galactose oxidase/kelch repeat superfamily protein | chr5:23241597-23244415 FORWARD LENGTH=626	False	11.8924027185208	GI 3h	wt	0.00235259442413238	60.1481346659642	835201.121803312	1146074.19322952	186509.437446553	891026.627521803	1187893.92387209	11398268.1991006	12589939.6392565	11506264.9989193	5199382.8056921	9809674.05757077	12255871.0189707	8157514.81447028	9212336.19675615	4809439.79224614	8601177.69187861	6753341.81019745	7385208.7824055	7337745.75663702	6614135.27642803	6992708.0427828	5106642.83146381	6244899.18693465	5211907.52949772	7194652.91027665	2825379.55857119	6821092.40994782	7036199.17942179	5237602.44368957	4422509.44966491	32927.1469406633	4377413.1783093	5974495.12019587
1893	44.3961166666667	2	416.700965464449	831.387377995138	-0.000122004862078029	-0.146748492222975	28.65	NEDLWR		AT5G57360.2	| Symbols: ZTL, LKP1, ADO1, FKL2 | Galactose oxidase/kelch repeat superfamily protein | chr5:23241597-23244415 FORWARD LENGTH=626	False	44.0132058581371	GI 31h	wt	9.08162434143378E-14	47.5175393226194	115336.163300652	204781.8760113	127511.464620549	73513.9706404302	65699.4673381074	4392323.10753534	6361500.4071594	4927774.45335816	3129350.38591713	5703278.74796125	5554319.25944244	3948687.16170468	3765369.23883472	5034718.40366728	3323346.63192261	3642753.26555547	2909711.72603012	3593744.92330118	4230644.39565408	4855983.73123693	2537379.1560195	2718667.45780222	2203366.67482188	2364806.23666571	1757006.98753849	2822846.00942094	3024671.06796784	2476777.91571621	2459802.42572215	383640.217341608	2049916.6820032	2851731.78911177
1991	44.29495	3	416.566642122317	1246.67809696631	-0.000103033688901633	-0.0826465794473927	36.84	LDHVAVNLPGGR		AT5G57360.2	| Symbols: ZTL, LKP1, ADO1, FKL2 | Galactose oxidase/kelch repeat superfamily protein | chr5:23241597-23244415 FORWARD LENGTH=626	False	119.700593170131	GI 3h	wt	7.54881903652915E-08	216.121884590118	0	144678.333538526	0	73.7045934889402	3948.51796610843	4085039.90784936	4682115.36605311	2944121.91748117	2667542.41592655	3420725.16236351	3481948.83401522	3182371.61251778	3324326.36921345	4172242.52604536	2788758.44652369	2871369.80637291	2352708.34178141	2508161.35461221	2734339.59995552	3472107.46812385	1481359.96075721	2600185.96427773	1791294.87222781	1785933.60480582	1732388.24832592	1969873.13737271	2130653.53883629	2123762.34546383	1677436.69458021	179753.744284033	2963186.24337746	1972626.79368226
2172	44.27865	2	624.345845366336	1246.67713779891	-0.00106220108705202	-0.85202507515734	35	LDHVAVNLPGGR		AT5G57360.2	| Symbols: ZTL, LKP1, ADO1, FKL2 | Galactose oxidase/kelch repeat superfamily protein | chr5:23241597-23244415 FORWARD LENGTH=626	False	7.76971667835601	GI 3h	wt	0.00158989625810346	60.8707555103992	448209.893005662	954388.506096697	1494989.73389027	489933.075814179	423783.751152621	5854945.00692229	7741340.03923196	5819229.29798567	4181659.12222485	6015586.24733301	6179082.01978362	5820740.73319741	6101529.53828754	6634073.45635383	4726120.3023281	5138083.73701283	4888156.2071092	4113142.29223822	4417971.88677068	5401789.98831711	2898672.52718944	3917001.62134323	3668361.39755137	3479544.77538072	2776661.24281337	3417697.92161351	3932896.55269922	4112091.39129655	3174238.48775917	41438.0356870063	4907650.99186375	3206581.26901821
2110	75.1946333333333	3	690.011053930395	2067.01133239055	0.00183239054513251	0.886493528516686	---	CIDEGIEFQGELLNFRK		AT5G57360.2	| Symbols: ZTL, LKP1, ADO1, FKL2 | Galactose oxidase/kelch repeat superfamily protein | chr5:23241597-23244415 FORWARD LENGTH=626	False	23.7291726995487	GI 19h	wt	0.000278494217368475	181.408905776796	414041.506992208	758253.085460488	596712.416261384	641501.893356011	188282.86817159	3103790.14666009	6796893.96873464	4695119.67746439	3974018.43948756	6185405.34675105	6498752.3671382	6265347.00479567	6220309.20087056	3372755.09990188	5061945.09634069	6418930.91286128	3352478.77637573	4357721.15602903	3724131.61848052	3223245.96752688	2314035.63433323	2904393.22576443	2506234.09628138	2332194.44610329	2242928.66340847	3911425.64872037	2818401.68160713	457934.169851045	2184897.73353209	52294519.49252	4471041.3857338	2175018.06559814
7926	75.2139166666667	2	1034.51278831822	2067.01102370268	0.0015237026750583	0.737153203726593	110.11	CIDEGIEFQGELLNFRK		AT5G57360.2	| Symbols: ZTL, LKP1, ADO1, FKL2 | Galactose oxidase/kelch repeat superfamily protein | chr5:23241597-23244415 FORWARD LENGTH=626	False	9.10462203464144	GI 19h	wt	0.000541315796929176	156.163070096517	256317.365622897	237265.443253297	234136.825028971	293448.667364959	170818.158137373	812131.543156437	2032545.72683221	1558434.1912743	1131722.18146547	1845286.61702341	1927987.62027124	1710050.01986897	2308040.08171229	991947.258751816	1651065.24258534	1885879.47959695	1250161.19688456	1560784.81771754	1220658.71296928	982634.878622309	618276.573587424	909973.139209627	906826.218350049	777835.86144325	819436.014794196	849975.603002014	912027.628234493	156535.6877113	723731.851732198	8210315.41263573	1143091.88949576	820937.290734981
2593	70.5467666666667	3	626.994645059159	1877.96210577684	0.00260577683752672	1.38755752588206	41.97	SIDGIYSALAAGERNVSR		AT5G57360.2	| Symbols: ZTL, LKP1, ADO1, FKL2 | Galactose oxidase/kelch repeat superfamily protein | chr5:23241597-23244415 FORWARD LENGTH=626	False	75.4132696091054	GI 3h	wt	2.02668992699273E-11	160.911700615466	21677.9376873353	373536.616953631	21898.5410395599	23170.9873914766	41802.2714090787	7287425.21431767	11165841.9900569	6733273.1964063	3468307.73821281	7700860.08635891	5584318.17714621	4907049.54026803	5565497.23942457	4859898.72400677	5832725.49949771	6712367.56535504	4515204.38031038	4583069.96523015	4867638.84802235	4429556.70925119	2579090.70068276	3795366.14106192	2325533.72529755	2793955.20412503	2080147.49389858	3145277.22395484	3294659.83593259	730021.365862963	2962991.65987608	21933131.4549741	3785773.6687567	3852666.69731497
5977	70.5467666666667	2	939.986878604285	1877.95920427481	-0.000295725189744189	-0.157471548105371	41.12	SIDGIYSALAAGERNVSR		AT5G57360.2	| Symbols: ZTL, LKP1, ADO1, FKL2 | Galactose oxidase/kelch repeat superfamily protein | chr5:23241597-23244415 FORWARD LENGTH=626	False	1382.10245887752	GI 3h	wt	0	134.274532747543	1357.06985833666	9085.25488296935	1729.89129831342	990.280868431575	293.321638157268	3173492.34027879	6402673.9174607	3433388.80106409	1575249.3638983	4012515.47622234	3066678.80524302	2661581.80277457	3105972.5679419	2444115.13275163	3059750.52202011	3637846.18888143	2326355.12194801	2488283.61128954	2548300.93727221	2217089.39996311	1153825.47605144	1997659.00090045	1208782.79244993	1323594.32977902	1058101.87753056	1605628.91667338	1753655.85923727	291686.306559731	1522083.59345711	828515.461091842	1831748.68302708	1857930.67786157
2648	68.946	2	475.280613699858	948.546674465955	7.4465955094638E-05	0.0785053207661469	38.41	ILMFGGLAK		AT5G57360.2	| Symbols: ZTL, LKP1, ADO1, FKL2 | Galactose oxidase/kelch repeat superfamily protein | chr5:23241597-23244415 FORWARD LENGTH=626	False	719.386811413025	GI 31h	wt	0.00519290386201932	109.708379078824	12293.829935142	1488.15369634497	5974.8488890976	0	4598.24667568371	772003.24340922	5641186.98081028	1851429.54308181	1496382.18935393	3412079.31824554	761254.584436841	1436606.50200875	645430.313754898	2033002.09961821	1808514.51956546	4429120.66444549	343486.681458851	3479905.47123287	3254441.86412586	3997144.81741281	0	1267732.35516053	610519.03518838	1160450.35042816	702812.107142522	15687.135905892	1847134.59034056	736397.23871729	1138895.9837753	853692.204740791	2199128.26884598	2281334.22200813
2902	30.27455	3	460.206976675333	1377.59910062536	0.000800625358351681	0.581174757802533	42.97	SWHSSCTLDGTK		AT5G57360.2	| Symbols: ZTL, LKP1, ADO1, FKL2 | Galactose oxidase/kelch repeat superfamily protein | chr5:23241597-23244415 FORWARD LENGTH=626	False	133.55899074398	GI 7h	wt	3.20216718141531E-07	206.963736727524	478.138130961647	175133.617673856	441.139459866709	779.006517493973	9578.156280646	2014281.82626092	929542.458526602	4622228.55994896	2915071.37251943	6988148.32519671	3977650.00058183	5579318.9202216	4788250.77531137	6069787.22116429	4481732.30211845	468090.348020663	2174696.06536906	3424614.82225021	3346487.35679958	4584784.57759734	696257.460912367	2077443.99214691	3386247.908139	3257775.82880746	2022777.40018703	4503546.2860734	1942471.05578457	1565611.18452358	3188373.00981707	20428.4429655174	115384.337446827	1160330.86697418
5967	30.2807333333333	2	689.804754849946	1377.59495676613	-0.00334323386891811	-2.42685684855891	---	SWHSSCTLDGTK		AT5G57360.2	| Symbols: ZTL, LKP1, ADO1, FKL2 | Galactose oxidase/kelch repeat superfamily protein | chr5:23241597-23244415 FORWARD LENGTH=626	False	5.92084616350166	GI 7h	wt	0.549132992444914	120.553196960493	146323.861208217	1063541.1124204	31781.5612172241	779583.385115394	1052765.75323818	1274604.98274751	574632.810938105	3420177.11915599	2408766.54239107	4782594.81332428	2883779.23124831	3974815.73380623	3775829.04317608	4396451.59006901	3169779.88998383	302223.225030923	1741080.22546192	2599733.05287227	2512441.10688053	3278714.311138	573409.507838758	1673332.52917725	2905695.14821198	2472055.96178034	1767362.0712199	3794054.94781439	1622130.38588022	1421762.2436296	2608177.37986903	0	89495.5953933775	1003701.51487467
3551	47.5229	3	502.241963405732	1503.70406081656	-0.00013918344279773	-0.0925603870746189	52.54	FAWGHGTCVVGGTR		AT5G57360.2	| Symbols: ZTL, LKP1, ADO1, FKL2 | Galactose oxidase/kelch repeat superfamily protein | chr5:23241597-23244415 FORWARD LENGTH=626	False	156.623629325336	GI 3h	wt	0	93.6254405947531	25156.6357628574	91853.2820915702	18503.5605977356	9643.16606575476	29435.7102628605	8250814.84098153	6051739.26789889	5045874.10462461	3464371.42859674	4532488.61612049	5072616.39405766	3589736.14728603	5056608.4199275	2487045.21593149	4512826.12075798	3135403.20539435	2775523.82620283	3027350.10290369	2826776.42634584	3237018.48611231	1123404.07679866	3322559.04101775	2028169.78068849	2800093.59609389	1344687.58273598	2816278.6891299	1955594.01381375	1497214.57060564	1929220.58622479	1945785.03006172	2483968.7981333	2293066.28473414
6122	47.4650166666667	2	752.858745331955	1503.70293773015	-0.00126226984957611	-0.839440263301861	40.38	FAWGHGTCVVGGTR		AT5G57360.2	| Symbols: ZTL, LKP1, ADO1, FKL2 | Galactose oxidase/kelch repeat superfamily protein | chr5:23241597-23244415 FORWARD LENGTH=626	False	8.05460363590579	GI 3h	wt	5.72965638050427E-05	54.8007367355026	404909.180079521	677714.54252831	430176.501189103	411075.57809839	828776.265024534	6037695.56761246	4787706.23814751	4541612.01423384	2991615.92881946	3812891.597783	4467733.93985238	3113165.29478185	4542957.18370681	2216808.72290876	3618240.81545593	2704880.45946311	2542924.24830975	2553381.17127644	2342426.58963299	2655524.82306217	1122849.44967302	2669867.23645344	1821342.79820891	2424336.19194385	1249995.50063811	2276321.2092163	1821583.97885001	1641581.47500353	1917787.2422708	87976.6184436039	2045900.53110849	1897107.06504422
3710	63.3957666666667	3	560.625263297526	1678.85396049194	0.00136049193679355	0.810370092522447	37.15	EKSIDGIYSALAAGER		AT5G57360.2	| Symbols: ZTL, LKP1, ADO1, FKL2 | Galactose oxidase/kelch repeat superfamily protein | chr5:23241597-23244415 FORWARD LENGTH=626	False	12.3302617794623	GI 3h	wt	2.09943680218316E-07	51.5052632860249	567557.343687821	338620.175961663	76727.3099738135	365656.267654973	462167.331560404	3232501.20128553	6695161.55389407	4409340.19904734	2979719.57345919	5010033.01140919	4709303.74231897	3626754.65914152	3207085.15181002	2910072.35930804	3473260.60810861	3466470.83003218	2531918.5123568	3613859.26503644	3302575.27489272	3999411.23472646	1927518.70979635	3320706.73244276	1992042.58299749	2285509.98586284	1881090.36838289	1868050.3735092	2295675.22607333	1671622.73181021	2063299.008695	185804.197938424	3146955.23687629	2703659.33328759
4364	63.4309333333333	2	840.433205980873	1678.85185902799	-0.000740972013545615	-0.441356205747673	96.32	EKSIDGIYSALAAGER		AT5G57360.2	| Symbols: ZTL, LKP1, ADO1, FKL2 | Galactose oxidase/kelch repeat superfamily protein | chr5:23241597-23244415 FORWARD LENGTH=626	False	7.92132594696091	GI 3h	wt	6.93920470957732E-05	68.6607639745845	526392.452270151	362103.315312437	1434954.16071139	442592.698558499	546411.346360781	4756242.73281069	7107171.53564389	5659833.33037623	3335421.05304775	5380358.95424938	5441741.16826429	4075345.34427719	6468245.5719327	3775715.231733	3015025.99755222	3969226.17816427	3640622.32391739	4051355.67873969	3518320.8800024	3570264.76325923	2403893.77969021	3565851.64073129	2453578.76393926	2448948.93473085	1735606.83279803	4743915.41128881	3946459.40884702	1880018.86459494	2395862.44573517	148943.75270125	3226851.3886154	2812678.02115699
3714	66.52915	4	549.783629915691	2195.10541379524	0.000913795242922788	0.416287809041796	41.84	KCIDEGIEFQGELLNFRK		AT5G57360.2	| Symbols: ZTL, LKP1, ADO1, FKL2 | Galactose oxidase/kelch repeat superfamily protein | chr5:23241597-23244415 FORWARD LENGTH=626	False	10.9788263370379	GI 19h	wt	0.000239709946035838	148.261177811191	350560.502796442	413762.355120556	575808.620572087	225532.312283645	305231.355813429	3588500.68170119	5142268.28219899	3416577.38486535	2473387.35949032	3281299.54657635	4993712.71371814	3492199.07773217	3930615.60299665	2656944.54726112	3206912.31447125	3178780.05208087	2418087.10914517	2977657.15721567	2433266.88959036	3277814.66825102	1131074.03925862	2633333.65711882	1696152.21677218	2134641.28701441	1466818.29479178	1921760.39185772	1880956.60427879	126934.044539952	1688617.19962211	14921964.6688779	2897646.18466456	1810334.67073186
5022	59.6228666666667	2	483.277802398347	964.541051862934	-0.0005481370662892	-0.568287636623657	31.88	ILMFGGLAK	[3] Oxidation (M)	AT5G57360.2	| Symbols: ZTL, LKP1, ADO1, FKL2 | Galactose oxidase/kelch repeat superfamily protein | chr5:23241597-23244415 FORWARD LENGTH=626	False	190.173455786588	GI 3h	wt	9.99200722162641E-16	104.609119366727	4915.6943902024	19794.6245602343	8027.74122731004	5137.79131332068	38364.2199297118	5749369.65429899	2683683.80809416	2485181.99639895	1398111.90782477	2182490.484889	1620471.18958521	1271908.20804471	1576382.14062552	1753193.18032034	1445843.06730957	1425312.84226647	1282476.36828649	1554751.53093246	1318030.05042159	1606844.66359073	939409.404522878	1422526.75985549	863640.079853728	1140678.26530911	804302.044495359	1619398.40789085	1062897.36388881	1415095.93519382	984643.652378225	6798269.54227151	1178405.82312388	1053520.10614163
5187	28.80855	3	405.894561956329	1214.66185646835	-4.35316521816276E-05	-0.0358384931491039	41.93	KLSVGGSVEPSR		AT5G57360.2	| Symbols: ZTL, LKP1, ADO1, FKL2 | Galactose oxidase/kelch repeat superfamily protein | chr5:23241597-23244415 FORWARD LENGTH=626	False	197.61131341465	GI 7h	wt	8.35745713745339E-08	196.626855685741	259.488691869171	37394.838050511	27.7471057896903	2043.03922091353	1711.89271771511	2704822.81403053	975485.471568442	1656358.80721476	1055588.82366702	1568710.92450188	1386198.612073	1522437.85321605	2091496.86166692	1278199.71246789	1910088.09807584	624250.411285975	953564.38119949	891761.511511963	664771.733860108	903201.002478586	440563.005310431	758699.502066865	954656.843705121	1057565.11445335	514452.314649937	1116524.29400105	744540.54175366	728248.118332276	740374.64276868	2254.35269213914	165861.716256305	663380.223587816
5938	28.80855	2	608.338159947505	1214.66176696125	-0.000133038749027037	-0.109527391142372	57.38	KLSVGGSVEPSR		AT5G57360.2	| Symbols: ZTL, LKP1, ADO1, FKL2 | Galactose oxidase/kelch repeat superfamily protein | chr5:23241597-23244415 FORWARD LENGTH=626	False	87.7864843937659	GI 7h	wt	0.0480561284701265	62.1639960363642	34667.3001503604	36378.8650778938	32721.9364167556	31207.9822844638	2792.01434233641	3791508.93116081	1308166.8234532	2438658.97966593	1415450.72600853	2131190.06720788	2110923.7250764	2215456.07501785	3186017.69801867	1880947.91036743	2700831.60041671	852675.558906116	1439497.38439269	1289775.92797889	884360.22371286	1267602.05095936	655842.353986479	1058510.25821966	1463266.23151221	1441001.85429976	754524.235489612	1633791.59774707	1047971.5739009	1030042.70702075	1035336.70325732	0	225022.678475364	866840.719668845
6347	34.85635	2	445.214121178308	888.413689422856	0.00138942285650501	1.56393923914044	20.21	DGSPLMNR		AT5G57360.2	| Symbols: ZTL, LKP1, ADO1, FKL2 | Galactose oxidase/kelch repeat superfamily protein | chr5:23241597-23244415 FORWARD LENGTH=626	False	20.4583976854204	GI 31h	wt	0.449153799609455	135.877904183516	90169.3337856921	260346.141159738	65481.0163535368	140357.991697147	189620.463641203	403777.745635443	1355169.95690647	907301.093045871	969619.967008346	1679160.03959189	1061012.93221853	1042290.22934151	311646.979403815	1417351.90942644	913134.321050541	784618.403471533	302737.802891125	2237544.84530632	3394749.2524784	3459101.01404819	117368.754605587	629221.65161067	460947.842351166	480042.125122352	475244.437328085	545651.115883436	1522046.7504947	599597.268258119	833023.015911064	0	76791.3854238124	1212791.80902332
7006	29.7600666666667	2	618.31167694008	1234.6088009464	9.46399723034119E-07	0.000766558381111587	20.79	DVASVSSVCRR		AT5G57360.2	| Symbols: ZTL, LKP1, ADO1, FKL2 | Galactose oxidase/kelch repeat superfamily protein | chr5:23241597-23244415 FORWARD LENGTH=626	False	114.796665975881	GI 3h	wt	0.0390377730539316	71.1107343401373	9402.45180328377	26897.1265367272	6887.02515696301	16586.0851904788	19897.6794121309	4033648.30512272	968406.483009251	1647237.82642455	769152.688951584	1727447.33139532	1676656.02047512	1515179.95083628	2574968.79394783	1138817.3770274	1774150.82132924	590858.235004207	1177570.79362426	919959.979277319	602912.548111108	919021.161530634	489964.634176284	884607.415498027	1144165.25521794	1116150.15290102	615959.408987708	1329393.45241285	764094.051611687	834255.944233686	769660.096801905	0	196044.304589391	653024.796026652
7628	29.7491166666667	3	412.543367011732	1234.60827163456	-0.00052836544409729	-0.427961832199228	23.78	DVASVSSVCRR		AT5G57360.2	| Symbols: ZTL, LKP1, ADO1, FKL2 | Galactose oxidase/kelch repeat superfamily protein | chr5:23241597-23244415 FORWARD LENGTH=626	False	347.804299997053	GI 3h	wt	0.00137220483636613	161.873347008907	967.747067027228	10339.6266986538	0.405167786700918	991.360945343084	1020.92624419146	2064845.42454671	506500.045997879	792442.776550558	402458.386142964	866529.640587162	774143.427768276	728736.645270835	1122864.21366186	540519.406883795	888524.089194482	282818.003748411	530674.006779067	419668.251828896	290250.915124943	424635.021177125	238857.599372591	425467.800563113	484716.466524354	528902.763338822	282978.818826041	661235.072974974	356411.595114451	379240.201300561	381261.905318357	0	87806.632859114	325240.160311078
8602	57.3182166666667	2	741.392838872415	1480.77112481107	0.000324811070868236	0.219352698519066	72.81	HPLVDSMVVSEIR		AT5G57360.2	| Symbols: ZTL, LKP1, ADO1, FKL2 | Galactose oxidase/kelch repeat superfamily protein | chr5:23241597-23244415 FORWARD LENGTH=626	False	39.8626066547989	GI 11h	wt	3.35589062280262E-05	142.113346873182	11559.4677113116	72324.2009328272	5103.16180268447	9189.20094112704	4297.195313532	62886.9899832741	1408018.27870341	696208.711955808	404443.79601872	895031.31394434	629438.247892331	571000.586046022	142150.198778119	598593.510473709	458961.281686232	1486805.63256748	131839.314332711	888248.632605576	710170.913622767	867785.435520686	7781.46953873446	275097.445241608	113188.481853351	161286.134171737	127290.835232922	132896.258622266	507432.58062885	249378.154778379	174572.226465201	35045.5881968652	522064.886224078	586732.2943028
10206	57.3045833333333	3	494.59800910066	1480.77219790134	0.00139790133948736	0.944036267791992	41.75	HPLVDSMVVSEIR		AT5G57360.2	| Symbols: ZTL, LKP1, ADO1, FKL2 | Galactose oxidase/kelch repeat superfamily protein | chr5:23241597-23244415 FORWARD LENGTH=626	False	120.051145148634	GI 11h	wt	0.00384028053677909	116.790695021499	7240.64494617316	2638.68085936738	11406.8017545929	0	0	31575.607179046	824871.924477869	253523.617868651	222679.982404911	487374.756555248	259173.760974746	203631.810400317	25590.9677262858	223445.286165111	216431.071202377	848580.775589131	37600.0154612527	507331.739975697	587104.738097838	574806.720249997	34237.8349877523	101956.388464102	23949.2011101771	78155.3952001624	40100.2174976963	17752.4189795773	285806.610933545	124635.461101531	98446.2250949726	0	309845.205436434	317403.589055557
9699	48.6455	3	537.296392655714	1608.8673485665	0.00154856650328838	0.962520617498603	57.27	HPLVDSMVVSEIRK		AT5G57360.2	| Symbols: ZTL, LKP1, ADO1, FKL2 | Galactose oxidase/kelch repeat superfamily protein | chr5:23241597-23244415 FORWARD LENGTH=626	False	97.3247417514083	GI 11h	wt	0.00390648148140016	185.798589549705	36039.6708360603	0	3857.87874050957	1024.48581875058	895.08570637171	182343.59011172	1423933.16272352	472862.189976875	466863.495351924	778177.123694577	523358.181301234	507504.074808981	273356.434067471	543723.555927999	473924.981326921	1323656.1961655	181232.457063052	800659.754638783	842520.963486954	921771.140655259	50129.2862655968	222084.339647811	149241.183866545	181142.988908883	150708.228224641	98530.7978712922	364593.013750981	102243.726862839	184066.228756974	0	476665.242804718	509504.480126918
10746	27.4529333333333	2	535.321657644996	1068.62876235623	-0.000337643767807094	-0.315959735521983	36.86	VLETVPGAKR		AT5G57360.2	| Symbols: ZTL, LKP1, ADO1, FKL2 | Galactose oxidase/kelch repeat superfamily protein | chr5:23241597-23244415 FORWARD LENGTH=626	False	26.3802449695505	GI 7h	wt	0.131875783603206	159.718037335178	6526.37304062654	17535.1601700094	17855.7995366319	392.848238629309	139037.199848124	1525249.59222413	82498.6786097513	613192.325342711	637850.798908982	868608.193022133	376786.814511921	900578.755659075	1051261.62405867	1459495.49380329	995865.642954886	54713.2219183736	367882.870117671	508967.578018482	461215.615939926	637305.15488296	136648.592401309	385579.549371934	579600.383480818	489094.761859629	375754.414866341	675078.46898646	222288.077616935	273108.147654544	393321.644525307	0	6006.10628880598	173252.159840702
12470	74.3759333333333	4	739.362134195621	2953.41943091497	0.0132309149657885	4.47988324998727	---	CIDEGIEFQGELLNFRKDGSPLMNR	[23] Oxidation (M)	AT5G57360.2	| Symbols: ZTL, LKP1, ADO1, FKL2 | Galactose oxidase/kelch repeat superfamily protein | chr5:23241597-23244415 FORWARD LENGTH=626	False	23.442441215656	GI 19h	wt	0.00343142485301995	193.255783579943	163554.593446474	95754.4490995687	162261.280541389	150844.469682721	304621.799059214	740444.072342041	1441148.43099921	1293335.02398365	543999.385034551	964304.274592439	1270410.43890889	866175.608372471	1097917.98948409	727405.80697759	882002.685020406	1184225.22556639	769916.112542497	944166.414834859	1081883.44931631	1050786.46928357	436563.795912315	650236.934464731	486643.769350125	528536.082138973	361733.403259926	884647.949748156	620591.664741018	177501.526188261	556984.145652311	18320153.4616095	788408.332319538	436137.4511696
16698	74.3820833333333	3	985.477387680195	2953.41033363994	0.00413363994402971	1.39961781892031	23.78	CIDEGIEFQGELLNFRKDGSPLMNR	[23] Oxidation (M)	AT5G57360.2	| Symbols: ZTL, LKP1, ADO1, FKL2 | Galactose oxidase/kelch repeat superfamily protein | chr5:23241597-23244415 FORWARD LENGTH=626	False	26.4028269599128	GI 19h	wt	1.6262822063462E-06	156.51301466438	6411.34868367968	49581.1038262079	14253.6312735377	64099.8657528563	29909.4406808416	403699.372421095	827251.51278668	743700.30105845	344926.00462109	616213.048563821	683101.062336512	458777.014987836	670204.959840846	411873.294535573	494777.876206952	625150.604307428	432823.94010376	565440.160346118	614790.943541889	620697.862639635	116039.218241194	356562.516822818	242363.072134148	237805.466991151	182863.220325903	451573.368389715	293611.075116302	43831.0185524905	265965.313649643	3281825.86942751	312623.727374151	171494.439648361
13744	38.03205	3	603.99811517698	1808.9725161303	0.00461613029915497	2.55180332340611	22.45	RRHPLVDSMVVSEIR	[9] Oxidation (M)	AT5G57360.2	| Symbols: ZTL, LKP1, ADO1, FKL2 | Galactose oxidase/kelch repeat superfamily protein | chr5:23241597-23244415 FORWARD LENGTH=626	False	85.0407438033944	GI 3h	wt	0.0329860512292656	101.619054216535	9153.38769462763	22592.973461895	20105.7858846937	17747.1873569917	30570.1038224527	4739676.61328445	1165272.02004391	1339796.39000909	445051.374204964	828687.135110732	786652.334722108	785685.111382533	1548143.08949051	520777.507809504	984110.417568737	481449.593503421	986482.413491571	914065.45316539	505631.749152892	755574.596819568	50644.024812295	757033.545644547	329504.060877169	509635.90799663	269950.153258549	718680.225292809	223641.119899472	84352.2953204281	383184.01654633	0	390229.310301063	336064.88751479
14451	49.94985	3	546.630890836911	1636.87084311009	-0.00105688990561248	-0.645676613797622	47.15	RHPLVDSMVVSEIR		AT5G57360.2	| Symbols: ZTL, LKP1, ADO1, FKL2 | Galactose oxidase/kelch repeat superfamily protein | chr5:23241597-23244415 FORWARD LENGTH=626	False	7.36589111064827	GI 31h	wt	0.0192740060835364	66.83576790506	109583.974150614	72125.294290127	212743.928775391	217428.985423386	61639.3660545622	363534.288516822	1201542.58704723	641548.691783689	372104.999047704	774132.431970198	779443.671485113	669673.075522123	444159.026775063	401185.399538261	863159.897702412	1542879.3412756	395760.131213039	843767.877135383	900111.568783827	1052566.18524471	458915.529475104	372744.099410534	364107.274300126	320950.830915631	302734.829392487	235196.899912706	473394.669903543	247422.69242581	388888.003853582	1155.96686990782	753888.179522364	677573.653680197
14870	42.5865166666667	3	551.963025294497	1652.86724648285	0.000446482851430119	0.270126335304284	20.67	RHPLVDSMVVSEIR	[8] Oxidation (M)	AT5G57360.2	| Symbols: ZTL, LKP1, ADO1, FKL2 | Galactose oxidase/kelch repeat superfamily protein | chr5:23241597-23244415 FORWARD LENGTH=626	False	24.5945337516925	GI 3h	wt	0.135173244391769	97.6080804944607	4976.28036273545	9934.35907679357	4989.57288203356	4093.20242441282	8215.21736570975	204495.758845049	237247.343213169	166638.658542374	99396.0599068072	84378.4690592888	32689.5668640283	80939.0193358564	91721.7740829298	102300.438156805	55576.9608094294	46847.1717546609	40581.7574312819	97931.3833791792	46514.67192835	85109.7223700515	23226.9673505299	86811.2241106093	20829.2822868869	61429.7837855977	28088.7214691264	137914.252585069	39166.404487373	40708.8032937279	43934.8506942204	0	66023.3481617871	47662.6088464978
15984	42.6252	3	551.963021019689	1652.86723365843	0.000433658426345573	0.262367437197948	31.66	RHPLVDSMVVSEIR	[8] Oxidation (M)	AT5G57360.2	| Symbols: ZTL, LKP1, ADO1, FKL2 | Galactose oxidase/kelch repeat superfamily protein | chr5:23241597-23244415 FORWARD LENGTH=626	False	89.8118431263403	GI 3h	wt	0.00217601964793335	193.231035401901	677.143292554036	128.464393085003	8196.41677338119	212.165399906961	0	198100.101327937	197184.858360111	140756.954629079	140313.021933555	151188.437895604	27253.105313793	81594.7811002188	111982.875516753	207331.316451153	125379.938258535	32439.3066014574	38434.2899492289	136467.219363804	109555.918464826	138435.771130644	17175.6053272175	106898.673744211	72817.5068038376	64076.6723043016	47525.4064455429	66408.3161635503	112092.342510666	79022.7374419786	82047.9506177021	0	64672.4729216192	80963.9955547164
15325	49.9053	3	499.929142523173	1496.76559816888	-0.000101831119536655	-0.0680341081684695	26.1	HPLVDSMVVSEIR	[7] Oxidation (M)	AT5G57360.2	| Symbols: ZTL, LKP1, ADO1, FKL2 | Galactose oxidase/kelch repeat superfamily protein | chr5:23241597-23244415 FORWARD LENGTH=626	False	11.4081869011454	GI 3h	wt	3.31337401959786E-10	39.1830645067114	18132.4715214284	34029.2119287677	36524.0946604954	32890.9976573739	22269.8995923824	350840.485335287	478496.977592765	333062.726065783	178203.046939127	300426.521687409	355946.55646212	202031.38079067	181517.828232452	261995.543149077	163653.091810133	305142.975265644	137729.675650903	206007.049474867	246966.381557815	253575.56989296	108627.632514554	123087.976893712	88612.3021601338	108171.87394209	73487.5427139762	205623.94633395	197243.435640994	173592.281753791	125258.504358274	66107.9105053496	180210.370195423	160797.503332833
17141	49.8416333333333	2	749.392046797134	1496.76954066051	0.00384066050719412	2.56597308930457	44.36	HPLVDSMVVSEIR	[7] Oxidation (M)	AT5G57360.2	| Symbols: ZTL, LKP1, ADO1, FKL2 | Galactose oxidase/kelch repeat superfamily protein | chr5:23241597-23244415 FORWARD LENGTH=626	False	5.00937908733396	GI 3h	wt	7.18866849036548E-06	45.2020873382492	42149.2658183812	86391.3000788441	109155.992493018	97902.5753551165	98235.4252897057	395382.132014855	676787.371791155	455865.813057987	219210.888292759	425995.562236248	568375.935688326	279263.993705437	316801.410168825	361562.611987545	195091.60474497	401690.278806745	245408.87088464	305330.865368938	329532.791236393	351290.957803078	269237.902488091	161915.549424646	131046.464299038	115167.699468621	117760.995429722	239228.936258699	234572.611842225	243358.930186399	160043.820778402	48633.4560990471	188331.026148852	163170.368294009
39537	45.5105166666667	3	598.666011004039	1792.97620361148	0.00320361147646508	1.78675946401038	46.02	RRHPLVDSMVVSEIR		AT5G57360.2	| Symbols: ZTL, LKP1, ADO1, FKL2 | Galactose oxidase/kelch repeat superfamily protein | chr5:23241597-23244415 FORWARD LENGTH=626	False	Infinity	GI 31h	wt	0.09839483511844	223.606797749979	0	0	0	0	0	9808.83929738519	7587.01075950267	5071.10547366581	0	16420.7340091864	0	0	0	0	62686.3572668084	0	0	55740.277176518	0	24005.4736885578	0	5900.5829373734	4301.00306389935	10248.4750408061	0	0	0	0	0	0	0	5621.52031867726
646	42.6172	2	485.262678954106	968.510804974453	-0.000495025547252226	-0.511120053273747	38.26	IIDPVCPR		AT5G26710.1	| Symbols: | Glutamyl/glutaminyl-tRNA synthetase, class Ic | chr5:9305673-9308247 FORWARD LENGTH=719	True	3.2581611659324	wt	GI 31h	0.0259760966090489	49.9778744918628	16434752.5321996	34358689.3830903	28333057.3800934	32546132.2296925	53943070.6046787	11412701.9698126	25126336.3283285	13721706.3300682	11261602.5627334	16255518.7001766	14838552.9465415	10867023.6169447	14891572.0467933	11082735.8263045	9957962.20661222	21892701.1768271	13418270.6458479	15839728.8513658	14523514.0648758	19015043.0703123	14303486.6415683	17439984.0536659	11241961.3069196	16555955.2063077	10379099.1270501	20865441.812366	19239653.8370883	16622764.0932315	15127092.8340537	2184515.89437275	24286571.3706624	19876785.922189
939	45.6281666666667	2	545.271140660013	1088.52772838627	-0.000671613732947662	-0.616992384349055	57.67	CGDVIQLER		AT5G26710.1	| Symbols: | Glutamyl/glutaminyl-tRNA synthetase, class Ic | chr5:9305673-9308247 FORWARD LENGTH=719	False	2.67117121561833	wt	GI 31h	0.410201224310705	55.5537462066941	5819753.73072935	13746606.5245158	8800006.94951486	8892557.33621774	17554869.1637403	5386522.78713365	11340835.6819181	5543068.45142339	5177765.87823933	8175001.33060345	6495449.18938548	4680763.72759018	6628393.38697329	5844083.1650655	4381707.86645733	12686333.8223725	5611313.48146855	9047544.16465909	8068527.69387314	8809511.11638644	5259954.36216172	6866467.21015858	4762319.5999211	6915069.34209456	5024641.37488388	7787434.75372122	7680229.73609285	7386958.26199149	7033030.45530496	60361.6760273225	10962023.92973	9224922.07150135
1181	47.2497166666667	2	432.717999142466	863.421445351171	0.000345351171404218	0.399979999798728	25.8	CDVPFVK		AT5G26710.1	| Symbols: | Glutamyl/glutaminyl-tRNA synthetase, class Ic | chr5:9305673-9308247 FORWARD LENGTH=719	False	2.96764163282726	wt	GI 31h	0.097091719426764	53.9322349373186	7360514.85114331	14761398.2527936	11548114.0210928	12797451.4179058	23064938.1479394	4402503.01538794	11705242.9689252	5323653.56357829	5501399.29725809	8822333.74711043	7351195.7606296	4746930.65994493	6520733.38449889	4932164.74317332	4327540.21457196	9854541.7930522	5496947.33260175	8117361.46576045	7708463.30154326	8870434.74472108	6061611.63125612	7550623.44775577	4797155.57833414	7102349.86632786	4196337.42330752	10142206.5497248	7416461.59415252	7309280.75482663	7290750.11054077	616058.765002399	9554044.38023897	9706855.03883947
1595	36.2589833333333	2	482.266707845534	962.518862757309	0.000362757308607797	0.376883466247971	47.32	YQGEVIVR		AT5G26710.1	| Symbols: | Glutamyl/glutaminyl-tRNA synthetase, class Ic | chr5:9305673-9308247 FORWARD LENGTH=719	False	2.1501320814171	wt	GI 31h	0.75809752311084	68.3431199367556	3950316.2737591	9297911.41161826	1128866.22953028	9275066.90571167	14535944.9557159	3485031.41195596	6683267.42946227	4370333.32480233	3909438.16500158	5420986.9909927	4730468.76015157	3786172.32172629	5004432.24086192	4116554.23304722	3236078.67298994	6701352.73715938	4182001.36351378	5405978.42851843	4960767.62472426	6161693.18061433	4528461.5743281	5516275.7276951	3877644.30985331	5738720.42055683	3350582.38311147	7150851.84763108	6241014.9517308	5594101.11488761	5087387.12573908	17545.0046591985	5302664.57370653	5976311.31703343
2080	65.8673666666667	2	758.429647061545	1514.84474118933	-0.000958810670908861	-0.632942794707646	74.38	SSKPIVLFSIPDGR		AT5G26710.1	| Symbols: | Glutamyl/glutaminyl-tRNA synthetase, class Ic | chr5:9305673-9308247 FORWARD LENGTH=719	False	3.46666017293351	wt	GI 31h	0.0314181257528587	82.4000246740704	5462219.33647609	9687255.69276857	8861686.63544923	15138426.976516	19175376.5678403	8957220.61206735	7169764.06464891	4028254.96016695	2783682.62594366	4298136.0593725	6052513.85709343	2974701.06980097	4002166.56941821	2391614.00992005	2819326.07285285	6032154.44297887	4477217.21032263	4082194.76736093	2660587.1477449	3555778.20567544	4271650.50475068	4722778.75729376	3726924.61889623	4882604.1983493	2883192.63344766	11592710.1862574	4068333.47268385	4476849.91770572	3682939.64807628	661084.171323455	7518448.34299943	5042307.68133921
2133	65.8458666666667	3	505.956490504334	1514.84764211236	0.00194211236293995	1.28205292653895	58.22	SSKPIVLFSIPDGR		AT5G26710.1	| Symbols: | Glutamyl/glutaminyl-tRNA synthetase, class Ic | chr5:9305673-9308247 FORWARD LENGTH=719	False	3.93396332585706	wt	GI 7h	0.000952964783548449	96.8992724434228	4180738.39704056	7070597.39002288	8413962.96039474	10049853.7886341	13668034.7911435	6005986.31234352	4594628.21425998	2213240.80256199	2086439.61062216	2764388.86884587	3467665.3409759	1923261.8037656	1990995.57311715	1617146.34040588	2028788.53310848	3790040.03998999	2412434.04991015	2614544.92510083	1799161.93255263	2395038.76314698	2415501.48862357	3130090.91320639	2077309.83639959	3038495.61904535	1883760.89682561	4944027.85922459	2376126.38212801	2636009.86195794	2320098.36077929	14345628.5652148	5368983.18552998	3319908.96686908
2222	72.8603166666667	3	621.33114762367	1860.97161347037	-0.0017865296290438	-0.959997401920843	52.56	RVLFTLTDGPDEPFVR		AT5G26710.1	| Symbols: | Glutamyl/glutaminyl-tRNA synthetase, class Ic | chr5:9305673-9308247 FORWARD LENGTH=719	True	1.97883334204424	wt	GI 31h	0.100531609647104	38.2922050823048	6990170.08438994	15896999.942317	12380303.1933717	20862903.7731807	14888165.3231184	5447501.43714513	14345099.0160665	12761462.9326397	7270243.21937246	8942958.90903457	7783141.55338389	6750249.3932696	9434712.99044118	6985174.04650708	6204481.32199634	12358313.0257529	9136675.07745565	11178823.0313466	9414688.99566648	11910984.3239429	5610344.63926076	8794416.46052901	8294392.55377166	10176846.0162176	7016564.22231651	11645779.8419892	10353568.5194811	3654774.19109475	11421510.4217557	14060834.6659718	15488433.6786173	11334854.643244
5591	72.8786	2	931.494308244117	1860.97406355447	0.000663554473021577	0.356563115314586	60.42	RVLFTLTDGPDEPFVR		AT5G26710.1	| Symbols: | Glutamyl/glutaminyl-tRNA synthetase, class Ic | chr5:9305673-9308247 FORWARD LENGTH=719	True	1.66895268755914	GI 11h	GI 31h	0.50524810992236	66.3674521948056	1958174.90464881	5378107.85462765	3378498.75610708	8916755.3856355	4838876.79185395	2033892.99934653	6783219.55084623	5714261.72869293	2998271.52033241	4138194.98503476	3860270.93177849	3088580.74243208	4880068.09226002	2983389.02569667	2642449.33404515	5962376.7010177	4425030.99276919	5475047.41485863	4069991.57640843	4882803.15264149	2152773.1178533	3845442.11696958	4242851.45072464	5107998.82199105	3028063.14603733	5269404.47027447	4847637.73662788	1529562.22350976	5446117.16854109	476932.879286206	6550755.91648665	4918872.6562711
2288	45.3117833333333	3	541.947846738175	1622.82171081388	0.00121081388465427	0.746116951723417	40.37	FAPEPSGYLHIGHAK		AT5G26710.1	| Symbols: | Glutamyl/glutaminyl-tRNA synthetase, class Ic | chr5:9305673-9308247 FORWARD LENGTH=719	True	2.62635445882956	wt	GI 31h	0.19716135754762	60.9758182566578	5474801.12643511	8304578.57919006	7222321.4479098	10682015.2587436	14047845.5292241	4782531.88205189	7737085.43059529	4255368.67620353	4380221.19123962	5241353.79786204	4601888.81721069	3982321.73611776	5496108.50371605	3670747.77892304	3747915.61184635	8345686.83203362	4766946.77864185	6332525.06111366	4269986.23089722	5833752.50965671	2536569.8168086	7489076.38034149	3782483.97796383	4901823.86014352	4052519.6614947	6817860.6151627	4508187.69537237	3823998.55149366	5136833.36172946	97784.2469322559	8354084.75585592	5783363.21230824
3865	45.28895	4	406.712734393669	1622.82183170715	0.00133170715412234	0.820612725882093	33.94	FAPEPSGYLHIGHAK		AT5G26710.1	| Symbols: | Glutamyl/glutaminyl-tRNA synthetase, class Ic | chr5:9305673-9308247 FORWARD LENGTH=719	True	3.16199726240367	wt	GI 31h	0.00956784739014416	48.3757183548258	1339202.47334088	2699513.15824892	2702071.77241769	3649685.79426421	5272461.6853531	1636004.01965667	2712411.51427874	1298026.02406173	1393941.504724	1783843.68639093	1402376.30483061	1166143.03090228	1540018.61816744	1111667.74295373	1301769.90836392	2603962.03946957	1542474.6238798	2136925.48524045	1552317.5512793	2173323.45748789	756325.518325219	2711783.66411749	1139540.22436792	1655045.50188967	1378475.93779012	2249654.51279377	1451756.4736783	1055645.94841108	1754292.37360046	585970.335510394	3075223.37349856	2039897.5309823
5016	45.3117833333333	2	812.418399952241	1622.82224697072	0.00174697072293384	1.07650274502561	43.16	FAPEPSGYLHIGHAK		AT5G26710.1	| Symbols: | Glutamyl/glutaminyl-tRNA synthetase, class Ic | chr5:9305673-9308247 FORWARD LENGTH=719	True	2.24064416703997	wt	GI 31h	0.458137314107154	59.9687631323515	2244478.70025318	4014789.29210257	2680560.16166261	5420465.56259351	6498845.24260089	2320330.10888694	4484730.77734954	2678684.38163994	2417926.88765722	3592635.24633748	2633960.81316121	2332932.03474616	3504039.57544389	1962215.10127895	2471003.51725931	4985302.67528296	2734251.05249893	3932418.3481379	2689583.37548238	3679226.2102039	1194580.80869113	4596086.98980239	2302767.12484326	3201228.4125878	2414307.73377247	3975429.92985078	2843757.38243629	2434553.6813201	3818859.43545302	58291.3652843037	4335790.58457273	3481165.80160007
2563	50.3860166666667	2	466.747097831846	931.479642729933	-5.72700671455095E-05	-0.06148289344954	36.8	VLEDMGLR		AT5G26710.1	| Symbols: | Glutamyl/glutaminyl-tRNA synthetase, class Ic | chr5:9305673-9308247 FORWARD LENGTH=719	False	5.33128356202094	wt	GI 15h	0.561146903848353	101.162505309099	322305.27083532	6839670.59149625	1490837.57955905	3410258.65588852	11176709.9164506	373618.560110819	3979804.59298602	1083944.84311202	877753.306022822	1992977.11975803	1134845.07483086	879226.975389494	322473.612075774	1027270.67074031	1012910.51373939	5396061.88081946	602685.882461933	3335597.77374691	4868874.47446858	4465025.87968879	195687.127522002	1281920.19352113	752304.382039494	1259300.34233898	869922.437648391	1077782.05015372	3851075.22905356	1684447.75363482	2005516.63135096	0	3627224.17322942	4898236.40698913
3299	67.2414166666667	3	848.460844061221	2542.36070278302	0.000502783023875963	0.197762309162944	26.63	EITKDEEGRVTALSGVLNLQGSVK		AT5G26710.1	| Symbols: | Glutamyl/glutaminyl-tRNA synthetase, class Ic | chr5:9305673-9308247 FORWARD LENGTH=719	False	2.53612037391835	wt	GI 31h	0.116923521674598	85.7703590863039	2133738.94564747	6104113.2656141	4800413.358765	6255235.23627499	5986924.83694297	4237727.20313912	3477147.17750256	1825316.18337068	3034593.6560669	3821674.86144486	2920479.719112	2503233.86819139	3120208.07591456	2084743.79804897	2341856.33560491	3498408.75121763	2553700.49882683	3582367.56924271	2987376.14720446	4509313.65350437	1702401.35843368	3694224.60739415	2622819.85668859	2972674.86523628	1895936.41972397	3428781.3851252	3574255.58499874	1744199.91022293	3000331.16073496	11840099.3827338	6101911.0635397	3191031.5350149
3869	67.2139833333333	4	636.59788043214	2542.36241586104	0.00221586103998561	0.871576356483873	---	EITKDEEGRVTALSGVLNLQGSVK		AT5G26710.1	| Symbols: | Glutamyl/glutaminyl-tRNA synthetase, class Ic | chr5:9305673-9308247 FORWARD LENGTH=719	False	2.84886658042352	wt	GI 31h	0.0425729627265116	83.0830518213382	1428476.83660062	3178085.23207154	3528561.68910571	3130359.62046996	3304940.58864605	2753128.76026298	1860520.4988281	1027741.9901639	1521652.20383476	2162771.21254696	1659773.53375172	1355929.83114235	1640291.43821043	1235574.48705925	1206366.0564857	1567092.60388607	1412002.10208584	1852770.4081041	1485064.93691601	2309362.97266213	926302.156542004	1989742.91857227	1301761.48650587	1558093.97507027	1020404.30125034	1936154.16089891	1757300.96842319	977839.3786804	1490404.57624045	5978042.47595338	3092573.413544	1545315.2089328
3460	34.45185	3	406.548558203506	1216.62384520988	0.000445209878535024	0.365938940953318	22.82	CGDVIQLERK		AT5G26710.1	| Symbols: | Glutamyl/glutaminyl-tRNA synthetase, class Ic | chr5:9305673-9308247 FORWARD LENGTH=719	False	2.28080325368404	wt	GI 31h	0.951836612761577	80.8417426666715	1054042.4456998	3256787.72715502	79124.4583638923	2913003.56512198	5325879.31094823	1355970.42966447	2085347.33641028	1358756.09174227	1193287.74030685	1831436.01817747	1542490.50639436	1149387.63329788	1464469.5984412	1146076.76347281	974917.370839453	2290535.30516122	1298748.57937991	1937018.34065174	1747487.26909613	2049720.98844571	968006.579621546	1602896.68088352	1108231.62753949	1616027.70464941	930912.537528811	2224792.612914	1840571.17810339	1689645.94398377	1631360.01537082	65115.4594296629	1431449.19289868	2019811.38696423
6473	34.4801	2	609.318347014979	1216.6221410962	-0.00125890380127203	-1.03475225059129	46.41	CGDVIQLERK		AT5G26710.1	| Symbols: | Glutamyl/glutaminyl-tRNA synthetase, class Ic | chr5:9305673-9308247 FORWARD LENGTH=719	False	1.91742188888956	wt	GI 31h	0.730408688622245	78.7386179422569	880683.080848683	2912915.01722024	11433.4337365894	2349728.7338797	4036347.7320557	1195852.17215636	1624624.87880782	1509569.98765655	1092102.30431264	1683597.72699964	1526198.31090463	1165855.93696207	1430744.51688221	1010889.11068711	1032100.26771316	1878110.96405581	1310401.00970917	1638631.39943647	1455492.08646121	1640581.04368746	1058430.92489552	1292413.01963665	1299718.98246596	1625123.40016777	818515.349510968	2134163.43044679	1932001.12391353	1832691.51794208	1479584.60989062	0	1030022.11366581	1818388.71314941
4404	57.0976666666667	3	650.310560225842	1947.90985127689	0.00365127688564826	1.87446237690925	68.41	KLEDDDEVADFVNPNTK		AT5G26710.1	| Symbols: | Glutamyl/glutaminyl-tRNA synthetase, class Ic | chr5:9305673-9308247 FORWARD LENGTH=719	False	3.82149062580525	wt	GI 7h	0.0963580288816318	60.0674337626766	3137466.88423579	6132328.69406411	5110153.36559623	4360545.8085961	8652690.72305882	1357108.86621759	3295673.77014577	1432456.84596634	1706993.67396691	2375124.87837653	1638882.4770515	1419082.83566631	1390521.22750864	1672700.11632012	1047007.16043524	4195229.97212642	1504870.10986825	2385737.14474837	2058677.0020344	2233769.51586867	1494224.46895804	2141005.72642799	1454547.3765886	2083427.03480931	1387334.01146528	3095191.72853989	2117004.34580646	2288558.44182594	1855358.70861907	37737.8817685841	4021032.69590734	2936870.27181132
7856	57.0840666666667	2	974.961136099041	1947.90771926432	0.00151926432272376	0.779947372580752	70.83	KLEDDDEVADFVNPNTK		AT5G26710.1	| Symbols: | Glutamyl/glutaminyl-tRNA synthetase, class Ic | chr5:9305673-9308247 FORWARD LENGTH=719	False	3.07548625665583	wt	GI 31h	0.547749891496171	61.7442192075703	1279380.94870299	3351533.5894143	1879822.74514537	2916907.69806051	4422157.70156704	578392.338548619	2281889.00528447	869474.848696882	962581.699596756	1440565.95558083	1225744.34169148	809670.578717409	1263700.327669	851573.498911522	590692.73526122	3193992.18685404	1107968.53283846	1566158.46395305	1178375.82954809	1396560.4631553	805697.969400988	1504584.21563206	998801.102783989	1433291.82315953	834445.403152761	2029848.46505021	1297793.08017782	1564225.46960853	1207116.1892556	0	2476586.48419199	1776260.12834556
4725	44.9101	3	482.258113197094	1443.75251019064	0.00211019064158791	1.46160350264693	---	NLKCGDVIQLER		AT5G26710.1	| Symbols: | Glutamyl/glutaminyl-tRNA synthetase, class Ic | chr5:9305673-9308247 FORWARD LENGTH=719	False	3.32289923458413	wt	GI 31h	0.017613877768863	49.6932322805155	813685.599339023	1801414.76537593	1363815.853265	1582668.32211711	2888248.86037713	807132.224658241	1335803.19637549	666069.979305784	501808.500288646	1105022.42500776	724228.5242311	515406.670931604	657097.192926586	575865.709506178	619989.680085427	1224741.7434064	638650.705518085	1062706.64064055	882125.405281332	1038291.23397829	509487.157867167	829262.383707458	520669.137485112	830543.454213272	630301.393693609	983257.822879204	889222.562295756	738729.462039939	781391.336292685	101489.308379825	1342359.41979853	1109408.43944697
6029	44.9101	2	722.881243682218	1443.74793443068	-0.0024655693243858	-1.70775317145249	52.61	NLKCGDVIQLER		AT5G26710.1	| Symbols: | Glutamyl/glutaminyl-tRNA synthetase, class Ic | chr5:9305673-9308247 FORWARD LENGTH=719	False	2.72588510677951	wt	GI 31h	0.520805992917499	57.0506056002622	1001909.43785784	2181582.61962349	1883745.27621015	2115889.91961428	3172978.79296334	1048920.2233333	1803954.713244	1079128.68512303	851918.853839944	1536384.50761607	1090481.32531748	752188.418041761	1010833.05852801	711235.091215108	978817.021736161	1814387.26235485	999574.28504933	1420674.01846336	1270661.19397755	1307146.45138666	887767.582743124	1094944.55308335	867557.820179999	1319834.68247096	936167.46062722	1418493.80611954	1469986.71996078	1173904.47368822	1247673.80380731	0	1720173.82472318	1697411.12651546
5038	48.5668666666667	3	440.563871734741	1318.66978580358	-0.000514196417498169	-0.389935541505841	42.88	LWKEMIAGSER		AT5G26710.1	| Symbols: | Glutamyl/glutaminyl-tRNA synthetase, class Ic | chr5:9305673-9308247 FORWARD LENGTH=719	False	4.59002682527825	wt	GI 7h	0.510093735255435	90.7373367244148	87432.7829762961	2270437.32709014	633642.102039113	1379510.58820381	3196422.74890814	150563.589816124	1279830.38313774	432613.293971691	375490.693423447	689114.4378816	361921.646509027	406117.767953066	198235.473124731	326618.505821287	355777.918825179	1964374.20947707	244656.817878853	1192214.90928323	1150644.66250619	1367418.66908798	14870.1202726362	475805.561615734	359922.210467962	561108.560121187	315171.110471777	417138.921572678	928046.781698705	403634.358620663	722912.451293604	0	1602506.04968626	1513279.30304222
8300	48.5546666666667	2	660.342442233782	1318.6703315338	3.15338031668944E-05	0.0239133338840606	45.49	LWKEMIAGSER		AT5G26710.1	| Symbols: | Glutamyl/glutaminyl-tRNA synthetase, class Ic | chr5:9305673-9308247 FORWARD LENGTH=719	False	4.25870456524926	wt	GI 7h	0.540172204252175	98.1286189369044	79096.5443996516	1894385.37234649	379745.79184454	1196241.54028997	2598292.22487035	127100.220382927	1238191.75268091	424387.295553527	248215.337940614	592822.821043013	335075.074209037	403436.83262067	148134.63633553	272278.946849251	284649.986884358	2158396.82259578	191973.251788846	1133373.13563559	1076173.08358967	1168399.39031392	69449.0014586718	424702.366928392	304725.93945457	547458.367841879	264693.104467442	386735.404836626	827688.268458407	353643.201105661	649150.782252903	0	1455737.22606039	1387897.34322191
5239	49.9282833333333	2	478.798281016201	955.582009098642	0.000509098642055505	0.532763183522814	50.9	LNGATVLLR		AT5G26710.1	| Symbols: | Glutamyl/glutaminyl-tRNA synthetase, class Ic | chr5:9305673-9308247 FORWARD LENGTH=719	False	2.61719673529192	wt	GI 31h	0.522629827124108	57.0707509573473	635168.575267026	974328.181467223	670539.508367226	1440228.79302912	2031900.81669882	1537855.95395087	930494.203992648	581698.818066497	515453.929614553	746693.070094035	571233.855028777	493317.546392923	620721.257001537	475419.202168945	604310.314318841	857680.925528015	589678.364488266	724062.257121324	474641.613820218	660127.382505537	721904.815562614	846310.744255975	532925.353314509	724845.715586501	546421.092847578	866842.37183368	712827.773701368	697575.131043752	715925.658320328	0	1243471.96844064	663313.117525392
5270	49.7737166666667	3	693.00713658424	2075.99958035208	-0.00151964792121362	-0.732007281312914	25.32	KLEDDDEVADFVNPNTKK		AT5G26710.1	| Symbols: | Glutamyl/glutaminyl-tRNA synthetase, class Ic | chr5:9305673-9308247 FORWARD LENGTH=719	False	2.79555982265862	wt	GI 31h	0.551092377130098	57.7869718557905	2413317.74279261	5700872.00881211	3934586.32069956	4696815.36105968	7688813.63456909	1622586.94496353	3896238.65063166	1935717.23157014	1829921.53839695	2866064.88700519	2418183.12043492	1722429.99065108	2071649.86143927	1968606.6180207	1352954.03802264	4556691.51992529	1791358.8420756	3011324.63607051	2759504.84260215	2746329.04031086	1392614.25693804	2803540.60537952	2045560.81294935	2328901.87726313	1457761.18007251	3453182.13995557	2786183.72002891	2881153.59580289	2518406.0917883	0	5125831.14622262	3197162.19575388
6507	32.2615333333333	3	527.583522722734	1579.72873876756	-0.00126123243830989	-0.798384811524684	---	AYVDDTPREQMQK		AT5G26710.1	| Symbols: | Glutamyl/glutaminyl-tRNA synthetase, class Ic | chr5:9305673-9308247 FORWARD LENGTH=719	False	4.50071951149797	wt	GI 15h	0.654217852029006	102.575085576598	185612.020571323	4741531.76696422	101459.319197429	2128380.70701294	6283978.4403952	327822.080995104	1962179.90890173	619613.485078946	718629.801273995	987078.96375646	725619.625384287	641721.505391248	405070.637792358	687563.588216537	670116.35909888	3341064.50815723	343703.462254122	1780954.43992624	2184479.89035366	2215153.34002036	118737.505054101	903720.503709099	577006.563243987	738429.639350243	648508.789274702	751625.785518228	2002284.02408793	1153214.50600096	1092667.68919391	0	1482801.42055422	1941898.83709024
13993	32.32745	2	790.871325657782	1579.7280983818	-0.00190161819682544	-1.2037615268593	36.81	AYVDDTPREQMQK		AT5G26710.1	| Symbols: | Glutamyl/glutaminyl-tRNA synthetase, class Ic | chr5:9305673-9308247 FORWARD LENGTH=719	False	5.29695182372557	wt	GI 7h	0.807227487392054	115.422784368982	7980.52866952806	1870703.84527936	7904.08223084489	872642.619148429	2648248.95836426	71397.655861349	923551.722192668	233196.826724996	189642.327645295	366603.259182775	312127.023876584	169866.643811938	101229.878594145	205940.516534456	231702.317252975	1654253.18415916	101441.584303991	833334.179687807	827427.584677218	931638.194101755	15422.7963965423	376692.775102504	212285.429283774	277923.351793083	213305.604490249	253584.918088833	998207.598330934	504022.005297492	394694.255689767	0	633728.420664586	941165.584026456
6746	48.5790666666667	3	693.008301590505	2076.00307537087	0.001975370873879	0.951526891714557	30.21	KKLEDDDEVADFVNPNTK		AT5G26710.1	| Symbols: | Glutamyl/glutaminyl-tRNA synthetase, class Ic | chr5:9305673-9308247 FORWARD LENGTH=719	False	4.40352283750692	wt	GI 31h	0.461741631441056	58.69634774133	1078013.83897618	2567477.64081643	1684217.87479442	4504057.20352891	4477414.68073463	554433.537859902	1521614.15383447	612567.187539233	803877.544743431	1166174.34557838	717773.376790773	641435.934639584	785643.976897007	738339.926928131	410986.736532422	1689653.75471479	626586.219746293	1216789.1848566	945817.362658761	1173587.83040171	568831.14350405	991351.877742301	645233.93975615	961509.560686121	511514.418566053	1205584.92102652	1017768.89133429	893603.638953944	949592.348516041	0	1877583.48793495	1276279.35201256
7848	61.44555	2	647.319322599532	1292.6240922653	-0.000707734696106854	-0.547517497812864	23.68	ESNEFVDNLVK		AT5G26710.1	| Symbols: | Glutamyl/glutaminyl-tRNA synthetase, class Ic | chr5:9305673-9308247 FORWARD LENGTH=719	False	3.62350604269616	wt	GI 7h	0.134694635968979	61.3013407062047	1845534.05417424	2513711.08882987	2261512.15165816	1712921.34285475	3214410.44685429	863940.90350938	1090511.40390758	603614.202398965	522949.279830122	788549.291864253	609106.451257352	529470.009793386	631847.14365322	592858.125494066	823711.460457366	1180152.98771251	676030.843066764	488297.267470945	680501.821084569	681926.439515533	1940940.74002981	888624.340064474	995058.527871342	1166980.89691661	505525.465146767	1243088.15194444	1179922.03156593	1398473.46330277	741311.058163701	11488.2230994808	1817749.53966657	1125435.47330048
7923	34.3398	2	497.226228533125	992.437904132491	-0.00069586750896633	-0.701169330743817	33.22	FNMQDPNK		AT5G26710.1	| Symbols: | Glutamyl/glutaminyl-tRNA synthetase, class Ic | chr5:9305673-9308247 FORWARD LENGTH=719	False	2.93978328042392	wt	GI 7h	0.649688049477379	105.887253677108	332307.577348401	2570241.6492299	45919.6977782226	1028613.62163007	4177683.71574483	340031.176997543	1026646.66029459	549712.841932237	618579.91987969	836135.301915302	608789.94585298	547451.970899508	401407.072315598	691586.905044024	524698.605085227	1474756.82365521	477427.283679033	1418138.69505063	1906418.48053387	1883799.02274816	470874.473349058	623803.620727271	526839.382933011	703350.851018401	570880.096856058	714413.590466002	1420531.02660175	804852.275809823	958577.828116984	0	444156.487636412	1283308.2818441
8087	38.4402	2	611.790900190146	1221.56724744653	0.00134744653246344	1.10304858089395	27.97	ETLALGDSNMR	[10] Oxidation (M)	AT5G26710.1	| Symbols: | Glutamyl/glutaminyl-tRNA synthetase, class Ic | chr5:9305673-9308247 FORWARD LENGTH=719	False	3.71552286677079	wt	GI 7h	0.546421858485926	62.2220566580052	1116511.469641	2374062.20206321	742619.840098143	1464163.64649979	2943696.11730007	690923.973793605	973179.368736483	621236.828191308	465087.699242331	686381.273218293	601977.652374408	379931.25298715	538889.538148328	498280.119528959	306584.22668105	1001156.21663284	591924.297712788	938102.519303549	691139.611629515	796939.842042725	716287.801579633	594783.845620696	530056.766546604	810271.993991758	449198.90094891	1317199.42871549	874707.66207964	893178.340839473	765540.706190964	0	956716.387059662	920920.753131657
9655	70.181	2	743.435368170189	1484.85618340662	-1.65933813605079E-05	-0.0111750763208639	46.78	VTALSGVLNLQGSVK		AT5G26710.1	| Symbols: | Glutamyl/glutaminyl-tRNA synthetase, class Ic | chr5:9305673-9308247 FORWARD LENGTH=719	False	5.67906152923712	GI 19h	GI 7h	0.00720499703918975	148.480974202053	477656.697720718	877450.181183308	1188580.29011198	1524256.3016863	1776185.92655363	1570421.69531372	420072.512753743	371460.066977357	623968.590663546	445509.216630198	256687.13856889	310377.987806048	351308.90205024	227538.835989437	317477.06566089	475935.755706512	362193.351554351	433192.565900909	347403.569038253	310057.502417564	440107.310681705	576752.350660345	338783.922138829	569208.500716793	330082.846158223	626989.318774185	462516.241733921	733575.130081799	416516.841276197	6071083.9222987	941446.374180564	545104.810048552
9774	52.7641166666667	3	432.574655465409	1294.70213699559	-0.00116300441345629	-0.898278712548498	38.02	AALLNKYFAER		AT5G26710.1	| Symbols: | Glutamyl/glutaminyl-tRNA synthetase, class Ic | chr5:9305673-9308247 FORWARD LENGTH=719	False	3.0911466578581	wt	GI 31h	0.404015746189801	80.0691647016521	401773.518991787	445670.02580872	517027.845080889	650158.11514691	757744.567277608	839581.777053978	308949.588068975	189954.09959484	151584.184525025	260541.107217993	183062.227720906	145807.132119426	241872.355339819	137833.312663247	214279.046759829	325806.378849292	265223.452729518	229687.344357302	173752.948874982	240589.147876919	163989.754290136	429147.967758119	179212.746115684	295251.884892149	207699.39051874	393259.494593679	235331.984879266	155027.774834318	224515.253668709	0	544416.187708017	302295.273601723
12587	35.3764666666667	2	406.700487996893	811.386423060027	2.30600265922476E-05	0.028420523923309	27.96	DPVYYR		AT5G26710.1	| Symbols: | Glutamyl/glutaminyl-tRNA synthetase, class Ic | chr5:9305673-9308247 FORWARD LENGTH=719	False	2.05943700266304	wt	GI 31h	0.940392820025121	110.00792015745	40186.2120831875	554896.555848361	26789.466869726	345844.116025582	976740.728378015	190415.309756569	128945.40376398	191284.164755726	253851.413298596	339284.654053286	205695.728368003	292330.121411688	212709.078241956	323231.556364963	212408.608090184	53718.1144292369	186003.54095224	316070.794156848	311372.823318418	432292.004614542	183829.798322152	238080.800446525	245245.315525543	302350.627080095	259384.515933304	392958.52955981	246383.274277115	207482.63879056	357726.241667404	351548.354475779	27485.7264369372	211111.402916911
12648	36.5613166666667	2	667.840563997116	1333.66657506047	0.000575060471646793	0.431187772385885	26.02	KETLALGDSNMR		AT5G26710.1	| Symbols: | Glutamyl/glutaminyl-tRNA synthetase, class Ic | chr5:9305673-9308247 FORWARD LENGTH=719	False	2.9517971335299	wt	GI 7h	0.515292202906784	67.0339864408701	973889.393565313	2446174.73950854	525432.025948104	1344003.06660635	3205292.1316975	486125.058698433	1268081.75462652	791830.143885798	542775.859152525	769664.462317539	799293.566327695	576002.973534208	557993.360172885	369431.357599969	575115.86092337	1958534.55605673	659324.391177738	1047598.84017698	1146734.05846971	1216776.61962163	615281.878891025	579709.977459264	411723.286246503	871992.552585651	472526.294635786	949684.417786449	1396436.52955322	868026.816444404	611464.356240185	0	1031337.56419856	1342155.41131353
20103	45.3286	3	499.599774623716	1495.77749447051	-0.000805529493391077	-0.538535352057907	22.01	NHSVEENLKLWK		AT5G26710.1	| Symbols: | Glutamyl/glutaminyl-tRNA synthetase, class Ic | chr5:9305673-9308247 FORWARD LENGTH=719	False	7.29611206781571	wt	GI 31h	0.246996445347425	94.1201569568166	130529.997568862	215104.211033106	178939.294856271	279622.108473093	516485.519693575	357475.087980093	229760.84603505	42450.5393506766	84772.0646370694	101734.625679816	120514.172251393	65901.4404291324	53235.3390483907	85073.7346610621	65471.6419793832	338751.043357374	73988.0556894559	212302.171072335	55676.1133672438	128903.983961891	23349.7508111018	152810.24450728	58715.7027172888	89811.2195416792	116625.519817278	187039.26253648	84558.9280545034	19291.0770118598	104525.013359269	0	235643.935879765	185097.620849904
45	54.42745	2	595.29505036664	1188.57554779952	0.00454779951928685	3.82627501368185	69.38	LGAAICWENR		AT3G44310.1	| Symbols: NIT1, ATNIT1, NITI | nitrilase 1 | chr3:15986901-15988841 FORWARD LENGTH=346	False	1.77212868319686	wt	GI 7h	0.0161997959074961	42.3826301308248	272693049.959867	405508400.232105	893777458.74654	613476784.443814	705583286.213584	300182191.889748	496046988.29192	471265078.065354	149178427.621584	380417161.12918	309216975.061044	298700587.333083	353680573.55295	380661302.026405	289133929.228594	289459628.154159	350210523.053374	443210729.073855	439821233.071646	479133855.831711	351519247.834298	359149507.639021	355018256.697147	322268449.843255	275506108.508184	514471206.059633	679634333.292841	507315823.051457	427545316.139486	557981939.775075	494080019.495913	406126761.028871
5870	57.0193	2	595.293025769413	1188.57149860507	0.000498605066695745	0.419499606414548	24.63	LGAAICWENR		AT3G44310.1	| Symbols: NIT1, ATNIT1, NITI | nitrilase 1 | chr3:15986901-15988841 FORWARD LENGTH=346	False	2.3140271937661	wt	GI 7h	0.0249785897683049	53.7705294171502	1064357.39503173	2957972.41721577	5191691.82663058	2834408.50668638	5354707.81681095	1439962.59428909	2400508.63585914	2113561.89274459	583882.565655798	1696981.92239699	1156728.61775168	1342646.72691376	1234359.82776173	2400095.66164414	1386883.70604248	1664035.92964793	1412234.76346354	2150551.16489581	2116838.72142175	2619660.09924394	1831415.10436544	1456579.08613101	1771572.11918835	1623043.26501205	1165948.20014735	2211515.28519301	3341052.36045008	2465024.28330369	2085824.38319808	6320134.61264077	2049178.44616215	2244068.75011257
14552	59.5283333333333	2	595.291388408834	1188.56822388391	-0.00277611609249107	-2.33567543923844	29.65	LGAAICWENR		AT3G44310.1	| Symbols: NIT1, ATNIT1, NITI | nitrilase 1 | chr3:15986901-15988841 FORWARD LENGTH=346	False	2.18289632496564	GI 19h	GI 31h	0.0674873394908797	52.2235761811152	495535.153515504	462555.884792011	1470417.13666776	808948.498430696	1406633.84958046	469446.71903023	756443.893157364	780884.174477043	247197.378717313	713253.054915385	450274.897982466	448901.748242573	462504.697494272	824907.156724595	630614.367819304	400814.999023644	488826.82753447	756519.704254861	883884.048260176	787306.396204712	517107.388237284	520377.432751271	801301.605594958	518024.314795601	497714.037313158	758342.136993098	1181460.65395624	787995.752445745	804034.089960537	2129473.76152922	697723.571601836	758525.462540835
61	53.2871166666667	3	794.082531427135	2379.22576488077	0.0088648807654863	3.72596578541717	142.86	VTIVQSSTVYNDTPATIDKAEK		AT3G44310.1	| Symbols: NIT1, ATNIT1, NITI | nitrilase 1 | chr3:15986901-15988841 FORWARD LENGTH=346	True	1.83023141685662	wt	GI 31h	0.0051576707951756	33.5101161976272	536628481.520412	890639343.277731	1350041517.94213	898209694.410391	1124505444.92777	746781337.599434	766678709.866994	578133224.594429	284382692.888931	534057809.067601	491428275.876561	493201346.026206	516354145.545067	642116134.879854	505421966.570222	516860758.175951	522278509.405457	706298910.886102	882188249.724628	877956103.186623	470996930.471042	740083048.790006	506678664.600618	495176889.875095	462589991.623829	791803641.201905	1051136216.40385	770615877.808768	702192036.754653	1153373415.72935	816149822.557937	648402756.876637
528	53.305	2	1190.61684358729	2379.21913424082	0.00223424082378187	0.939065632806271	102.78	VTIVQSSTVYNDTPATIDKAEK		AT3G44310.1	| Symbols: NIT1, ATNIT1, NITI | nitrilase 1 | chr3:15986901-15988841 FORWARD LENGTH=346	True	1.60962102212505	wt	GI 31h	0.607570505246291	49.3113310827528	46535756.8238522	100566082.90475	114890619.785561	123289571.608596	129205119.459202	78915567.1460045	99722045.366064	82683251.5177373	27152506.1309566	61789806.4865735	74423599.6910828	66402422.1246795	78509240.0434285	73385462.2127576	53011007.8649462	71642383.1635005	72474262.5704346	95725898.1387834	103463781.330518	97999267.2503991	55916638.2916713	90341310.1821721	74715930.6575561	64143360.2723267	49256589.716765	119577099.579381	156413438.964095	110074925.943902	103629013.212822	19775952.4272356	98415416.207347	76890823.8305969
1029	53.2670833333333	4	595.811950861818	2379.21869757975	0.00179757975365646	0.755534206930215	62.18	VTIVQSSTVYNDTPATIDKAEK		AT3G44310.1	| Symbols: NIT1, ATNIT1, NITI | nitrilase 1 | chr3:15986901-15988841 FORWARD LENGTH=346	True	2.21960751833072	wt	GI 15h	0.000378918045555898	34.453396799706	17211223.7519918	30418710.7174494	37759486.7661202	25314781.4152991	39045445.1977545	22630125.8874491	20257412.0594936	15408469.0921368	8978154.44842304	12821284.7464404	14996039.0679155	13895989.3795586	12005975.0109792	16942698.3819922	11208232.7321002	17384146.8547391	12351085.6611155	19741654.5204645	23416769.4526979	20733677.7843776	13283373.1791093	16541575.7986765	12699702.8417818	13551723.9527836	11390348.2371421	20321159.0514338	27350100.1042345	20246029.7499367	19596130.9530891	21081971.9473057	21988978.9402057	19764048.1163455
70	40.2445833333333	3	632.991594812402	1895.95295503657	0.00535503656601577	2.82446443457391	88.39	SVTFVTKVEKAEDDSNK		AT3G44310.1	| Symbols: NIT1, ATNIT1, NITI | nitrilase 1 | chr3:15986901-15988841 FORWARD LENGTH=346	True	2.11363714610472	wt	GI 31h	0.0030060638521997	35.1361981727895	319145616.662919	627301001.484173	912926812.491849	704306356.727524	905491895.901928	327355565.188007	508089266.99517	364875374.078834	214486587.2488	311542757.918093	288132225.940489	305211615.835997	365285964.15039	477779633.771816	278896904.628075	455816193.594381	324062637.419176	434345125.231407	462248177.471638	500686036.606496	255173859.860636	464182076.920708	329082992.504122	273060090.341835	320782567.562431	561699570.767285	593053593.132693	427743004.498145	415981073.554997	416876993.309905	564086006.721241	426118675.116971
111	40.2445833333333	4	474.995881355608	1895.95441955491	0.00681955491063491	3.596911070029	70.16	SVTFVTKVEKAEDDSNK		AT3G44310.1	| Symbols: NIT1, ATNIT1, NITI | nitrilase 1 | chr3:15986901-15988841 FORWARD LENGTH=346	True	2.2763042245125	wt	GI 15h	0.000724881215588113	35.5088285799593	137493806.244933	264296376.866715	400643882.298399	286433039.138887	373763909.559513	132516607.559395	197860422.605717	146270642.755127	87261055.5040014	123314297.378083	111423644.900562	119913971.470651	140500503.61177	188821277.087689	111923026.068496	174615959.055607	125908964.822232	169157854.606176	183375413.624764	193891806.713489	100101757.052995	181617386.344698	127969574.300824	108818757.754488	124038893.506833	218187462.135485	231302897.55387	168556471.244709	165295107.056997	181564426.740386	221356624.005961	170522898.779017
316	40.2278	2	948.981193686998	1895.94783444024	0.000234440237136369	0.123653331524758	123.03	SVTFVTKVEKAEDDSNK		AT3G44310.1	| Symbols: NIT1, ATNIT1, NITI | nitrilase 1 | chr3:15986901-15988841 FORWARD LENGTH=346	True	1.91979904255532	wt	GI 31h	0.400638163927203	47.7759100180914	56359352.5005269	146388327.103682	152280679.936069	179034599.139804	207464159.566383	64530255.8572464	127912104.530587	99238048.907281	44723812.9772139	74612205.1713282	77558698.0713121	79432072.3951758	113728801.023629	121440953.646609	65707712.5141035	134604850.860553	88728164.5596169	116105949.229592	97729323.8993699	125503991.106886	55613284.3044293	124748719.220936	96906363.0784814	62192850.2049514	81184089.7326649	147919943.115357	170923173.717548	121515491.574456	104315352.928033	27807131.3280258	142494184.255165	96676835.3582453
14722	37.7158166666667	3	632.989869144067	1895.94777803156	0.000178031562654724	0.0939010986668216	27.86	SVTFVTKVEKAEDDSNK		AT3G44310.1	| Symbols: NIT1, ATNIT1, NITI | nitrilase 1 | chr3:15986901-15988841 FORWARD LENGTH=346	False	2.45449225444832	wt	GI 15h	0.0100356650035247	43.7972719912945	124741.520789345	364785.016618017	403860.553715042	403993.649247063	510430.341593024	148981.356491719	271464.838111053	181769.804088806	78698.229792643	142164.399013646	115612.20661339	117275.33338847	166757.617877845	260057.536247092	113809.749101823	264389.001348527	128102.916396043	224690.223310375	245188.267212899	270914.835005747	111147.94324853	213651.59045162	128347.902975368	120006.157300728	163377.995677853	290465.099828098	308035.116894872	214143.720238023	190124.274013878	529490.881898189	249286.057460381	211939.771674397
71	49.4825	3	644.651242226425	1930.93189727863	0.00329727863413609	1.70761292475345	54.7	FGLAVGVHNEEGRDEFR		AT3G44310.1	| Symbols: NIT1, ATNIT1, NITI | nitrilase 1 | chr3:15986901-15988841 FORWARD LENGTH=346	True	1.7716771554442	wt	GI 3h	0.25528760568457	48.1536437778484	169305337.075058	312052086.976316	581761235.77433	460025941.236808	526630981.303252	223206131.681758	359365155.677521	280508940.787633	83433963.0628375	210454828.832638	214760544.352572	232121196.688954	272474450.862879	295181896.564884	218598704.074803	382713138.635325	219698805.156279	356922626.125083	441882014.450002	382732457.830311	134904094.13523	351354460.230351	240087202.394098	227778585.246354	223917240.424745	366967656.948794	411110568.911984	100930152.685	337371712.074208	583330511.328509	476311750.095511	289010224.589178
74	49.4825	4	483.741649860467	1930.93749357435	0.00889357434698468	4.60585354993689	30.81	FGLAVGVHNEEGRDEFR		AT3G44310.1	| Symbols: NIT1, ATNIT1, NITI | nitrilase 1 | chr3:15986901-15988841 FORWARD LENGTH=346	True	1.93863661371292	wt	GI 3h	0.18102091215117	53.9338996426608	122281320.021266	217365230.630304	429011937.002297	310583545.592163	366687080.884879	146581065.820243	224597976.463456	181121198.350135	56703880.1791711	136844329.537693	134146343.450749	146427803.937575	171413624.698637	195511548.616616	141958313.344625	235660577.581887	136782543.959451	231141162.687364	287581281.084647	245278511.129247	85776293.2494081	220788806.284638	152187591.091602	147899456.2516	143029066.446172	232396541.671294	259606870.293468	65298515.7692481	225061110.208789	434342697.592085	299750769.830749	183424510.464939
391	49.4702833333333	2	966.471491081364	1930.92842922897	-0.000170771032344419	-0.0884398482390384	35.79	FGLAVGVHNEEGRDEFR		AT3G44310.1	| Symbols: NIT1, ATNIT1, NITI | nitrilase 1 | chr3:15986901-15988841 FORWARD LENGTH=346	True	1.69830260739282	GI 11h	GI 3h	0.377824594321434	51.839106450686	26749226.1088882	52059936.5877185	101471498.737992	97510802.5250371	87724750.8092157	35614331.8897855	72612922.4632634	64865539.8258065	12692295.2405227	44652991.4237383	48326780.104998	50617938.3094895	70031665.2373035	62652944.6601535	50129327.7227387	86638852.8866487	51113511.9571318	80400868.3813225	93682265.7797007	79518094.5336582	25639481.5449662	75078413.8239478	57322027.9364606	49513802.6500005	47933345.2254292	75476102.5857124	90009823.6441948	19218788.9477532	93746156.1364343	54233151.6505686	98133971.7280854	53141245.4978334
8357	47.5060833333333	4	483.739063823075	1930.92714942478	-0.00145057521899616	-0.751231930065236	32.17	FGLAVGVHNEEGRDEFR		AT3G44310.1	| Symbols: NIT1, ATNIT1, NITI | nitrilase 1 | chr3:15986901-15988841 FORWARD LENGTH=346	False	3.28082501543566	wt	GI 15h	0.029186642796709	51.3284386583968	634261.505550101	1256276.10404455	1917458.78790561	1051576.6879215	2468542.99651651	1240845.51752521	880928.722498652	605406.423439285	238258.410375389	687234.17382927	976361.539351852	456510.640817635	514823.953459116	732274.28682822	225418.768743235	882709.1065054	482295.759349529	815466.097686839	998748.916406258	1358997.01038244	430476.575342441	515366.111763462	338422.289654453	501317.346154143	448037.588985973	1162800.09978646	1516168.80634078	295793.978859016	832863.427103788	702277.532597954	648438.424221228	1914586.20299404
9111	47.4650166666667	3	644.649117800851	1930.92552400191	-0.00307599808797931	-1.5930149296972	---	FGLAVGVHNEEGRDEFR		AT3G44310.1	| Symbols: NIT1, ATNIT1, NITI | nitrilase 1 | chr3:15986901-15988841 FORWARD LENGTH=346	False	2.3673233529213	wt	GI 15h	0.0776579344166121	54.7155863135947	1599415.32339224	1877478.89091002	2695607.49430615	1682628.14448232	3582658.48567388	2131811.91497517	1378224.03371558	1059807.22193241	357271.165982221	1130701.9556449	1755457.0618245	842797.127343787	924632.787568595	1150521.00814277	535303.274165791	1451350.3175204	958021.443895824	1262535.32935027	1480909.64972061	2036711.44515114	1461336.68079744	985195.300885246	757541.171565589	838903.525773408	788551.014333037	1781946.12951129	2329738.22305069	550247.010264908	1368401.6998201	720322.918066355	1152546.14339115	2959732.72908163
174	43.2533333333333	2	473.755724952176	945.496896970592	0.00159697059223163	1.68903070404647	34.23	LMPTSLER		AT3G44310.1	| Symbols: NIT1, ATNIT1, NITI | nitrilase 1 | chr3:15986901-15988841 FORWARD LENGTH=346	False	4.08374699827911	wt	GI 15h	0.296908206495371	103.980151169102	7905468.99595591	138501516.461781	51205468.820075	78465854.8315347	271581815.897099	12540986.3616423	104671649.563859	41872327.2802144	21859729.7513419	46246705.6930343	28650322.8802866	27598612.736849	15283495.988987	43566663.4938734	29715609.9002739	122663774.89236	17347185.6050266	99044853.0882633	148253738.463763	138816699.062319	7017213.94005283	42751331.6009847	28788989.0353377	26663524.235014	28886202.2988681	44726287.4021227	157244768.720327	66456968.786009	63535111.9683975	11592108.3255217	86668942.4619017	120885103.302431
271	53.52465	2	741.351330215638	1480.68810749752	0.00130749751519943	0.883034491291088	77.31	GIELYCAPTADGSK		AT3G44310.1	| Symbols: NIT1, ATNIT1, NITI | nitrilase 1 | chr3:15986901-15988841 FORWARD LENGTH=346	False	1.87920685169932	wt	GI 3h	0.491646048017471	56.5620371957464	45408545.1451808	78017851.9948729	131977814.698125	79284920.1069319	120764360.348521	27314247.7169566	71506313.8128768	69566674.8733727	17966701.6226773	56010808.5062919	47232280.8690498	52884167.2327403	55337208.0786552	65840309.1699171	44482194.9258025	59624664.4990647	48594763.6985537	64077750.8801628	110724987.776033	87701399.9462506	59359584.707522	56329775.5072474	65160068.2969047	59494312.1787898	52931047.6302757	88296784.0476502	122992493.106228	88331007.2054931	73064746.9313978	6445830.30467766	83267726.1340166	88518218.4168609
19479	53.5307666666667	3	494.569578445522	1480.68690593593	0.000105935926512757	0.0715451279181775	---	GIELYCAPTADGSK		AT3G44310.1	| Symbols: NIT1, ATNIT1, NITI | nitrilase 1 | chr3:15986901-15988841 FORWARD LENGTH=346	False	2.55205221654277	wt	GI 7h	0.694985266739713	60.7798266506932	111906.894982329	174955.71214284	290221.039975221	161049.931277707	240150.17165154	49474.8894699266	75700.3313075792	116676.456668232	51033.6093129019	110377.507332709	83496.1518417537	73888.7744819073	85100.8939429545	81606.9261197845	59239.4376842324	57342.8044587518	55962.7274476835	69101.5937273115	199297.97014428	126197.09126807	132308.412239253	49560.6534851283	102577.476992481	94148.8944782119	50952.4582220128	155328.520221131	214802.365062078	154627.739282939	154783.477545929	0	114719.4472202	163897.722447539
297	66.23475	3	731.693945641481	2192.0600075238	0.00680752380367267	3.10554680136078	---	DMSTVQNATPFNGVAPSTTVR		AT3G44310.1	| Symbols: NIT1, ATNIT1, NITI | nitrilase 1 | chr3:15986901-15988841 FORWARD LENGTH=346	False	3.96155509140036	wt	GI 15h	0.359576967155339	101.952363618183	9096316.64248359	164058961.524698	72063434.1372965	105947370.73093	310818390.483365	13262073.8505729	127067685.976	41309141.3554084	24312473.9537422	53091033.3750947	36915384.6230416	33464817.8163012	20625546.8130941	49427108.1501399	45908801.2568548	126447056.478292	17271743.6148526	119710114.259997	183246996.500009	161379917.696408	7981691.63602558	46117988.431579	34252159.2240203	34429888.7138992	44320447.3386462	37285712.0966435	156033926.871412	64098654.7128448	63407464.1134208	27438962.7209837	115981636.761834	111052010.820761
392	66.23475	2	1097.03489670699	2192.05524048023	0.00204048022760617	0.930853424363135	90.5	DMSTVQNATPFNGVAPSTTVR		AT3G44310.1	| Symbols: NIT1, ATNIT1, NITI | nitrilase 1 | chr3:15986901-15988841 FORWARD LENGTH=346	False	3.97679857403874	wt	GI 15h	0.427864341144789	104.043314625052	9745844.11285633	188184454.666358	60496465.7732721	132694826.785838	374819231.523891	10369527.5514055	153007781.723085	49847842.2171829	21515814.3335005	58005740.3902269	39477401.0379112	33735414.5029392	22109882.0547511	51367535.856829	47622758.0839028	160181341.424651	20894651.2976226	139913667.57332	203139668.721611	179105138.075102	9416362.42722977	53186057.760892	43538616.3030447	35966292.6030092	50495039.0173038	53360410.1895032	233104737.849658	80773543.7852436	74450416.129979	9580730.23979111	123011575.201974	133779081.773083
28021	66.2776666666667	4	549.0212410267	2192.05585823928	0.00265823928111786	1.21267097035686	32.96	DMSTVQNATPFNGVAPSTTVR		AT3G44310.1	| Symbols: NIT1, ATNIT1, NITI | nitrilase 1 | chr3:15986901-15988841 FORWARD LENGTH=346	False	8.212426190814	wt	GI 15h	0.364991611984658	102.946205024786	3142.09073684274	186678.049013844	17765.816712836	84686.7498211363	282064.914823242	2117.74378149252	90052.9542572442	29730.379486989	51703.632061058	26355.8542648433	21702.8035930038	27922.1123602971	21027.9317770911	38143.3491405745	27697.3781422251	137408.38358782	4565.28316594555	96371.078020658	115916.915231275	98126.6042628301	259.913494367674	24901.6324960619	17964.2533511554	12630.8562553489	14178.5386761453	20165.7264366669	157017.184857739	28246.8073406897	38786.1994562706	152369.759623381	80758.7621746605	92464.3307372283
360	35.3174833333333	2	537.80323742922	1073.59192192468	0.00162192467951172	1.51074826170814	44.37	KLMPTSLER		AT3G44310.1	| Symbols: NIT1, ATNIT1, NITI | nitrilase 1 | chr3:15986901-15988841 FORWARD LENGTH=346	False	2.71641082793783	GI 11h	GI 7h	0.748245584236277	101.10101347948	4386965.57415719	59780460.5977624	7878465.68098239	57420418.54034	138135663.748593	21630521.6685748	53529086.1209559	25416975.2363821	11512813.9982673	24492073.0724958	17323460.4159972	18553267.0152786	11720745.3471642	24651623.0645463	26711452.739011	67942782.0441713	13328188.1677979	61781945.4110866	62761520.582328	63003069.5014213	2878516.36509388	31049238.9643839	20285563.7489391	22718896.5551072	23877743.3320987	30424510.629986	66690473.1606301	39918100.9726729	34734348.0123753	213861.493874634	46629089.9272802	70348019.5540744
363	30.6114833333333	2	440.742874035496	879.471195137232	0.000995137232507659	1.13151899007796	37.11	YIVEAASK		AT3G44310.1	| Symbols: NIT1, ATNIT1, NITI | nitrilase 1 | chr3:15986901-15988841 FORWARD LENGTH=346	False	2.13375695564745	GI 23h	GI 3h	0.911686874003982	133.87337679612	1091711.16239514	51321384.3495821	1259622.71845216	14541503.0824649	61828124.1287523	8467058.13504648	2313876.20008511	15150452.4669454	12536626.1898355	33259114.891154	9821883.87913933	33945906.2838772	18088417.3060845	56991464.8521747	21967377.8688442	1782834.20781863	10349634.8894188	30111282.313007	31772236.1772711	38626826.429365	8151998.63642552	16264428.9502624	38453624.928926	22534693.4795729	28359602.3682001	46143826.2043125	21643178.7042543	14795603.1799056	40274717.1704499	1872621.01842305	1083260.19190988	6564417.48792822
10964	38.4929833333333	2	440.742267494787	879.469982055814	-0.000217944186374552	-0.247813042868937	20.84	YIVEAASK		AT3G44310.1	| Symbols: NIT1, ATNIT1, NITI | nitrilase 1 | chr3:15986901-15988841 FORWARD LENGTH=346	False	2.95678809877101	GI 23h	GI 31h	0.687349735813859	75.8349115091656	203106.19985481	459122.918195929	97470.2323915261	229257.735607006	763044.907562959	356223.762630741	253113.832118941	216114.81491281	134460.145265807	309454.453524292	265690.975246318	149269.387636999	129732.031673243	201521.676780941	114006.836544537	179383.177417673	186744.56486814	339172.537887561	391563.66629981	419156.938423778	346096.110590283	172741.165646907	138269.874683378	259321.196461515	164266.6291109	440919.127349642	568794.139616226	230587.281562162	303432.151651592	0	147095.022489231	590650.784401568
402	42.5174833333333	4	515.76437052565	2059.02837623508	0.00487623508206525	2.36822701735325	---	FGLAVGVHNEEGRDEFRK		AT3G44310.1	| Symbols: NIT1, ATNIT1, NITI | nitrilase 1 | chr3:15986901-15988841 FORWARD LENGTH=346	False	2.0262280790705	wt	GI 31h	0.241791700909233	45.2256504333439	24839949.6187275	43555864.4264225	68682982.3201739	60833324.9742513	62667722.5854877	37928237.8889021	39943375.8566087	31440309.0722964	18684581.1991189	24973024.3142689	28340337.5562028	26478396.4494602	35870246.8646657	33339885.4438076	28830343.2333125	35018077.2231793	30217912.7368202	39412315.4233561	38496907.842298	43045385.1474658	17212541.649971	40245590.7139846	33078730.119515	30487111.3410225	28937589.5084275	43568533.6572638	39658358.8160284	7450949.9791585	35157800.4845475	45413666.7776333	55208273.3357508	34475089.1021762
681	42.5174833333333	3	687.348610820503	2059.02400306087	0.000503060868595639	0.244320119996513	27.01	FGLAVGVHNEEGRDEFRK		AT3G44310.1	| Symbols: NIT1, ATNIT1, NITI | nitrilase 1 | chr3:15986901-15988841 FORWARD LENGTH=346	False	1.72367011738462	wt	GI 31h	0.492167073077193	46.1661310817804	16188954.8116031	30632719.5251625	44546060.1320774	44920821.1385203	44232739.0598424	29714187.0051214	33111858.4211814	27201199.4209782	15139402.2650552	21686718.066803	23044498.4313204	22276101.0210946	31752817.5510507	28216909.1779619	24270779.0219199	30011031.3654594	25980863.563013	34701835.9389331	33477819.7930036	36679957.5123382	13028208.9188164	34064550.8383652	28850673.8168526	25547559.1373224	24504910.5288963	34386763.8070549	33563865.3061587	4917568.61318975	29644921.4235749	30929349.2044956	44628634.056365	28908088.1135959
7616	42.5174833333333	2	1030.51898447666	2059.02341601956	-8.39804429233482E-05	-0.0407865393101867	28.91	FGLAVGVHNEEGRDEFRK		AT3G44310.1	| Symbols: NIT1, ATNIT1, NITI | nitrilase 1 | chr3:15986901-15988841 FORWARD LENGTH=346	False	1.88390589017458	GI 23h	GI 31h	0.232568779309576	78.2658548246548	663472.892187191	1412651.77429562	2013683.13885134	2943813.90424333	2123991.55798488	1674512.5196979	2229916.79447469	2225975.56185195	783127.441480819	1606432.50349007	1597172.12476527	1665285.9475553	2938315.53109646	1988921.77349874	1773876.44265573	2344936.54022929	2004941.89710527	2683425.77659472	2153143.30262623	2366019.78639367	690494.712952936	2443104.32810328	2412639.45326641	2153690.28939886	1710116.42992031	2056452.10705876	2445163.19174587	241588.421575377	2016965.91276859	183407.740153283	2793206.11554629	1900351.3943749
418	34.5844166666667	2	481.752975745176	961.491398556592	0.00119855659204404	1.24656142313675	33.26	LMPTSLER	[2] Oxidation (M)	AT3G44310.1	| Symbols: NIT1, ATNIT1, NITI | nitrilase 1 | chr3:15986901-15988841 FORWARD LENGTH=346	False	1.64044171944767	GI 19h	GI 15h	0.765720256990471	71.5151808971662	17593617.4163341	43573155.6581288	2732578.83815999	37344730.8243706	63691313.4602988	26026372.5803287	30673616.6614404	32864033.2386008	13187017.249312	26179279.0926902	23986332.7198049	20056455.1380535	21232635.0249962	32716045.2208597	17386404.7002574	27335578.5000944	24044078.1707521	34125577.2592859	32613906.8615124	39068456.5736794	28560482.9607823	22696186.3413246	24360981.5031783	21167953.3845132	18223277.7366191	46095050.1545383	51979503.8000619	41202683.9673485	30883482.8118889	18504647.2852889	20539462.3715716	26038866.0667996
495	38.9972	3	535.283052577091	1602.82732833063	0.000628330632480356	0.392014078927158	31.44	YHASAIHVPGPEVAR		AT3G44310.1	| Symbols: NIT1, ATNIT1, NITI | nitrilase 1 | chr3:15986901-15988841 FORWARD LENGTH=346	False	2.93388287881649	wt	GI 31h	0.0183503319308067	56.5314340839524	41525724.4377734	74310704.8321983	40961778.7024142	64162036.9945417	102749794.534214	107215763.503113	50129932.1865016	35292202.5020381	36255275.3066125	40189769.3111318	36840459.5787917	28621207.807992	41738674.7500962	63931275.5075382	32629843.915453	57856638.4247818	36781783.0520763	62543268.905355	36374549.6046806	55092179.9715787	22461364.0994831	58258496.6050916	41672869.2461903	31840717.7648284	45422302.2035834	71002549.8397969	54533680.8256761	49442653.4094058	46962445.000639	37252397.103357	54837874.3735388	46300682.8931198
512	60.3305166666667	3	737.023797679755	2208.04956363863	0.00146363862586441	0.662865372300724	59.45	DMSTVQNATPFNGVAPSTTVR	[2] Oxidation (M)	AT3G44310.1	| Symbols: NIT1, ATNIT1, NITI | nitrilase 1 | chr3:15986901-15988841 FORWARD LENGTH=346	False	2.28030903784449	wt	GI 7h	0.00859580740330745	44.3855848020074	40612577.4082874	74593780.4727836	121708453.958667	63821535.2680017	113619716.704924	66080113.3888748	62843811.2842702	58945368.5893947	18854096.2279923	41285679.6268365	35983578.0875148	32753148.3880698	29472423.8893609	49535896.0863578	33965439.6871647	53867383.1645474	38733777.4129075	62556494.6258052	62407556.7952797	77488063.5829711	41968744.3963677	41418284.8666426	35965289.3412357	28929076.6671452	41830271.2754695	64133557.9515143	79002332.7104776	64085124.8585664	49575736.2912263	83980119.2672592	70304397.1913105	45104404.0038291
778	60.3444333333333	2	1105.03171762345	2208.04888231315	0.00078231314819277	0.354300772792391	113.5	DMSTVQNATPFNGVAPSTTVR	[2] Oxidation (M)	AT3G44310.1	| Symbols: NIT1, ATNIT1, NITI | nitrilase 1 | chr3:15986901-15988841 FORWARD LENGTH=346	False	1.72003463487122	wt	GI 15h	0.372071872937149	46.5932689651901	33971595.5889641	70208462.2171365	89237767.8521003	66385539.5014313	97754205.0604067	66198315.6848878	69173126.5072921	69357772.0124453	15785543.3878554	37638827.1699713	47971676.5571104	39733503.5773499	42524805.2661998	45155130.7417162	32502794.7516531	66063365.5675716	48687266.0498303	61907517.6044934	50135259.8223752	67493970.2027386	47411120.9839334	45319012.8488953	43504252.7652225	31279891.9324908	40363843.7880869	79967277.9865778	90245905.0221648	71032483.4983633	45862104.609908	23241820.0952719	69197573.0540144	46764487.668407
536	33.3342	4	433.73808992726	1730.92325384152	0.00165384152182924	0.955468764055655	67.06	KYHASAIHVPGPEVAR		AT3G44310.1	| Symbols: NIT1, ATNIT1, NITI | nitrilase 1 | chr3:15986901-15988841 FORWARD LENGTH=346	False	1.69325273657574	wt	GI 31h	0.638485778794908	88.6179288971432	63642353.7238354	43211818.6620062	43334122.8955586	79880305.0615708	94116025.9041914	159284655.645635	44515656.3607001	48683972.2984029	21130975.9372509	37936477.8313887	38814340.3903787	34219311.8858283	51630448.2911824	31941259.9293338	42000882.2488286	36797245.7008488	50124064.6766031	49763208.8975491	39631716.0118462	47282186.5470798	22779690.7388052	61420208.0932521	47060127.8635319	40309180.6319316	39627392.2134344	74671352.6502822	49105270.8762011	38497460.4879606	52768899.6910252	19504049.1792499	41105194.452504	54611417.2479701
1430	33.3342	3	577.980871013278	1730.92078363919	-0.000816360806538796	-0.471633612139797	60.91	KYHASAIHVPGPEVAR		AT3G44310.1	| Symbols: NIT1, ATNIT1, NITI | nitrilase 1 | chr3:15986901-15988841 FORWARD LENGTH=346	False	1.68324364061895	GI 3h	GI 31h	0.820085674851911	88.3151537355446	26261823.1669477	18348569.2927214	17198001.4591168	34962872.4367978	41019940.4091831	75061757.3099916	19905149.4049858	23833143.5852793	9879513.55318248	18546876.5190753	18382780.9483776	16354588.4825386	25943590.5182608	15511477.0179157	21063227.3793375	17145970.0374076	24035846.529592	24415608.2005037	18798968.4109237	23298853.5533856	9963093.02318188	28544878.6069385	24039641.9191776	19773155.9203635	19867981.2050481	35848946.7491051	22796776.2915259	18130247.7248271	25642734.7445197	18764887.3214971	18007034.8153121	24969271.3207909
6587	33.3342	2	866.469389039665	1730.92422514557	0.00262514556993665	1.51661725749835	61.1	KYHASAIHVPGPEVAR		AT3G44310.1	| Symbols: NIT1, ATNIT1, NITI | nitrilase 1 | chr3:15986901-15988841 FORWARD LENGTH=346	False	1.83321686367487	GI 3h	GI 31h	0.823141422081531	91.429372818546	3301178.44392673	2472536.24930982	1790393.5563075	5792470.48921731	6285107.37062331	13475263.1121185	3431992.69497445	4906019.71693625	1259757.90565063	3099983.34416707	3641990.06778643	2928093.83317311	5921486.07353582	2629040.00298059	3545999.24728547	3268338.44012888	5433338.19508584	4833915.60602406	2800927.34773353	3581441.22580423	1675725.52263921	5846010.19702963	5451778.54932545	3838579.92850794	3616758.71670431	7073810.68148452	4208648.16747881	3456439.63499554	4616116.11330593	15059.3712206068	2733688.53651765	4585261.02198865
539	60.53685	4	713.612871249529	2850.4223791306	0.00217913059623243	0.764494510750529	43.74	LYFDSVGHYSRPDVLHLTVNEHPR		AT3G44310.1	| Symbols: NIT1, ATNIT1, NITI | nitrilase 1 | chr3:15986901-15988841 FORWARD LENGTH=346	False	1.97180378510489	GI 19h	wt	0.806106029795781	117.485290159544	19974211.7815022	48391359.1650389	33549892.9497877	42022850.8106557	5444242.23775849	62543342.4127364	53045533.6208329	37112019.5027226	11768554.7354782	30434728.9187951	44157604.9729058	38845436.5450929	54793962.7986763	11865417.8765019	46664622.3450858	61092839.2798933	44555819.4605678	72836428.6394817	50139258.2484784	61660043.2537635	13203621.8547955	59247444.9174511	46200173.7563632	33324967.0979277	43502730.2177161	23028651.3353845	44142982.5184568	418901.43744184	49146105.6015048	177816450.319503	78812215.7914569	31729304.8232786
989	60.52185	3	951.147638394067	2850.42108578156	0.00088578156191943	0.310754730800543	54.53	LYFDSVGHYSRPDVLHLTVNEHPR		AT3G44310.1	| Symbols: NIT1, ATNIT1, NITI | nitrilase 1 | chr3:15986901-15988841 FORWARD LENGTH=346	False	3.08891325402104	GI 19h	wt	0.667055821525695	135.483942629278	11605362.0823514	27355631.9295502	19613437.4782166	25033445.1747671	3254185.97358599	43644341.9771391	41571347.7815144	29207546.8547891	9805373.60003385	26014757.9414224	29900374.6829419	28617208.4452512	45435860.67425	9802187.23739087	40308446.4660442	45075173.9630767	33537830.3706925	57601440.8282985	41525176.7297532	52792410.7301447	9370236.67163171	48691247.0887383	35927395.1181912	25499070.5928726	38161305.4059023	14948266.0473285	32182792.5175603	429730.761942187	39958802.4325776	180789784.796171	54006290.8774158	22839878.2076851
836	44.8083666666667	3	501.27803807349	1500.81228481983	8.48198289986613E-05	0.0565159511620849	55.4	KNHVYLVMGAIEK		AT3G44310.1	| Symbols: NIT1, ATNIT1, NITI | nitrilase 1 | chr3:15986901-15988841 FORWARD LENGTH=346	False	1.82874862666602	wt	GI 7h	0.464135401820906	78.2981240220689	7214815.83974195	7360616.23899375	20413770.440546	17667785.7062013	21207061.1609972	20298867.4082387	8646172.56146866	9582410.01256386	2968994.2416337	7555080.62987021	6359180.8634607	7782039.42924613	7319401.99098505	7079291.51830899	11850574.1575944	10550309.3030633	8977249.18015163	18522102.102043	15169353.1046087	17043543.2240726	3068002.73853262	10548941.4191096	9847878.63675968	9645326.58882741	9755131.43697143	9293653.55463414	15508173.7855703	3563348.4775649	13784128.5107045	0	13875699.3928764	17821613.9634476
2206	44.7964	2	751.411464491701	1500.80837604964	-0.00382395035830996	-2.54792062478567	39.76	KNHVYLVMGAIEK		AT3G44310.1	| Symbols: NIT1, ATNIT1, NITI | nitrilase 1 | chr3:15986901-15988841 FORWARD LENGTH=346	False	1.87657771883767	GI 23h	GI 7h	0.47143793694639	86.3026256582611	2806152.58935984	2737564.29665096	8797750.61090321	8982215.17048569	9140775.60994176	9988349.72671621	4942984.55335141	6428335.770713	745036.20612689	4371356.2890862	3407936.80676688	4464170.30265474	4697111.61695688	3701872.88027658	7080927.23474587	6629524.49981707	5733562.13152886	11890193.3528004	8885975.21185577	9695790.95277134	1099312.5001485	5707324.41856359	7047018.71319374	6452988.42949836	6527263.32733897	4102381.40491171	8820071.18137701	1904617.73370828	9608959.37282136	2.44089839216658	7355812.97887888	10203502.7543855
948	34.7287166666667	2	569.329051361011	1136.64354978826	-0.000550211738755024	-0.484066858531201	24.05	SVTFVTKVEK		AT3G44310.1	| Symbols: NIT1, ATNIT1, NITI | nitrilase 1 | chr3:15986901-15988841 FORWARD LENGTH=346	False	1.65231430999144	wt	GI 31h	0.802978320008997	60.7621999384493	11161671.3521307	16878448.7342214	4012872.05954026	24336011.9143848	28723830.3868243	25471926.4930051	13776336.2748974	12796567.6194814	5466210.0240092	10685144.7726744	9972866.12024565	10286897.7883108	11896747.850412	12695993.2893452	9973480.17569348	12526138.0671627	10488158.5591364	13477245.1569257	11089064.0036291	12190452.7275504	11919731.1873378	15832660.000293	10662712.9369646	10390878.3626204	10266600.7136538	20294049.1267756	18307429.5564057	15519642.7154773	11809038.4669349	34844.6683633566	13624287.4425415	13230579.9961236
949	43.7508333333333	3	462.237171797948	1383.6896859932	0.000185993204013357	0.134418309897818	45.6	FGLAVGVHNEEGR		AT3G44310.1	| Symbols: NIT1, ATNIT1, NITI | nitrilase 1 | chr3:15986901-15988841 FORWARD LENGTH=346	False	2.20708592302329	wt	GI 31h	0.0082619279207593	50.6294709256822	5075127.70692825	11632796.5888716	13884234.4800234	8386670.32766735	21140152.2315311	6308314.66828766	8227047.27451733	6957149.27444536	6478243.16623417	9337435.39666887	4145881.39816296	5129174.45384704	6160463.18995435	9959126.38701051	4991721.47742972	7074839.34144357	4797099.60576625	8686048.5626535	10222368.0511389	8553222.9195929	4572191.62493579	8560410.5218541	5367960.55865007	5447066.40494724	5797880.56056886	9286906.34142408	10674365.5972862	8708781.2504371	6944282.47399927	16019035.0304558	11270147.0110383	7199814.25674258
1531	43.7508333333333	2	692.852261927688	1383.68997092162	0.000470921615942643	0.340337637846239	91.59	FGLAVGVHNEEGR		AT3G44310.1	| Symbols: NIT1, ATNIT1, NITI | nitrilase 1 | chr3:15986901-15988841 FORWARD LENGTH=346	False	2.0506148072118	GI 23h	GI 31h	0.300296525427509	63.3185452086336	3656553.25193691	10054332.5837144	7127764.20461079	8153785.2699141	20159736.8859396	5307536.18664632	8235182.83575078	7233648.93162671	5560681.48402746	8656770.47573036	4698528.44610557	5028713.77060214	6377715.25474988	8951185.49973874	4533705.57667357	7380252.11092459	5778151.77442395	8201736.41799055	8582056.2024558	7187611.60827459	4888320.24017036	8297237.63227818	5740952.885849	5631979.82937441	5117686.17591374	10139814.4771562	11123834.6993596	8409735.07495856	6158318.80991746	1521943.04286253	10932075.4273169	7313387.85756465
1304	58.2574166666667	2	1026.52910002933	2051.04364712489	0.00134712489125377	0.656800150466799	116.23	VTIVQSSTVYNDTPATIDK		AT3G44310.1	| Symbols: NIT1, ATNIT1, NITI | nitrilase 1 | chr3:15986901-15988841 FORWARD LENGTH=346	False	2.38967329458843	wt	GI 31h	0.00250032073816697	43.3407009201294	17941801.8604878	52711261.8774196	34487293.8113682	25133440.051682	52857306.9482834	19185142.4165345	19839344.690899	19822196.6104397	24815735.6293626	35285221.309329	14771886.2259878	14999422.1280111	16976000.7387696	21377293.4036834	17000090.7840567	16076457.8512848	14819067.4457008	25088259.4566203	26534745.3484849	20756292.5868485	21119009.0324982	22538809.5276101	17290890.9558231	18394511.8439673	15300821.8013367	28652668.7974878	31566631.4874264	30667962.3288389	17579825.569515	28607707.6992442	25630349.1858274	20402212.0387478
2823	58.2574166666667	3	684.688626193271	2051.04404917917	0.00174917917365747	0.852824524222376	51.43	VTIVQSSTVYNDTPATIDK		AT3G44310.1	| Symbols: NIT1, ATNIT1, NITI | nitrilase 1 | chr3:15986901-15988841 FORWARD LENGTH=346	False	2.58360419575236	wt	GI 31h	0.00165628392377348	41.9465436202721	4016604.39785913	10823219.6422785	9255384.01203213	4703838.12831077	10816508.6697439	3831995.73983644	3386604.23110086	3494155.16872131	4952220.34167341	6317839.45748339	2491938.9749071	2752141.48997342	2963873.93060124	4310364.90401053	3025220.93777291	3075570.97892112	2169449.10753812	5009321.08322124	5326016.59097555	3760637.13770188	3800960.09297513	3639872.76660216	2971596.64765775	3404597.15607047	2688821.99586685	5231306.75539301	5446953.04801052	5482819.52026721	3502422.99412565	3305170.09422314	4999154.24228358	3496171.53413559
3713	58.3025	3	622.642603883471	1864.90598224977	-0.00161775022820621	-0.867469373928341	---	LGAAICWENRMPLYR	[11] Oxidation (M)	AT3G44310.1	| Symbols: NIT1, ATNIT1, NITI | nitrilase 1 | chr3:15986901-15988841 FORWARD LENGTH=346	False	2.56612675704529	GI 3h	GI 7h	0.126519869738229	113.355139801163	1335145.31868543	2086351.47116709	3462925.58843852	2786218.95110344	5081524.01575554	9718134.91840881	1431844.18660243	2446557.17444749	925612.733881713	1647944.00337128	679420.269512707	1068588.94898916	1107073.04081445	1755499.98613032	1690779.51398976	2898737.71365574	1928027.71655173	2619160.01480121	2415149.47975158	2213910.84431828	1060029.74873518	2126296.79084132	1068979.10969198	1392712.79422525	1196786.56921127	3282208.77010959	2188916.14344436	1858334.17681107	1562268.16656951	1162589.31225824	1771819.22286279	1835467.00796763
19041	58.2739333333333	2	933.461387361365	1864.90822178897	0.000621788970420312	0.333415430566271	23.45	LGAAICWENRMPLYR	[11] Oxidation (M)	AT3G44310.1	| Symbols: NIT1, ATNIT1, NITI | nitrilase 1 | chr3:15986901-15988841 FORWARD LENGTH=346	False	4.30799569335907	GI 3h	GI 7h	0.685563861767	154.876747891992	78504.5297482137	204255.7555294	478535.069321213	676090.160093415	1041607.99836267	2706849.91079459	145563.993529523	510558.241893337	21827.106631804	239059.301533675	107327.584558867	123220.325440883	217709.420665398	209535.66094774	183400.642811871	153331.020950001	446243.249759999	274653.591552801	218558.633011525	307199.604265624	83591.9839961384	420009.522017872	99660.8356008579	206044.987810481	75617.2325206461	947962.351419305	403722.394632042	361506.70001445	291589.953953777	85819.1255378742	236976.802073787	168918.951694908
4287	67.2606833333333	3	617.311119918864	1848.91153035595	-0.00116964404742248	-0.632611830413886	23.68	LGAAICWENRMPLYR		AT3G44310.1	| Symbols: NIT1, ATNIT1, NITI | nitrilase 1 | chr3:15986901-15988841 FORWARD LENGTH=346	False	3.27502611760084	GI 11h	GI 7h	0.735296254632772	115.372398891209	0	2306507.05632738	604812.199793396	1377961.38971953	1523010.680024	2466103.75850704	1433859.78919948	566959.657663178	221697.738455723	863769.404446033	553197.561039145	507608.671223026	319883.989239804	405686.896245438	1282676.54302275	2603903.85544805	317726.812356	2478766.55698972	2020107.07146454	2630726.59908241	1656.06581035711	1274329.01995529	461632.575683855	669415.070835943	836498.559459765	553849.782218684	1589079.13117244	26065.958138466	1358232.95330553	363248.654125891	1400529.2146117	2043448.56446231
4405	50.8673666666667	3	448.550878346998	1342.63080564035	0.000205640352760383	0.153162271707783	57.13	LYFDSVGHYSR		AT3G44310.1	| Symbols: NIT1, ATNIT1, NITI | nitrilase 1 | chr3:15986901-15988841 FORWARD LENGTH=346	False	1.94047288397306	wt	GI 3h	0.292001399249477	56.9231588385924	807746.927019032	924158.011517659	2065238.0975514	1149848.46243473	1501040.29183994	466508.210703218	877811.070581093	907844.650439034	308666.697045506	762087.121651139	611923.575566186	648503.04949686	682308.292468268	833101.646251742	887907.553709635	559605.61981636	632667.111790066	771788.286847584	1233405.41015686	1149529.51100766	496765.144971015	641616.64220029	803712.575863054	831643.676942484	624551.038951085	992880.293395308	1158357.01795941	663993.528604961	982228.305024917	54213.5937469156	1455149.28423515	1037531.719616
6163	50.89625	2	672.323013541669	1342.63147414958	0.000874149578976358	0.651072289709737	46.82	LYFDSVGHYSR		AT3G44310.1	| Symbols: NIT1, ATNIT1, NITI | nitrilase 1 | chr3:15986901-15988841 FORWARD LENGTH=346	False	1.93542471016777	GI 23h	GI 3h	0.761057693555524	67.3112021497381	593646.594096987	594696.492353389	36470.3523660956	883872.429699925	1282860.3303884	200330.838718464	784364.593400834	774243.258023848	139337.44607562	486276.179982809	494332.696113222	521537.296985705	690189.444861547	637941.474918499	595948.405321218	465945.495388061	510689.921841089	648442.680984904	954815.627393268	828245.118112799	334227.784710433	581317.165863616	673348.278506103	671395.648411497	436036.411581819	928817.955994676	1048466.35725696	539118.857443537	890367.477201308	40800.6699943401	1092960.12547888	791305.74123426
4624	55.4073333333333	4	573.786838734317	2291.11824906975	-0.00135093025028254	-0.589637594773553	24.69	GFRFGLAVGVHNEEGRDEFR		AT3G44310.1	| Symbols: NIT1, ATNIT1, NITI | nitrilase 1 | chr3:15986901-15988841 FORWARD LENGTH=346	False	1.95770015708556	GI 19h	GI 7h	0.991888560090465	121.285190501339	783284.773738073	3729776.58877718	2092935.42484712	3157274.1499097	973167.319648604	3386501.59902541	1645711.01954035	1586203.0619488	1340617.93675808	1324197.3737529	1751646.22824814	1767271.25145581	2665502.00265586	561634.672684032	2004590.61456412	2362003.73166755	2384541.54561704	2683388.97785235	2013217.14697432	2017427.43817747	1007013.61386959	2749154.96435115	2109775.04211958	1573562.56394517	1957519.93218679	1569878.43183221	1921403.31195876	267885.635197203	2677541.36993743	10694429.8911358	2927576.06745911	1459606.34029581
12315	55.4073333333333	3	764.714388017387	2291.12133465152	0.00173465152056451	0.757119584924555	---	GFRFGLAVGVHNEEGRDEFR		AT3G44310.1	| Symbols: NIT1, ATNIT1, NITI | nitrilase 1 | chr3:15986901-15988841 FORWARD LENGTH=346	False	4.43976061372309	GI 19h	wt	0.908175400345867	170.029171674023	233269.435397416	1952632.81488107	947312.36694527	1810582.14659272	197276.738885627	2185804.01584859	1118151.18642123	1107090.95558443	751381.037305564	1025978.8832654	1125208.11338583	1197467.75848219	1950281.54722733	338792.461704998	1629130.80586879	1722898.31705916	1640583.7701001	2004632.73501659	1593270.17786053	1531413.12831698	467595.486351339	2004263.93277812	1417629.83977153	1050736.52642106	1499889.0538167	817130.06763274	1278313.65739506	76520.5764796807	2276742.0026285	18376429.3454162	2053381.27406953	911461.032839595
5783	53.1730833333333	2	687.364192853299	1372.71383277284	-0.0034672271619911	-2.52581297109835	61.5	NHVYLVMGAIEK		AT3G44310.1	| Symbols: NIT1, ATNIT1, NITI | nitrilase 1 | chr3:15986901-15988841 FORWARD LENGTH=346	False	4.02052743387872	GI 23h	GI 31h	0.575918147249479	80.3859474824831	563923.011156756	1263602.35151364	1676647.89661827	1371131.96447259	2681707.32280821	1142481.70142387	1829140.2910592	665177.819617549	560211.463497502	824064.161809455	1056411.33890796	852190.325700099	713353.151479634	1901042.26675412	904923.44434053	1944839.84510451	969580.554050541	2604260.21510438	1334632.66676574	2546262.7004038	363743.997499112	1284869.36029168	1372818.4711522	926983.065844849	1197811.54295031	1531129.15825062	2139636.56702551	1186838.20162598	1615033.10314506	0	1938860.71806363	2025054.88580171
8891	53.2871166666667	3	458.579522130822	1372.71673699183	-0.00056300817459487	-0.410141384970431	35.54	NHVYLVMGAIEK		AT3G44310.1	| Symbols: NIT1, ATNIT1, NITI | nitrilase 1 | chr3:15986901-15988841 FORWARD LENGTH=346	False	4.35663828475706	GI 23h	GI 31h	0.105001441992926	93.600063762363	143678.120746117	456163.189548107	617398.16372236	447516.548740168	1000951.27444153	360166.985032951	463283.22889681	130824.350775247	132069.487564158	205586.83309616	255595.519509479	187386.439849886	148071.287396751	504255.349452211	231044.538864925	487462.752779056	289578.923069226	677966.763957618	313865.365970675	651505.038236503	56225.5277266204	388477.663442543	310129.911111068	202903.137629189	314117.860141622	443154.337437918	534669.098134287	269119.978186796	369028.063410055	20125.3497423133	585298.877898415	527071.817789649
8630	55.7797	4	745.636898044349	2978.51848630987	0.00338630987425859	1.13691210571959	---	LYFDSVGHYSRPDVLHLTVNEHPRK		AT3G44310.1	| Symbols: NIT1, ATNIT1, NITI | nitrilase 1 | chr3:15986901-15988841 FORWARD LENGTH=346	False	3.53799261970493	GI 19h	wt	0.614177700635402	158.081752382188	869043.420843417	1288346.66134501	1099670.08162851	1309652.93711514	144046.850772685	4886342.86296362	1313324.70008742	1712692.41164203	1127167.36209758	1346204.41468502	1924271.03139808	1528843.34751113	1941407.69233754	526137.570800459	2294685.30913865	1626434.28048808	2646546.4390323	2828901.89613826	1247712.03862016	2033725.60093861	1367935.60293346	2388004.31729602	2329284.46090928	1153439.24334887	1444493.65838853	781536.146801308	1155121.24593511	350038.867553196	1659963.24332676	12719974.4387166	1699220.64904365	931614.66444309
15014	55.7486833333333	3	993.845838142486	2978.51568502682	0.000585026817589096	0.196415595673527	27.04	LYFDSVGHYSRPDVLHLTVNEHPRK		AT3G44310.1	| Symbols: NIT1, ATNIT1, NITI | nitrilase 1 | chr3:15986901-15988841 FORWARD LENGTH=346	False	6.01455729739672	GI 11h	wt	0.313083367053592	109.815939708463	22665.0932115782	376817.002281253	83014.4441844844	360902.325691886	197.552832797465	1995367.05403302	481618.580010203	716570.182989976	269165.321653712	523319.521570479	666925.492004238	481147.086102065	719892.123800684	16544.4897923562	959806.221223613	664013.606778112	1162320.15412266	1553103.38927437	561169.926806908	1133251.91617251	36769.1376539003	1117108.20443471	966385.500169708	338188.279484694	576941.45748793	112806.529657343	369002.567576555	0	909217.839391399	555890.504498819	555744.770798632	393672.317461645
9040	33.5137833333333	2	759.410683355229	1516.8068137767	-0.000386223302484723	-0.254629133145414	52.15	KNHVYLVMGAIEK	[8] Oxidation (M)	AT3G44310.1	| Symbols: NIT1, ATNIT1, NITI | nitrilase 1 | chr3:15986901-15988841 FORWARD LENGTH=346	False	2.62327235093597	wt	GI 7h	0.948829476504076	144.013858512869	134579.326828377	90972.1664363388	154661.987046926	577071.470568744	985062.650560053	834677.05010352	270684.697906616	397846.389998362	4200.72398996387	69150.3904322877	158875.721721368	165364.463067775	286332.517682981	77998.9077860352	51857.6481630714	125354.375624128	475514.88505155	124370.387098512	185694.356926529	71295.2780970749	97272.1868553461	403224.373624334	170699.639124574	100210.758984799	98856.7350965841	1333918.89790985	352452.637899303	87493.6627760349	106191.543172363	21432.9015007989	192071.978494927	202413.604807107
9256	33.6593666666667	2	759.410395342242	1516.80623775072	-0.000962249276199145	-0.634391289940571	45.3	KNHVYLVMGAIEK	[8] Oxidation (M)	AT3G44310.1	| Symbols: NIT1, ATNIT1, NITI | nitrilase 1 | chr3:15986901-15988841 FORWARD LENGTH=346	False	2.67145466306851	GI 19h	GI 31h	0.643002399510574	102.398605841438	37997.3809692023	132595.288833559	191656.705812806	884477.079836164	1048533.82551275	1229133.16515	416652.352195868	748451.223346496	167958.939280293	333455.745247161	141961.318955951	354664.290878296	784051.040163754	879874.150591615	433172.729223697	217471.918094099	589835.590948534	735834.839242997	245788.52173739	646831.404435405	186776.294588193	634105.484012451	390651.247314695	606702.477683019	364827.256834721	1681376.94866344	800205.689718779	1555229.19344897	709511.585581902	128259.900818658	288198.01565579	396850.868169168
17500	33.3756333333333	2	759.41096759529	1516.80738225682	0.000182256819925897	0.120158198039867	55.32	KNHVYLVMGAIEK	[8] Oxidation (M)	AT3G44310.1	| Symbols: NIT1, ATNIT1, NITI | nitrilase 1 | chr3:15986901-15988841 FORWARD LENGTH=346	False	17.3009224101268	wt	GI 15h	0.462771345969213	210.697369552962	156816.48375554	51224.1997749814	122671.673896724	377936.575970371	933050.370881519	545552.591237251	47896.3774455726	47587.5127438257	1.73261054769518	12852.2746803735	133927.461909326	30470.2086022693	266.31380526567	69048.8854382036	3808.46522505911	33508.8625019413	219517.749182728	515.274390477103	60111.1757809188	4173.37445148606	29267.8084663336	33402.7776977223	26616.0054569114	2066.64436644913	3537.61811630433	336556.097757318	7825.95840967107	46.6309495263346	133.539847321199	8392.43959333202	170243.008350278	15513.1316024619
10934	60.5794666666667	4	803.377069020529	3209.4791702146	-0.00572978540412805	-1.78526635352858	27.31	AKLYFDSVGHYSRPDVLHLTVNEHPR	[4] Phospho (Y)|[7] Phospho (ST)	AT3G44310.1	| Symbols: NIT1, ATNIT1, NITI | nitrilase 1 | chr3:15986901-15988841 FORWARD LENGTH=346	False	1.66918750996672	GI 11h	wt	0.707686605183016	63.1966487478795	541721.014301656	759170.493878836	501312.328255674	1345274.47755861	452088.816137297	628383.222028617	835110.729600789	1282576.95439031	358011.9275784	569877.792143803	1113925.05584711	1258119.73036642	1475706.60460663	195892.883618081	926661.703848466	1044121.51549653	1024251.43056685	1646148.3845582	1122575.5674243	1171255.59685733	506290.251250348	812016.038566063	2192914.85065728	1047095.99200296	710343.860845472	677107.816388707	1252469.33268957	795646.81072057	1255755.28156596	286752.064497108	529838.804464218	669967.168362456
17468	60.6157	3	1070.83604314692	3209.48630004011	0.00140004011473138	0.436219567423851	35.27	AKLYFDSVGHYSRPDVLHLTVNEHPR	[4] Phospho (Y)|[7] Phospho (ST)	AT3G44310.1	| Symbols: NIT1, ATNIT1, NITI | nitrilase 1 | chr3:15986901-15988841 FORWARD LENGTH=346	False	6.69440591452416	GI 11h	wt	0.542301740413307	114.259935099377	60518.1863500677	39253.693598792	48749.8389626167	229061.578719082	11412.9901050724	36085.1923613847	180407.358171286	631976.955195052	12415.574405817	229334.238038907	385724.449817982	505037.446826443	854308.831772988	3525.04358814947	424574.321857811	325582.643103252	355345.669220359	987974.908382145	340017.790167648	595178.038471943	18773.3835081442	306806.04766195	1324710.77545717	502281.089910603	190553.105196187	112472.838581965	628561.576619063	8538.70257792466	784418.473781748	257989.144350264	15525.1207777572	204621.801359905
10934	60.5794666666667	4	803.377069020529	3209.4791702146	-0.00572978540412805	-1.78526635352858	28	AKLYFDSVGHYSRPDVLHLTVNEHPR	[11] Phospho (Y)|[12] Phospho (ST)	AT3G44310.1	| Symbols: NIT1, ATNIT1, NITI | nitrilase 1 | chr3:15986901-15988841 FORWARD LENGTH=346	False	1.66918750996672	GI 11h	wt	0.707686605183016	63.1966487478795	541721.014301656	759170.493878836	501312.328255674	1345274.47755861	452088.816137297	628383.222028617	835110.729600789	1282576.95439031	358011.9275784	569877.792143803	1113925.05584711	1258119.73036642	1475706.60460663	195892.883618081	926661.703848466	1044121.51549653	1024251.43056685	1646148.3845582	1122575.5674243	1171255.59685733	506290.251250348	812016.038566063	2192914.85065728	1047095.99200296	710343.860845472	677107.816388707	1252469.33268957	795646.81072057	1255755.28156596	286752.064497108	529838.804464218	669967.168362456
17468	60.6157	3	1070.83604314692	3209.48630004011	0.00140004011473138	0.436219567423851	---	AKLYFDSVGHYSRPDVLHLTVNEHPR	[11] Phospho (Y)|[12] Phospho (ST)	AT3G44310.1	| Symbols: NIT1, ATNIT1, NITI | nitrilase 1 | chr3:15986901-15988841 FORWARD LENGTH=346	False	6.69440591452416	GI 11h	wt	0.542301740413307	114.259935099377	60518.1863500677	39253.693598792	48749.8389626167	229061.578719082	11412.9901050724	36085.1923613847	180407.358171286	631976.955195052	12415.574405817	229334.238038907	385724.449817982	505037.446826443	854308.831772988	3525.04358814947	424574.321857811	325582.643103252	355345.669220359	987974.908382145	340017.790167648	595178.038471943	18773.3835081442	306806.04766195	1324710.77545717	502281.089910603	190553.105196187	112472.838581965	628561.576619063	8538.70257792466	784418.473781748	257989.144350264	15525.1207777572	204621.801359905
12200	56.1003333333333	4	763.395327846304	3049.55220551769	5.51769426238025E-06	0.00180934573357369	27.36	AKLYFDSVGHYSRPDVLHLTVNEHPR		AT3G44310.1	| Symbols: NIT1, ATNIT1, NITI | nitrilase 1 | chr3:15986901-15988841 FORWARD LENGTH=346	False	5.89784301843366	GI 19h	wt	0.697904663102645	185.970668649453	134147.921826363	517628.987421259	298337.824843192	436019.603025286	5144.98693892459	2991135.79984381	303075.235349235	477616.945607032	353661.155073779	350273.213495422	508748.417979702	372790.215597304	618301.979662933	51403.4506272714	619728.188460711	528226.172734958	874249.060273444	765591.937418754	398373.96479768	875692.391709516	91604.0380832522	784281.611037356	673081.471383519	301759.82462147	378059.510343298	210273.175221168	306848.157499277	16305.0312633745	583736.087731446	7088384.59635376	648954.581861701	290467.314958349
29752	56.1003333333333	3	1017.52541213663	3049.55440700926	0.00220700926092832	0.723715849470724	44.48	AKLYFDSVGHYSRPDVLHLTVNEHPR		AT3G44310.1	| Symbols: NIT1, ATNIT1, NITI | nitrilase 1 | chr3:15986901-15988841 FORWARD LENGTH=346	False	10.667485760014	GI 3h	wt	0.0548588115560046	157.706456242283	4421.43332916718	25723.4859057375	0	38085.2181787119	0	554505.77035376	46988.1322144905	72416.5971794849	13175.677239649	40757.8422761657	41971.5651246178	32534.471982426	61549.4227326555	28056.5771908085	23044.4930269904	80581.5440551166	150509.610713657	179521.420790106	43382.0696373866	172571.439219728	4384.82436842098	142025.58964104	82376.5736343623	27395.9545598866	22335.8253220241	17286.7029156584	14304.5568017119	14971.9115166835	89067.6291755801	0	57067.8699227598	28199.3512944347
16697	27.4039166666667	2	545.799724688276	1089.58489644279	-0.000303557207644189	-0.278598871978244	36.42	KLMPTSLER	[3] Oxidation (M)	AT3G44310.1	| Symbols: NIT1, ATNIT1, NITI | nitrilase 1 | chr3:15986901-15988841 FORWARD LENGTH=346	False	2.41679199786706	GI 31h	GI 15h	0.693923918521712	118.524494622419	34625.3098957891	847168.656309872	192940.163375626	560591.548741502	2440841.59469498	1302497.52489435	622613.292242881	432447.528123793	254654.846128886	385437.298572823	230763.40581612	554350.856398814	421363.405306571	2447152.51779245	531768.712090195	688594.976043208	260717.424075825	832122.921727525	968732.962961616	1185679.77800387	73564.065540705	360659.19818704	496054.353648837	429694.491887937	745616.980949303	999175.695120972	922283.673726668	492909.753307654	739087.826627673	0	749911.237239507	753081.378043645
72039	25.8750166666667	3	422.586808143417	1264.73859502961	-0.000504970387737558	-0.399268424402755	36.24	KSVTFVTKVEK		AT3G44310.1	| Symbols: NIT1, ATNIT1, NITI | nitrilase 1 | chr3:15986901-15988841 FORWARD LENGTH=346	False	155.31633504105	GI 3h	GI 11h	0.828706660108486	222.998835432743	0	1398.19799402735	0	219.750061956598	3930.73212839763	219607.780106859	52.916762318548	137.599715367423	0	288.304842950941	2.95893643124227	508.275797156332	283.015446503823	27421.3127319509	718.147323714297	40.2764512710448	0	25.5711083488716	350.18566215157	1000.98837720796	0	0	1317.41034776426	204.187142062107	0	2965.75238504068	659.531858634202	311.313945716329	1393.98451893792	0	0	201.488281422755
1662	35.05885	2	620.314653091733	1238.61475324971	0.000453249705287817	0.36593288587724	23.95	LQYNDTSVATK		AT5G06600.1	| Symbols: UBP12 | ubiquitin-specific protease 12 | chr5:2019545-2027834 REVERSE LENGTH=1116	True	9.70415750713749	GI 3h	wt	0.420448961795384	63.5240385036235	1103400.04976307	1446772.49428036	150792.328736292	1613280.17337679	1239431.75948287	9243268.85665548	16915515.6345525	12958527.9647525	4496264.73211898	10280177.2775814	12566295.8275736	6966450.95539942	7371347.46800907	7191992.12959194	6079196.80112032	12370697.8792209	7610533.29080406	8732096.42520176	5325165.41034651	6537683.4541181	9272123.1154923	9595687.46311468	5327119.33404286	7751656.53012415	4947103.77010662	10112642.0163963	9059336.29974752	6624566.31003964	6231702.91240267	0	7435898.98654902	6895110.39658106
2452	67.4244666666667	2	651.848678022282	1301.6828031108	0.000103110804047901	0.079213470416332	83.56	QSTVGDVINELK		AT5G06600.1	| Symbols: UBP12 | ubiquitin-specific protease 12 | chr5:2019545-2027834 REVERSE LENGTH=1116	False	16.8826576633227	GI 3h	wt	0.213196608081367	117.552563042534	804261.78866947	370639.284056206	26235.0490949419	137135.561001508	44985.6420664489	3251854.82569992	7433181.10682288	5231011.75460749	2139584.4656986	5297427.72354849	4282844.34556679	2714182.77680192	3227864.78835175	3182667.2505143	2579507.43252494	6284509.31633166	2795529.85724516	4616816.36243517	2324503.28590861	3382448.1440507	2869334.1517326	4183155.72465628	2018450.17579512	3306886.3832576	1951955.45785519	3032841.27668116	3309835.80942401	2386599.174483	2680359.8498735	0	3356687.30108157	3096487.95693223
2622	71.0432666666667	3	1099.19052099224	3294.54973357609	0.00283357608759616	0.860080664687504	34.36	ALEEQYGGEEELPQTNPGFNNNPPFKFTK		AT5G06600.1	| Symbols: UBP12 | ubiquitin-specific protease 12 | chr5:2019545-2027834 REVERSE LENGTH=1116	True	16.6355872884111	GI 3h	wt	6.35713703900365E-13	53.1704842756858	1159126.92982236	1696806.41319636	1118502.21729512	996277.50447139	1021847.30813179	11165069.8919097	35783782.776123	18253919.2113575	12937835.6688662	21549153.6164782	18243612.0744725	12681104.9067829	13952137.3582708	14806276.4004569	14776315.568118	23713289.1377739	10829578.3560062	16721804.4595643	10553117.7441693	15722605.5453323	9195533.32882928	18220824.5131915	8213243.55462908	14336474.5681983	10836204.8536587	12919226.9472367	13170719.4360379	9485911.13938523	12156040.0875282	8741945.08869744	14541779.9773443	12684364.9381456
8915	71.0644833333333	4	824.645800434678	3294.55409587119	0.00719587119328935	2.18417628029194	---	ALEEQYGGEEELPQTNPGFNNNPPFKFTK		AT5G06600.1	| Symbols: UBP12 | ubiquitin-specific protease 12 | chr5:2019545-2027834 REVERSE LENGTH=1116	True	13.378705237441	GI 3h	wt	0.31875497125484	79.572124077741	250179.81131264	76682.1957095325	186269.526434455	132434.787638025	72405.7597015315	1187766.97403074	3499280.74882745	1874650.42779189	1022833.69338491	2021004.99364933	1972654.08116937	1184757.48705864	1398375.52535954	1541370.20390416	1365493.11520909	2307182.53807202	1163725.07875897	1649471.76660339	706400.023853143	1230327.70296193	1091606.25413875	1640415.66235055	878634.562039811	1399514.54238849	893133.194828882	1550199.29193159	1184062.1757854	954560.749089649	1112105.34886431	0	1377431.08722928	995772.775259167
3115	61.59265	2	586.824757176835	1171.63496141991	-3.85800894946442E-05	-0.0329284201092014	22.78	EFGVPVQLQR		AT5G06600.1	| Symbols: UBP12 | ubiquitin-specific protease 12 | chr5:2019545-2027834 REVERSE LENGTH=1116	False	57.7359279049443	GI 3h	wt	9.12270259334491E-13	121.000724000588	17507.1320622125	186087.895299971	26251.536877086	9548.56190738891	62814.8052590029	3721630.60826207	5667258.44966127	3407824.37649536	1674126.05620923	2977531.32116748	3608432.14205812	1847365.10663271	2658098.09539248	2124212.51662182	2396555.70876395	4013109.18867818	2635031.28276538	1683280.90788034	1639752.36219609	2091200.11290969	3521692.87743991	3434497.31145872	1698333.19424793	2386779.32756313	1640556.38820197	3346876.5327346	3061833.71816903	2808511.07283562	2281909.98782277	4674766.86274378	4084140.0224975	2872393.50449353
3611	65.1121	3	527.947367889887	1580.82027426902	0.000474269021879081	0.300014601208235	45.43	LYDPEKAVLSYAGR		AT5G06600.1	| Symbols: UBP12 | ubiquitin-specific protease 12 | chr5:2019545-2027834 REVERSE LENGTH=1116	True	33.5876970927413	GI 3h	wt	1.00919272938427E-13	69.5760524245197	53766.6282245917	143577.749074019	157925.276258813	63691.7937031455	20301.9769093167	2677960.0470874	4734940.88856261	2876109.38151994	1547922.46327629	2916914.0544922	2934957.58838379	1916001.85509513	2157252.16097877	1944758.78464655	2430699.23744405	3458448.54356095	1926145.91853415	2126962.87567013	1629305.11426071	2173315.74271021	2092717.43885253	2542233.73869043	1782292.09418262	2193596.55847741	1600367.30839557	2161787.93569192	2006232.77794748	1533565.40519533	2199497.45649547	2731033.60887093	2569266.24711595	1976078.66573311
4769	65.1778333333333	2	791.417190998614	1580.81982906347	2.90634679913637E-05	0.0183850607079717	73.29	LYDPEKAVLSYAGR		AT5G06600.1	| Symbols: UBP12 | ubiquitin-specific protease 12 | chr5:2019545-2027834 REVERSE LENGTH=1116	True	18.1581034350918	GI 3h	wt	2.08244532728941E-09	71.713873700858	171081.497808138	147167.116697097	82557.5398612556	110648.539126867	58525.2638494643	2028729.51894565	2862207.76285954	2488558.48329313	905831.972984368	2064427.28327751	2029986.92473439	1377798.25466886	2020046.5196129	1457317.84789522	1637783.52925315	2182924.32863112	1649519.49997169	1766509.82265058	1232886.72603994	1434141.65906062	1465915.04608645	1858303.35150094	1460134.64566773	1709439.06329464	1075568.48904243	1846161.0797836	1702248.23538992	1042268.10967171	1814363.79436948	199225.839849217	1724306.54484376	1392760.35008427
3995	45.1578166666667	2	425.736728548419	849.458904163077	-0.00069583692300057	-0.819152462342612	39.2	ETGFVGLK		AT5G06600.1	| Symbols: UBP12 | ubiquitin-specific protease 12 | chr5:2019545-2027834 REVERSE LENGTH=1116	False	8.48753713875788	GI 3h	wt	0.395519461319005	56.9271728256247	269735.387039996	281382.537637929	251216.283437931	234666.591970623	197109.200371375	1598585.50858206	3433223.48793806	1861003.4333036	1096430.26180839	2485311.77056643	1769096.83631204	1176112.83914408	1435941.99781137	1919785.21787914	1247717.2186125	2190781.56609699	1132949.71597644	1586222.27321159	1163227.47119056	1179974.10243172	1594725.62135716	2002121.9237949	963900.986113505	1399668.6242303	1186406.8170231	1466331.03971929	1485141.65072723	1270672.8960459	1219061.30118176	0	1672086.91837429	1374005.59199012
4694	33.86425	2	554.808332029618	1107.60211112548	-0.00148887452292001	-1.34423048364958	43.12	EEVVIHNIR		AT5G06600.1	| Symbols: UBP12 | ubiquitin-specific protease 12 | chr5:2019545-2027834 REVERSE LENGTH=1116	False	7.49619461432128	GI 3h	wt	0.00564075762960725	83.0163861948416	92941.7893603602	499870.164561176	9526.93281182398	338157.271584493	613250.867301103	1834260.85729983	3326270.57363345	2602934.12896661	1522676.1659182	2361048.35964443	2872139.30879222	1536735.04205855	2066062.72758854	1969228.29837873	1549227.8116846	3159199.60269585	1635554.57633102	2032483.40852122	1406632.24453429	1556693.7230007	1379997.21931054	2231343.86615727	1423249.71586777	1920219.49765209	1366437.26469089	2560998.8783726	2030271.49377034	1637961.49803448	1621456.1421794	22167.3828402925	1136760.7106409	1653700.54341113
6341	56.7241166666667	3	527.27608419283	1578.80642317785	0.00222317784914594	1.40814031856891	40.34	QTPFQQFKEEVAK		AT5G06600.1	| Symbols: UBP12 | ubiquitin-specific protease 12 | chr5:2019545-2027834 REVERSE LENGTH=1116	False	173.094501154144	GI 3h	wt	0.0223865327983001	98.474320906906	7089.79037765081	23032.1551166604	17291.554734196	2691.26045283689	7635.20046872831	2075363.50182641	3392705.76449823	1978238.62641331	829426.672564092	1718735.20662939	1730271.9523124	953851.652023905	1190077.73082595	1138963.39777313	893899.498011583	2273830.1382836	1232101.38363219	1546250.42910531	661312.409680296	1042660.13577415	984956.679028855	1509946.4254231	867130.316714471	1325926.22178931	871784.388737776	1374693.78102588	1144304.85792958	1023707.95104588	802648.937008962	0	1325964.70336513	1169832.30090391
7121	61.4975666666667	3	495.591490279347	1483.7526414374	-0.00315856259771863	-2.12876175292365	44.87	KESFYDLQLDVK		AT5G06600.1	| Symbols: UBP12 | ubiquitin-specific protease 12 | chr5:2019545-2027834 REVERSE LENGTH=1116	False	352.898784746189	GI 3h	wt	0.00175955618700729	165.183391634605	349.383908034583	12142.6604507091	1074.89579577199	1455.98130454487	377.878206201282	1172186.13240474	1888660.5705426	1138212.77128089	342519.309183733	893344.702578448	1298237.53214949	653925.235147608	895160.596431691	605402.822634544	758933.447822744	1232553.77968005	800881.362654865	630812.952878146	502466.76930779	629629.757193045	749976.345081104	1264847.63189327	453201.897421222	677113.226751315	451381.764300344	1054060.19723195	868919.580243694	411421.758777717	716358.181894029	0	1105267.25123204	869348.570561995
7883	61.5273833333333	2	742.884751891726	1483.75495084969	-0.000849150306976298	-0.572297885525569	33.34	KESFYDLQLDVK		AT5G06600.1	| Symbols: UBP12 | ubiquitin-specific protease 12 | chr5:2019545-2027834 REVERSE LENGTH=1116	False	9.46904711970203	GI 3h	wt	0.000170481362448793	104.208478188451	19888.1797312024	115748.660140781	500846.353252287	71888.3201282331	205120.493139241	1752775.80248544	2961859.80132837	1962379.55313877	531278.146028993	1441605.54901301	2090078.50069691	1087981.95359451	1593915.93490073	985852.015790829	1233853.49889246	2029216.15507073	1276283.2869479	963293.143939063	770636.190170776	918995.529880641	1126542.75436881	1829217.56909841	893161.854268647	1357558.64337924	701063.539519474	1686236.36071368	1565755.44798084	739185.422978963	1081082.40452224	76988.5414458997	1366905.44022115	1307315.00730924
7336	33.6194166666667	3	498.935185403719	1493.78372681052	-7.31894815544365E-05	-0.0489960337998287	57.09	TKVELSHPDAELR		AT5G06600.1	| Symbols: UBP12 | ubiquitin-specific protease 12 | chr5:2019545-2027834 REVERSE LENGTH=1116	False	96.9869176838578	GI 3h	wt	0.0279853938575051	109.781175430235	6756.27104392444	32442.5225390981	4718.13477495903	1677.30998289303	10388.605525669	974407.925031126	1816694.75969483	1165904.21414498	383997.174861323	1088599.39606046	1342308.81829712	691962.250621425	920519.267627493	755052.464446404	640017.85093624	1710071.50718337	798914.307775458	950900.253702113	605981.219425259	648526.495550525	483987.961361349	1202771.18178714	582396.520847037	775682.944117186	538404.789710504	1118607.09518162	859714.166441342	643423.721714985	593321.25939252	0	994337.739941864	791898.742725411
7801	74.5269666666667	2	678.838376908336	1355.66220088291	0.00130088291143693	0.95959314857936	25.56	ESFYDLQLDVK		AT5G06600.1	| Symbols: UBP12 | ubiquitin-specific protease 12 | chr5:2019545-2027834 REVERSE LENGTH=1116	False	2.56316030300794	GI 3h	wt	0.00141359294442134	57.3112904829795	606310.680092033	323172.396533009	534920.835878732	186247.935804223	144323.608763128	517936.332297471	1252352.34999605	1050884.36393089	569691.949849795	1209944.84036404	1115742.75259947	735392.258277397	1005235.93676416	736006.057674518	695100.738538931	1088539.13971054	786223.433146646	893637.881325641	627660.133310938	582889.07400884	1232474.22473202	901598.945269605	758354.600813841	859422.809767615	519713.459673444	957566.079582108	702244.355862847	716807.677134058	757248.286456744	632079.227446577	767259.887052471	549992.822311176
7906	38.1286666666667	3	422.55468578558	1264.6422279561	0.0011279560985713	0.891917950927977	---	VELSHPDAELR		AT5G06600.1	| Symbols: UBP12 | ubiquitin-specific protease 12 | chr5:2019545-2027834 REVERSE LENGTH=1116	False	123.415510490948	GI 3h	wt	0.00138758695181296	168.263289800692	0	18209.1284449046	0	1384.42560471445	3391.61932381665	491258.342314403	940875.214551267	540257.032528019	281078.000753291	583258.315458548	543662.201108868	290826.527545485	380035.733888319	380507.61841955	264081.830269207	736262.894998113	313393.785861043	505068.213854084	323060.176220093	305365.43322141	268759.969210652	532712.215257488	234624.19078856	369740.047882096	256063.890876961	472068.925812119	411181.791852162	332195.693625695	341519.591523217	0	392050.99549945	401185.130920621
11887	38.1530833333333	2	633.325873541169	1264.63719414858	-0.0039058514221324	-3.08850583942938	25.89	VELSHPDAELR		AT5G06600.1	| Symbols: UBP12 | ubiquitin-specific protease 12 | chr5:2019545-2027834 REVERSE LENGTH=1116	False	26.0223378106923	GI 3h	wt	3.59728691279315E-10	72.5753310098685	8174.261062491	22766.3353093731	2494.46456864401	9977.19107836859	26217.6480014332	276535.059263728	651637.677019684	386203.452165508	117318.163994282	380238.427610034	369765.896322744	205172.418834206	272011.379860172	242989.455665216	163740.914768172	555986.071855224	193506.47852113	354327.006207285	210751.584961567	223202.155127006	113839.584505354	312358.282314878	134616.838189072	220249.263976281	153475.932018042	321410.337796651	283268.384336535	191754.411468646	199799.291834118	339473.277382182	229728.771264804	257909.114693452
7973	53.7223666666667	2	524.795028729451	1047.57550452514	0.000204525141271006	0.195236696847478	31.46	LLEVFYHK		AT5G06600.1	| Symbols: UBP12 | ubiquitin-specific protease 12 | chr5:2019545-2027834 REVERSE LENGTH=1116	False	2441.18710833238	GI 3h	wt	1.99811053924748E-07	223.606797749979	0	1194.72474817961	0	0	0	472616.000531393	948584.894884015	645140.011623194	220082.317322712	630123.428900392	640015.95645692	352084.567866661	540789.863078566	397338.961699483	420343.690772444	863347.635004968	376479.157134446	466586.225978205	286157.50012504	376584.158005387	240291.377718941	582600.535544254	323140.648261224	435945.085779156	290774.707725567	501933.302951618	361582.861342381	207281.756686732	379006.42760789	0	574675.734840764	333839.590620476
8232	44.6313333333333	3	570.967970826333	1709.88208307836	-0.00151692164195083	-0.887149067896101	39.49	LQYNDTSVATKELTK		AT5G06600.1	| Symbols: UBP12 | ubiquitin-specific protease 12 | chr5:2019545-2027834 REVERSE LENGTH=1116	False	6.36673253307678	GI 3h	wt	0.408636217929559	88.133636365335	125704.224093096	24630.3220086796	106927.718104655	18079.0289681757	21881.4589288196	414436.582822274	565460.2719344	354133.134698732	68889.0630418307	489418.712890256	315699.849905221	193135.651497706	217524.108580245	253123.655378981	267812.0394349	457467.748818458	253840.920266853	322423.781572051	245857.859973491	231684.594498945	180830.064283804	303673.145078496	182750.667555298	228164.665645683	191142.868644107	267191.994778051	257690.62020745	234307.645010758	205203.662121375	0	264937.002970533	249671.233871812
10307	63.1327333333333	3	545.610894785796	1633.81085495675	0.000854956748753466	0.523290192099122	46.36	DIYFDLVDHDKVR		AT5G06600.1	| Symbols: UBP12 | ubiquitin-specific protease 12 | chr5:2019545-2027834 REVERSE LENGTH=1116	False	43.4420100030312	GI 3h	wt	0.012320143293395	95.022245610103	8823.09495116015	21569.6982426028	2729.05832043324	26461.8591985531	685.748409958164	320135.482529814	762908.677467568	610120.84417267	267931.66358828	657129.778327606	556832.504001964	341948.585699237	425806.082069932	141789.298320541	361974.462562376	822100.573285177	415292.73549228	477768.399321074	295261.635407423	390677.659500019	184013.524893153	589368.528419762	301616.699527898	488079.576522769	270113.721940911	350707.932121142	303128.718154193	800.180205299631	315984.026173224	0	462659.681289723	345145.510854651
41108	63.1247833333333	4	409.459755305661	1633.80991535512	-8.46448772335862E-05	-0.0518082746669357	24.38	DIYFDLVDHDKVR		AT5G06600.1	| Symbols: UBP12 | ubiquitin-specific protease 12 | chr5:2019545-2027834 REVERSE LENGTH=1116	False	Infinity	GI 3h	wt	8.95719423711361E-05	154.344778407325	0	0	0	0	0	13442.8171896874	30356.2701670106	27366.3568844323	9919.0114893541	48700.048138179	29737.962481979	10692.9880905074	15028.5331783471	0	18125.6839532843	42903.6501834872	15797.3954135535	17545.9082355821	15298.856805945	13881.6673010849	5514.0318980983	29939.1169469568	8441.09791142363	18404.2327406026	12028.8336082001	3569.04770172162	810.126044418141	0	11693.1644358015	0	17601.8868095185	11703.8994525357
45312	63.1586666666667	2	817.910141761553	1633.80573058935	-0.00426941065416031	-2.61316227355709	22.9	DIYFDLVDHDKVR		AT5G06600.1	| Symbols: UBP12 | ubiquitin-specific protease 12 | chr5:2019545-2027834 REVERSE LENGTH=1116	False	8.99502053487497	GI 3h	wt	0.298263733398684	141.297043409705	467.797560948967	133.253662345287	8772.73010873866	1404.00346366443	5839.09350425545	6018.22975901651	46853.278910593	38897.6202009244	10121.6677702875	47578.3648927723	35666.7342583546	17807.8472540553	27043.9960783749	0	18044.4537000294	56170.179071513	36140.1224157325	27701.0839014151	8880.91715879489	3472.14512028033	4953.73590883825	35435.3910502569	16930.0957404465	23789.2660472496	8784.33227416695	16962.8464205902	16090.7496184041	195.59954205584	12322.2028668242	0	79.2749100478877	10009.6543667233
11167	56.43345	3	625.67533262827	1874.00416848417	0.000568484168752548	0.303352762370653	20.6	ALEKPKEDEFVLELSK		AT5G06600.1	| Symbols: UBP12 | ubiquitin-specific protease 12 | chr5:2019545-2027834 REVERSE LENGTH=1116	False	6.71669561182024	GI 3h	wt	0.242249455067009	120.741402883483	172931.788803651	11476.0389652851	251756.196247664	28212.6864483743	1954.95008132534	395500.124236132	1143199.98016902	576348.821855013	325284.963013695	691873.928770319	552938.909717823	309235.889615767	521256.912896807	316307.262950332	268906.456173642	981232.393835385	385412.152164716	524920.391487565	118130.378091874	257277.93684523	207249.931158721	621577.172888861	294264.348869756	464752.486052643	255634.345234865	482542.097238244	233255.491439775	123625.819047347	254931.427863115	0	461646.670976789	295428.059075312
11188	43.4691	2	557.315896350535	1112.61723976731	-0.00176023268977588	-1.58206240390994	23.52	LGLDDPSKLR		AT5G06600.1	| Symbols: UBP12 | ubiquitin-specific protease 12 | chr5:2019545-2027834 REVERSE LENGTH=1116	False	10029.9835792572	GI 3h	wt	9.23816578790593E-13	191.626470415112	0	0	220.503355442818	30.3067983715777	0	415504.559339663	834958.995746177	481157.853470159	200211.651278413	583788.664434942	489698.565163994	239238.87316084	340889.060542096	330253.847569199	227458.795539074	719086.889989631	314898.329683374	346353.950606549	196215.77110831	268221.179240601	236264.850196946	520031.877491371	233213.100286895	374013.27871294	196854.402577903	410764.839113653	316870.321863244	286987.840860703	242189.291189102	1506.00264563346	439559.73433112	269948.072396372
14128	61.9120833333333	3	511.282701921107	1530.82627636268	0.000976362680376042	0.637801505094044	50.27	QSTVGDVINELKTK		AT5G06600.1	| Symbols: UBP12 | ubiquitin-specific protease 12 | chr5:2019545-2027834 REVERSE LENGTH=1116	False	3.37523615179144	GI 3h	wt	0.000746259571393182	207.447499827719	2909.09629872013	2663.48539861203	436326.427353331	17239.2416023397	4144.5912493347	331400.869430925	498179.43309718	338899.26669618	98676.1225510144	296533.304718151	307476.464455162	189649.059181945	220882.66536386	180622.867986245	197627.119268178	393638.34687844	182488.156650431	198992.440121325	152348.957918637	196710.090483862	215175.286363264	337016.40201664	136358.116403419	210708.676309875	150392.52279314	295865.891699348	229722.402535894	123208.488524062	152864.77909605	13773.1494641474	248787.873909073	215189.755448641
15741	73.6372833333333	2	620.351329403056	1238.68810587235	-0.0029941276475256	-2.41717055004722	---	SKEDILLFFK		AT5G06600.1	| Symbols: UBP12 | ubiquitin-specific protease 12 | chr5:2019545-2027834 REVERSE LENGTH=1116	False	8.46584807785074	GI 3h	wt	1.43390654603337E-05	71.587214960996	50978.2721709384	13155.5860091134	63378.4792248443	12542.1967420689	43865.0089473367	243455.733061136	504129.243257256	319633.424038066	161449.303681294	328367.206346327	391824.682689143	258035.200963107	337397.509659191	140851.101690037	206646.077113078	457519.778333526	269400.949335357	283793.320640621	200754.573529922	205062.838779403	174944.668526843	350022.3322065	221490.925177548	285228.735204766	145472.706439426	284327.793854027	220178.319259602	45336.4719902775	190696.700299492	33255.701928479	403557.532111568	237923.087387668
21491	73.65395	3	413.90438483292	1238.69132509812	0.000225098121063638	0.181722562682204	21	SKEDILLFFK		AT5G06600.1	| Symbols: UBP12 | ubiquitin-specific protease 12 | chr5:2019545-2027834 REVERSE LENGTH=1116	False	66.2324487757729	GI 3h	wt	0.00399246027442057	119.503648987515	3904.5914817196	679.788307530388	1602.4473527529	368.095984413375	0	72976.4361411395	137654.989963665	81475.7236101185	43538.8659097093	98502.594574862	75510.6165330077	64022.4697126221	84728.0225107421	38670.8586205014	64676.0440502357	107134.702852702	70806.1562060556	75548.1016277353	52064.5526028738	65924.166490055	32089.1026961237	98906.9337568066	51719.887364275	67413.9358319896	48427.1047096622	50679.9735136497	55892.3466013467	9402.35766161893	53895.8833789154	0	102654.781659826	60217.9641906494
17641	73.8943	3	831.026828454376	2490.05865596249	0.00395596248881702	1.58870505487973	56.59	SFGWDTYDSFMQHDVQELNR	[11] Oxidation (M)	AT5G06600.1	| Symbols: UBP12 | ubiquitin-specific protease 12 | chr5:2019545-2027834 REVERSE LENGTH=1116	False	5.26669049498464	GI 3h	wt	9.03595555510339E-05	57.6442580655189	63577.600570608	41967.9254993075	82745.6787174602	34543.7882836944	89688.08753735	176497.687083417	607064.183236585	399445.084007559	153189.53263976	309765.851136365	355441.510975773	203498.337530194	246387.767167132	197349.196323985	198820.175399324	522685.682911328	210438.81551282	360047.67231281	248309.016725312	250684.373276021	113950.301877693	319245.620882994	143421.987396844	247832.703044419	143158.940407167	420452.381086697	258004.625086117	75832.8153620818	232579.581053945	177851.835190314	324664.564320055	237909.63264666
23383	74.6800333333333	3	831.026712526233	2490.05830817806	0.0036081780585846	1.44903566117829	29.26	SFGWDTYDSFMQHDVQELNR	[11] Oxidation (M)	AT5G06600.1	| Symbols: UBP12 | ubiquitin-specific protease 12 | chr5:2019545-2027834 REVERSE LENGTH=1116	False	11.4642738151734	GI 3h	wt	2.89750854610693E-05	56.6173708560195	17910.2138687069	24837.682525906	36786.9879819011	6924.44990470413	20214.2541328353	125709.641956091	417854.289108986	286192.491462732	82104.6293852198	311074.174512792	313598.085377246	159344.270302411	173055.066261815	75222.3908906741	162549.310154937	438017.553181208	135263.263038149	251343.382045944	146526.010890767	172125.466966747	95277.2417218339	249186.587169867	139752.126814705	181637.547548432	115918.930425365	273465.59711473	174284.860399985	17420.0286021158	166478.358425367	203501.562230669	210830.105933685	122597.576749213
37667	74.6356833333333	2	696.853072313934	1391.69159169411	0.000891694108986485	0.640727216892723	32.38	YSNAYMLVYIR		AT5G06600.1	| Symbols: UBP12 | ubiquitin-specific protease 12 | chr5:2019545-2027834 REVERSE LENGTH=1116	False	19.9644846934741	GI 3h	wt	5.83183183482383E-05	66.3990229637219	2201.87151533507	4467.87984867255	4961.4792190344	1843.63436703263	4393.46607575969	89167.8298349714	104590.51162658	55936.0538159923	32916.3519471836	74121.2740384709	84000.3010688204	58894.7147440089	55286.6568571701	6024.09857809198	65883.561608066	112297.968636959	45144.2496853124	93247.5230947765	40988.9063391286	40121.4664667389	12835.4770443426	69853.3228593408	47090.358656802	63494.8196716218	37637.2905895959	36773.0141327242	72116.9529598653	2071.47515927712	62041.619447572	37201.6436704881	107901.606304553	59400.0961738098
39009	44.6313333333333	3	500.260967657832	1497.76107357286	-0.000526427144677655	-0.351475925593001	23.46	KHYSDVFVVGGYK		AT5G06600.1	| Symbols: UBP12 | ubiquitin-specific protease 12 | chr5:2019545-2027834 REVERSE LENGTH=1116	False	14.3259934107727	GI 3h	wt	0.250577818695593	147.53023785428	0	5767.48196354091	5553.19353024649	13719.0642628383	27875.3869030384	548363.479915205	75158.9450114445	44440.8918634548	8534.56925395728	81563.8698124887	59072.2859020099	31248.1680169853	47484.9263884895	36242.6608971089	58626.1708310268	37571.6933122079	52554.6865767804	89064.6712126717	50863.8181671348	69953.1982809682	8988.32786762729	65274.7003771562	28507.4309948074	39634.2395246796	46367.8122780692	46495.1390627828	48014.5303700239	42126.0210716503	38009.8831084055	0	68232.8270443769	29155.3396016181
39934	75.1491333333333	4	603.299300909581	2409.1680977708	0.00799777080419517	3.3197340451534	22.39	RDVYGAFEQYLGLEHADTTPK		AT5G06600.1	| Symbols: UBP12 | ubiquitin-specific protease 12 | chr5:2019545-2027834 REVERSE LENGTH=1116	False	7.09842518810699	GI 11h	wt	0.116009650717959	97.3785884374363	2852.35370994589	10801.6620740508	2381.93111702563	423.235051413861	13946.3439680588	11757.7884809985	54189.9503742071	40364.5434501183	4321.85112102493	52610.7430704708	70695.1677234105	38641.9317827151	46829.9893889616	3455.29663731952	30364.8768703897	100332.092391124	20023.3187714303	49087.0979812611	17341.8345518843	29047.0073559814	11424.6462489636	41374.7806046874	21456.5968461186	42934.5360235796	11270.5366071933	7500.47876926513	20637.2255350627	387.590591854246	37482.0576987353	54154.6197326012	28161.6098985034	15163.2619655772
1096	65.951	2	732.382651006132	1462.7507490785	0.00174907850441741	1.19574753044946	62.48	ASIYNAMPLAGVEK		AT2G17630.1	| Symbols: | Pyridoxal phosphate (PLP)-dependent transferases superfamily protein | chr2:7666637-7667905 FORWARD LENGTH=422	True	4.34393100526209	wt	GI 7h	0.521947469543693	116.437598464515	1449083.06060275	26899583.2082538	12011167.933677	19226949.6375858	54502698.2935236	2429580.51502888	17571350.3014452	6325674.63039458	4379672.02078707	7073887.21501	6409226.55023669	5654116.41312914	2178100.85957615	5533770.9596471	6488895.30466576	24874328.1579664	2843633.44065095	14976028.2365348	28506180.7179711	22934787.5199899	1036783.96167161	8151453.57919879	4680817.01832643	6266854.14128371	9329598.46378743	11324354.5183237	25175922.8399463	11030916.0105178	10480934.1649653	331235.57366533	16728734.2901796	20658565.4208677
24795	65.9266333333333	3	488.590784403509	1462.75052380989	0.00152380988606637	1.04174392603678	---	ASIYNAMPLAGVEK		AT2G17630.1	| Symbols: | Pyridoxal phosphate (PLP)-dependent transferases superfamily protein | chr2:7666637-7667905 FORWARD LENGTH=422	True	15.4025695336489	GI 31h	GI 7h	0.872338844760831	137.371788930062	0	144928.594209908	5203.89002050012	35733.6490896065	214234.054499116	796.381085003467	67940.7975873784	10634.3621226998	5357.29156733185	14874.8136638254	4118.73690423901	13328.816515105	2876.6757693083	8399.16318949357	12787.1507394508	138300.066930658	1232.43318752006	73386.2257598475	166674.683142763	116869.871166353	331.722364767012	28755.3406130307	10527.9540266464	18370.414607737	28481.888422159	3623.59368482402	134171.080691177	41513.8014442899	43934.2086829297	0	85884.2169914873	108588.395870073
1140	53.54155	2	576.775506221234	1151.53645950871	0.000559508708420253	0.485880386725462	32.44	AQSDLYNWR		AT2G17630.1	| Symbols: | Pyridoxal phosphate (PLP)-dependent transferases superfamily protein | chr2:7666637-7667905 FORWARD LENGTH=422	False	2.31403478905889	wt	GI 7h	0.00881424765265748	68.4910343124523	3679527.47210833	6854345.27447012	9092760.88853488	7844591.84851917	9920363.74953288	4359784.27891461	4433563.02944993	4089938.229998	2929059.12269803	3045350.5454801	2912531.40092838	3680553.21531716	3280902.53383081	3568429.72199185	2716194.6621916	5626154.51421617	3375888.33063627	4468454.8191046	5977952.83658638	5994691.15305298	3511246.14651201	3788073.37773955	4050507.12203904	3905496.39236677	6812644.35961095	6075010.12057022	6502546.96199553	4479993.40689307	4249190.66746393	15551748.6763725	6255180.091091	5375589.2773479
1482	52.0207166666667	3	507.935454872016	1520.78453521541	0.00113521540856709	0.746467517048839	52.74	KAELLYNAIDESR		AT2G17630.1	| Symbols: | Pyridoxal phosphate (PLP)-dependent transferases superfamily protein | chr2:7666637-7667905 FORWARD LENGTH=422	True	2.32412283443661	wt	GI 7h	0.00632118787362923	69.5405403118384	5433504.47676193	7022338.55572279	13802282.5804525	9767929.96839628	11083026.0920169	4852199.66399819	5473558.92421011	5514899.57960864	3414727.18603979	3967161.66072097	3502505.9309388	4554707.25032327	4087639.27686853	4112814.38152142	4011951.00297382	5459591.43027871	4194589.76425289	4985480.49877656	7314049.14947785	6586527.27820529	3404193.42479527	5499159.77102228	5083366.85052579	4753944.2892141	6964217.38539135	7458496.62137795	6606451.11758338	4985580.56739016	5409278.48031635	14160697.6411085	7629556.08880194	5539171.74009384
1614	52.0207166666667	2	761.399643884763	1520.78473483577	0.00133483576587423	0.877729047985552	84.24	KAELLYNAIDESR		AT2G17630.1	| Symbols: | Pyridoxal phosphate (PLP)-dependent transferases superfamily protein | chr2:7666637-7667905 FORWARD LENGTH=422	True	2.22370481252279	wt	GI 7h	0.330695442021847	71.2695522727056	7447283.61469685	10348199.7215446	21358873.2795576	14638994.9563	16367361.724782	6201053.87860895	8543867.88586612	8275731.80159846	4782839.83072369	6189352.17684811	5383780.63995988	7013697.72232627	7070161.17948429	6291400.10028071	5792231.4177456	8866249.5796615	6600788.92044337	8145840.93054194	11623116.9403451	9667425.04572277	4507430.74707925	8464088.48507145	8612612.65052517	8034833.63928182	11122545.0530284	11462429.5305701	9970970.72570814	7539980.47776242	9422420.34817431	361375.009407305	11740249.1304333	8091347.8034716
2015	48.4131333333333	2	527.29031000073	1052.5660670677	0.000567067699194013	0.538748134148433	39.88	FGVIYAGAQK		AT2G17630.1	| Symbols: | Pyridoxal phosphate (PLP)-dependent transferases superfamily protein | chr2:7666637-7667905 FORWARD LENGTH=422	False	2.2751802858584	wt	GI 7h	0.428824851422984	59.314900568881	2449300.04368891	3556254.52891369	6761126.44658431	5297740.66955213	5688374.0852966	3357089.32932137	2603340.18846654	2434842.30996852	1355607.62199663	1885579.90963265	1366997.25979415	2554683.81787479	2296400.78223754	2005914.37551279	2215965.78502957	2939891.39134955	1991743.95901971	2550020.45443782	3513247.552737	3136349.69606436	1896915.88506777	3068889.75617013	2463647.02987097	2722720.24256895	3773494.60769066	4063213.56272115	3660568.55483274	2584089.60558145	2908725.58367673	41365.2949718784	4199853.39461997	3135343.11598191
2136	55.6564166666667	2	740.379520831916	1478.74448873007	0.000588730072877297	0.398128487885764	58.02	ASIYNAMPLAGVEK	[7] Oxidation (M)	AT2G17630.1	| Symbols: | Pyridoxal phosphate (PLP)-dependent transferases superfamily protein | chr2:7666637-7667905 FORWARD LENGTH=422	False	2.02342320526873	GI 31h	GI 7h	0.664683766757052	66.4911768550514	5953976.08265848	9641106.93256172	15494544.6279066	10573877.7801966	13389206.2104992	7805461.11176616	9476363.24756803	7563413.87491338	4470809.8092467	5871011.54489448	6006584.59571282	6707725.18166479	6454417.11677376	6602297.65333771	5157492.12620618	9866110.2459212	5699719.69842143	9022740.49029023	10210780.8095626	11046826.4289415	6447798.55086943	7805443.24625478	7072966.02076843	6289066.09100924	9667004.1123132	13345854.1551249	12048818.5852986	9426329.46468789	8206394.58141107	225445.247274055	10209632.9885003	8768838.2630346
2481	52.5403166666667	3	629.310100134829	1884.90847100385	-0.00202899615283059	-1.07644164156897	30.74	YTKVPTFDGLEQSSDAK		AT2G17630.1	| Symbols: | Pyridoxal phosphate (PLP)-dependent transferases superfamily protein | chr2:7666637-7667905 FORWARD LENGTH=422	True	2.42572023055714	wt	GI 7h	0.271307079243654	60.0229601506257	5872421.32994824	9657467.64374791	13450386.290066	10398976.6541904	12882898.8738544	4108860.29340175	6421250.57527482	4998002.80564348	3674615.10699066	4542324.45154832	3431744.11204241	4350262.31607523	5142738.72893422	4753493.62529751	3866764.6906205	6900092.52296842	3870916.36246598	5895931.97416119	8045481.73401802	8880701.88871609	3763330.33265796	6304210.87048211	4661175.10321765	4999225.7992556	7322958.75308093	7871775.41690635	8428341.16189087	5978544.18907606	6431349.17456975	226655.404819102	7946008.15781814	7328046.27257055
5165	52.5782	2	943.461666861959	1884.90878079016	-0.00171920984189455	-0.91209096765844	28.11	YTKVPTFDGLEQSSDAK		AT2G17630.1	| Symbols: | Pyridoxal phosphate (PLP)-dependent transferases superfamily protein | chr2:7666637-7667905 FORWARD LENGTH=422	True	1.96681772412766	wt	GI 7h	0.626190799077585	59.6858997355377	2600569.66182293	5189389.50798092	6415037.33658775	6841420.55930221	7746382.06822086	2398281.58346041	4270901.56172715	3592416.72823381	2798980.43389795	3010843.86706526	2204649.63351715	2809127.08747329	3872755.4517331	3158503.26420822	2594246.47552156	4476360.74895619	2757524.40561814	3948655.60994744	5237888.03497307	5932755.70663646	2432338.90136439	4403114.79010068	3330993.39199436	3514747.96659165	5174519.94423063	5209669.13706569	5926654.3294997	4222238.17899229	5199003.84324692	57397.9665107615	4938348.91476425	4684218.00231217
2600	55.2745166666667	2	747.360963340869	1492.70737374798	0.0027737479776988	1.85820287396368	91.75	VPTFDGLEQSSDAK		AT2G17630.1	| Symbols: | Pyridoxal phosphate (PLP)-dependent transferases superfamily protein | chr2:7666637-7667905 FORWARD LENGTH=422	False	2.37828553780086	wt	GI 3h	0.379323300563035	59.5743538796076	3859176.49024564	6340805.71802985	10333958.3454837	6586943.30328372	7718326.35911126	2493407.94348871	3999502.28354876	3370807.02784008	1983456.09076529	2801702.77222191	2934679.58912047	2947109.21381557	3732525.25660282	2830853.35670671	2269052.95868873	4619356.30233177	2911237.34469646	3530610.17804626	4810480.50004632	4160960.46827065	3246283.95535878	3674942.14395824	3304171.81247782	2960081.95988709	4171416.03999792	5770719.20414849	5410803.74401138	3980208.21864275	3820050.3906398	50551.7927022133	5271101.36438925	4288995.12028771
3737	66.9031	2	662.901302513481	1323.7880520932	0.000652093201551907	0.492596622049663	21.26	NVGPSGVTIVIIR		AT2G17630.1	| Symbols: | Pyridoxal phosphate (PLP)-dependent transferases superfamily protein | chr2:7666637-7667905 FORWARD LENGTH=422	False	1.86950453120146	wt	GI 7h	0.383779373005544	78.5118497554144	1603482.82126482	2256202.48285645	4729422.99345669	3556322.66140656	3136136.55699342	5112471.24855759	1524818.44050828	1754785.18209164	1255476.57809923	1060839.0400446	1347048.65205761	2112826.10521371	1928287.44652452	1193731.28109245	1592233.54231771	1379628.89946527	1886052.59598079	1704978.62386863	2345016.61395396	2556957.32699502	1503920.58534933	1973998.11284984	2051931.12328213	2370062.37765617	2412435.69582601	2976709.31768299	2814816.00166272	1777253.80561345	2233095.72181136	609388.376425555	2799210.36274117	1988535.5760446
4268	69.0654833333333	2	597.808075626099	1193.60159831844	0.00139831843898719	1.17151324119013	39.32	DITPVMLDYK		AT2G17630.1	| Symbols: | Pyridoxal phosphate (PLP)-dependent transferases superfamily protein | chr2:7666637-7667905 FORWARD LENGTH=422	False	5.5759188987598	GI 31h	GI 7h	0.0528687569337311	119.106041529384	421928.804715818	2270708.66984492	926228.339117883	1111738.62739433	3498457.12610997	258669.245663456	1196942.33743546	527812.551866549	206002.786253019	464741.64255835	356210.111030743	473438.761196325	276617.839641335	371677.03297293	336713.471043471	1800847.37069365	288145.581006161	1664876.31635583	2795782.76939313	2172625.92479169	212841.333239313	476827.069946929	537474.561307505	592047.705910911	926196.47426701	421621.741805313	2041558.27054843	653429.135391075	895094.593195622	288898.122552786	1660934.08329651	1773905.54982728
4579	64.4954166666667	2	489.287451399089	976.560349864417	0.00104986441704114	1.07506468582209	33.62	EFLSIIQK		AT2G17630.1	| Symbols: | Pyridoxal phosphate (PLP)-dependent transferases superfamily protein | chr2:7666637-7667905 FORWARD LENGTH=422	False	2.05554306693004	GI 31h	GI 7h	0.612536896227494	75.4571469011421	336124.505522943	500520.456432719	916297.974809112	789476.712855854	996558.112635241	190127.883052147	810416.283011407	524001.420485033	217716.768584421	512238.476724194	366753.588857649	538958.790838242	581107.744681848	369657.457548582	376964.889588442	554816.856689103	351372.866699857	502047.444208654	923481.580404501	856349.140828656	483345.332060229	736563.785473475	590589.270650854	705361.079916187	808020.674374544	717523.463348996	925595.168880422	669491.672351039	688568.26626904	0	920361.028714922	773222.915985756
6196	54.9419333333333	3	574.636886806598	1720.88883101915	0.000531019154095702	0.308572702885889	54.58	SELEAEFIKEAAKEK		AT2G17630.1	| Symbols: | Pyridoxal phosphate (PLP)-dependent transferases superfamily protein | chr2:7666637-7667905 FORWARD LENGTH=422	False	1.99417278321255	wt	GI 7h	0.529051485341442	72.0858210857864	917323.389542022	1408229.74492065	2190089.80293683	1848372.78368366	2059430.52127325	806325.303951605	1421436.08066103	1033294.40308557	693551.265581511	736253.428670902	798304.658287366	820926.83172694	1043487.24814144	928729.952265483	632581.600869034	1409241.32861955	831105.559544546	1004853.18044949	1389261.25585542	1245498.62478001	670702.848830117	1393866.00703353	1036041.12617024	992157.85315277	1517099.81595492	1995841.30590063	1360566.13199039	685323.383477708	1142048.73546374	0	1713557.66014375	1656558.22993581
7197	54.9419333333333	4	431.229639159017	1720.88945076855	0.00115076854922336	0.668706126494879	33.99	SELEAEFIKEAAKEK		AT2G17630.1	| Symbols: | Pyridoxal phosphate (PLP)-dependent transferases superfamily protein | chr2:7666637-7667905 FORWARD LENGTH=422	False	2.19372230921697	wt	GI 7h	0.523680033509736	70.1640143018127	486612.261565369	771363.787698456	1230588.80842005	950286.299335531	1126165.27215629	397565.696528721	693234.219889629	506218.680170054	393042.993314559	402243.543767335	367263.856787694	380060.446213784	528152.028115283	492433.558347818	313035.547428543	656011.142820754	415944.162799682	523024.522617162	743295.292499218	651843.714579336	307071.78889059	706484.534635	518569.339163053	484838.761748716	731308.084305792	965949.031672044	682950.749502838	345189.209229441	611439.722372041	0	838473.134596905	807295.101732768
6216	62.6174166666667	2	697.351751706131	1392.6889504785	0.000450478501988982	0.323459626462761	67.98	AELLYNAIDESR		AT2G17630.1	| Symbols: | Pyridoxal phosphate (PLP)-dependent transferases superfamily protein | chr2:7666637-7667905 FORWARD LENGTH=422	False	2.11479139667028	wt	GI 7h	0.566420025713024	65.1880504658741	809715.763420576	1644771.17463099	1722718.08025826	1240355.55622321	2053136.10311026	666959.786248158	1065112.04451587	845140.016732995	543353.14833417	758600.334743182	712966.973959173	758057.877991204	826850.70360521	659494.368900829	575222.788662169	1215426.8635889	689313.225686873	1007879.83886825	1329123.29883933	1289950.78425687	785700.121034783	882559.937757329	797379.560000136	906989.051013563	1091092.91348415	1268761.95498573	1410474.18780966	911276.762524504	992997.885289978	0	1073985.07585279	1191615.50871108
7379	74.2244833333333	2	872.389755547318	1742.76495816088	0.00145816087592721	0.836694638100469	92.89	SDDSVDYIVTGSWGDK		AT2G17630.1	| Symbols: | Pyridoxal phosphate (PLP)-dependent transferases superfamily protein | chr2:7666637-7667905 FORWARD LENGTH=422	False	2.32047384157852	GI 19h	GI 3h	0.0213533649539408	82.1633682757731	1091167.55245087	2123864.02594345	2776282.20220107	2213433.07749773	2550098.33301899	798920.072846035	1282881.53409946	1290984.64750419	709750.006895322	1251199.91361083	1209801.86274736	1286382.34975075	1352429.00675915	1047431.75318365	919279.48841971	1440053.5902314	1098771.31574579	1396140.79698992	2089695.6004885	1500681.13140154	1383829.17973451	1106374.15082301	1495899.05441627	1457164.13414073	1492979.55380113	1814061.85078586	1624732.11801117	1443010.70742091	1393487.05346274	6101503.54218539	1719485.47897767	1508089.90955786
22106	74.1817166666667	3	581.928733826826	1742.76437207984	0.000872079838245554	0.500400563958078	---	SDDSVDYIVTGSWGDK		AT2G17630.1	| Symbols: | Pyridoxal phosphate (PLP)-dependent transferases superfamily protein | chr2:7666637-7667905 FORWARD LENGTH=422	False	3.59433679151503	wt	GI 7h	0.0306690944977578	64.225291732073	61143.163760684	141196.673960199	228000.990811696	130562.306953103	200730.014136318	8197.72057537197	65991.5232672263	58317.7665591592	19160.8316353081	63916.8210402694	50156.110957657	53286.7802588147	46777.6411687856	27135.9999807949	34541.5711783765	68456.0541672426	35737.9692982533	66969.3624877139	126813.29852839	97448.6943356935	30262.4077907334	44956.5818314629	63699.1629536916	73344.9099428203	68136.1024968413	98076.0238617539	92058.3826759689	74264.0626669088	59825.990122	9567.7219452354	83778.974895156	86919.3163111767
8494	57.2675666666667	2	533.277010784962	1064.53946863616	0.000468636163304836	0.440224513432421	22.73	SELEAEFIK		AT2G17630.1	| Symbols: | Pyridoxal phosphate (PLP)-dependent transferases superfamily protein | chr2:7666637-7667905 FORWARD LENGTH=422	False	2.9564732539806	GI 23h	GI 7h	0.653651214775888	105.783859766918	96168.1546633479	520996.001728974	770623.942026023	250386.461256052	795572.964684366	154002.696398027	352080.520197339	186373.795020933	198493.742884668	394096.742518811	144219.740653691	158180.696502361	121828.879004213	278458.181117096	206420.740533174	488368.52882952	139210.648452635	388763.598129376	643794.074906566	581561.59642159	266557.300389034	213689.41003925	266846.060213233	373767.463642283	427725.626862696	412954.20489597	577484.49383841	524323.881508593	404923.509660281	0	575986.437775367	550246.562350218
8843	48.2472166666667	3	744.034278973203	2229.08100751897	0.000907518968233489	0.407127123082517	47.53	SEKYTKVPTFDGLEQSSDAK		AT2G17630.1	| Symbols: | Pyridoxal phosphate (PLP)-dependent transferases superfamily protein | chr2:7666637-7667905 FORWARD LENGTH=422	False	1.80269474474099	wt	GI 7h	0.212748463527068	52.4996184590241	1565930.18780478	2079031.37090033	3243709.42103952	2496318.11509229	2398416.23853427	1087820.50654428	1976097.14961911	1666145.98586964	1019302.15495654	1246887.9686477	1379331.60693655	1421991.47200144	1193832.24964118	1458898.39985522	1082496.82608792	1912214.76511048	1302097.01302065	1927431.81980452	3512891.99585003	2265456.78061791	938306.605558558	1434296.46345372	1234075.7411544	1416241.83139721	1651427.47475928	2109184.07054493	2682826.26195223	1489482.01002855	1919942.69189212	299666.723761138	1628970.449768	1931282.34100631
12870	48.15775	4	558.277518081753	2229.08096645949	0.000866459493863658	0.388707204314308	---	SEKYTKVPTFDGLEQSSDAK		AT2G17630.1	| Symbols: | Pyridoxal phosphate (PLP)-dependent transferases superfamily protein | chr2:7666637-7667905 FORWARD LENGTH=422	False	2.09919530987327	wt	GI 3h	0.540118061277966	70.8516023681431	308616.198580873	608786.436033391	1034506.10682603	484943.491823227	910245.493708184	279081.435306604	462939.801479457	283626.465047692	232574.156436179	336245.179279695	290378.292899784	344784.126926213	401993.753932342	362671.928767116	273805.313686375	568327.413382055	287974.767951397	498243.630902302	517150.612949001	562090.110915261	225341.254876106	452964.397680232	368301.974443839	349788.715982393	451925.860713345	543755.866702241	531182.666054282	341551.374903836	376643.280299165	0	348005.763618771	451839.189841477
8855	75.0813666666667	2	639.842444888507	1277.67033684325	0.00143684325371396	1.1245818487982	39.25	SLMNVPFTLEK		AT2G17630.1	| Symbols: | Pyridoxal phosphate (PLP)-dependent transferases superfamily protein | chr2:7666637-7667905 FORWARD LENGTH=422	False	4.48280007445945	GI 31h	GI 7h	0.139997411874736	106.154381880445	200918.284038016	1291138.12411335	475926.211013641	692388.974933951	1950534.52540909	90910.4178300994	544888.946394527	263714.890777768	245832.053180693	384560.942966696	258622.9145313	343180.285259675	138479.032034762	147039.440744766	194018.348205323	991765.550101007	119003.365281365	649088.284461208	1225179.2596144	859533.869203626	81694.7954236676	263229.252859859	249549.733347087	242333.852597924	393254.24736333	274987.908674608	714778.335191039	406183.972819627	405958.689511064	49971.6820993795	759903.655525603	870356.966251582
9116	74.4006166666667	3	612.007414257992	1833.00041337334	0.000813373336768564	0.443738960318684	39.36	GKEFLSIIQKAESDLR		AT2G17630.1	| Symbols: | Pyridoxal phosphate (PLP)-dependent transferases superfamily protein | chr2:7666637-7667905 FORWARD LENGTH=422	False	3.14716766223667	GI 31h	wt	0.273362989945329	84.2078530182151	265953.081204781	999297.24271199	135012.899936788	521536.541632644	187608.137041875	448703.878937913	607901.550518582	393572.594528435	180029.050709297	559927.896538786	850589.896504226	1050600.84982542	1841487.24470733	92491.6761996249	1022594.92367932	1805628.21373962	774663.73819637	1129392.11930744	956135.907074736	835483.538979627	232541.18568296	1360214.14257652	1572401.94002399	1157498.23611314	1366357.85940036	506210.194134986	708705.935976452	73622.7661933459	1198882.11060261	1079343.30431935	2327901.26529948	625699.903932949
13763	74.4172666666667	4	459.257471475083	1833.00078003281	0.00118003281022538	0.643771449936696	40.59	GKEFLSIIQKAESDLR		AT2G17630.1	| Symbols: | Pyridoxal phosphate (PLP)-dependent transferases superfamily protein | chr2:7666637-7667905 FORWARD LENGTH=422	False	3.41436861137385	GI 31h	GI 3h	0.243819047762762	101.162696388371	69573.5102074891	338216.239668347	52084.3767735304	136666.993892735	42982.1858605538	123589.286394598	163613.456883341	84972.1463481094	47350.6282781236	151176.983383639	211513.111776159	313351.488098176	479663.253929544	12056.6784199174	293052.434497224	516998.567411901	220738.62281875	313405.000210272	263879.732724311	234502.66862182	44634.775637462	419486.003879836	449759.38688613	325576.161911724	397435.713982845	112504.806013088	217261.134972893	23521.6411305532	337247.90597479	1401.02303541949	720347.754363894	176285.960513223
29586	74.4172666666667	2	917.507805455382	1833.001057977	0.00145797700474759	0.795404977037415	67.08	GKEFLSIIQKAESDLR		AT2G17630.1	| Symbols: | Pyridoxal phosphate (PLP)-dependent transferases superfamily protein | chr2:7666637-7667905 FORWARD LENGTH=422	False	12.8937809951541	GI 31h	wt	0.223831848961621	150.793021639528	4119.60394743017	56255.6547405722	1162.84105417959	16895.0704683325	0	11939.048423518	47653.2606741001	4640.14362640895	0	26490.1642131894	79234.4883255177	156543.678797577	372442.123084323	752.481270195399	140157.051173194	350587.868576607	102431.26108859	166788.157554845	109953.387014152	91972.0300572807	4362.49336770013	226416.511852595	302467.322043468	164499.501010769	221612.072572231	3306.89876420636	93545.740639836	0	187121.216938117	0	388393.540455298	50591.8418133167
9732	38.6575	3	436.854727945747	1307.5423544366	0.000254436600016561	0.194591516415847	43.66	GSGMSVMEMSHR		AT2G17630.1	| Symbols: | Pyridoxal phosphate (PLP)-dependent transferases superfamily protein | chr2:7666637-7667905 FORWARD LENGTH=422	False	18.1154201620119	GI 11h	GI 7h	0.448007384262423	139.963898742261	59876.585818897	664843.644823703	87632.8757302015	286673.866726016	1380142.77696868	5057.78070230546	381850.563511215	57765.301477929	78133.2051899694	74239.8731185846	15885.4933977948	65291.1852705215	844.355439088002	16670.156061463	86215.3708647115	1028908.90998515	4193.26209171604	459871.972301554	1030447.14731812	826238.752139429	17842.3034980771	162954.705466315	65982.6963182172	125731.654664083	140440.157694206	60396.6183159666	552088.592674715	101146.731888401	178555.542263687	0	401725.822911181	467732.762828999
10298	73.7611666666667	3	697.329516751785	2088.96672085472	0.00272085471533501	1.30248999759451	25.24	SDDSVDYIVTGSWGDKAFK		AT2G17630.1	| Symbols: | Pyridoxal phosphate (PLP)-dependent transferases superfamily protein | chr2:7666637-7667905 FORWARD LENGTH=422	False	3.10855751487981	wt	GI 3h	0.00284387162125488	69.356552732047	688671.835322079	1154336.90363878	2163675.12636777	1100741.48381936	1178832.26385773	306809.03982246	559757.523706026	460355.168023587	283077.793019213	412243.133933547	463384.799549839	654027.926971771	506874.828199252	342484.972826895	431835.497711619	645541.011556741	478342.592336463	531900.244908987	714184.417092115	698478.286917603	330456.021713081	518445.960059343	514454.444442176	529146.428534795	559143.364193706	919822.513784914	700210.709915831	350488.953300911	504072.164235944	177863.203916732	785637.421150376	659684.32229495
20143	73.7611666666667	2	1045.48979117205	2088.96502941033	0.0010294103317392	0.492785099091799	75.94	SDDSVDYIVTGSWGDKAFK		AT2G17630.1	| Symbols: | Pyridoxal phosphate (PLP)-dependent transferases superfamily protein | chr2:7666637-7667905 FORWARD LENGTH=422	False	2.20764545814927	wt	GI 3h	0.157016010661451	66.0601565111256	198488.887657417	406428.876815053	759112.554135187	501779.538076527	365801.93064023	130250.087887694	292345.097694656	254639.596169878	131459.327729976	202161.949440966	283016.856155814	354423.560026835	318634.06998105	209836.969397578	212500.715771645	347607.350438042	281740.432869957	287997.318747144	354505.570174287	277567.420854328	181956.643533123	246017.482188626	319659.786593729	328172.310467659	264621.382264847	477704.649584548	376817.850581871	135374.860933698	274229.869663563	804972.368034985	393434.122364763	293938.789393446
10506	66.6005833333333	4	605.291333475604	2417.1362280349	-0.00247196510372305	-1.02268235733558	53.02	SDDSVDYIVTGSWGDKAFKEAK		AT2G17630.1	| Symbols: | Pyridoxal phosphate (PLP)-dependent transferases superfamily protein | chr2:7666637-7667905 FORWARD LENGTH=422	False	4.73130728741016	GI 19h	GI 3h	0.146918436281607	165.631986535773	867562.377572269	770944.87806368	1892156.99141111	992027.873039979	715628.78384352	290522.494201557	425282.543904586	406096.49829601	323697.505749188	427813.652907723	441637.389147932	463608.489459723	393882.758699748	295122.562077281	465090.299094655	461304.016275178	337192.256716852	383941.805224051	555556.661526665	640915.983715334	369045.779504867	482131.91728125	451778.279809538	637502.389817293	534533.513568118	558834.833244556	604163.678885339	210442.446222181	472124.029188449	7018126.14891914	592913.953345089	574581.178327732
12194	59.6228666666667	3	442.572597632054	1324.69596349552	-0.00023650447815271	-0.178534880792072	36.12	LVAFMKDFQAR		AT2G17630.1	| Symbols: | Pyridoxal phosphate (PLP)-dependent transferases superfamily protein | chr2:7666637-7667905 FORWARD LENGTH=422	False	4.2278734465743	GI 31h	GI 7h	0.45197721732516	113.266152327277	19331.4530137488	400499.329211484	226429.336666901	452563.851319874	771767.666406954	110542.616839048	457064.861349241	156300.799270336	70195.9984275633	127621.042966037	52815.6597530093	167661.181833366	59104.7040717547	122788.463376757	162391.493479016	523801.21062735	83348.6747446582	389826.913304155	503136.733381585	400884.645978402	11179.8174877757	235943.253368218	168594.952320314	204011.891626046	335336.905052353	154294.150613882	335344.71392377	55889.3526984918	253441.972003762	0	468667.601945153	482988.711739987
20923	59.67905	2	663.354485734301	1324.69441853484	-0.00178146515781918	-1.34481034807768	---	LVAFMKDFQAR		AT2G17630.1	| Symbols: | Pyridoxal phosphate (PLP)-dependent transferases superfamily protein | chr2:7666637-7667905 FORWARD LENGTH=422	False	5.13060005105949	GI 31h	GI 7h	0.553819556779436	129.448882142298	2241.6780753461	113635.965262372	10650.0061656575	260604.866870266	516650.986916293	14735.0710339937	185905.729808994	48127.4900302653	13579.5710045909	39030.7947023984	15828.3289241033	107739.213998351	24934.1322345259	71160.923278465	81414.0322971664	371959.379612327	14891.2298677837	294559.682552051	304293.541758101	292298.773759689	2380.73403594345	163524.961633509	81600.1584314222	103919.333485938	240527.470853862	86814.2274029662	200425.821293372	12506.6670561083	141470.270359557	0	348622.212458228	334515.185249963
23932	53.4599333333333	3	484.968004527612	1451.88218418219	-0.000215817805383267	-0.148646891362046	---	NVGPSGVTIVIIRK		AT2G17630.1	| Symbols: | Pyridoxal phosphate (PLP)-dependent transferases superfamily protein | chr2:7666637-7667905 FORWARD LENGTH=422	False	74.4136509761911	GI 3h	wt	0.485568813365658	218.083592996648	3810.77347670181	1977.83750351779	28482.6831480777	5592.7638567198	0	2907612.26981579	2269.33274382501	43575.1766218749	2388.75897788028	10584.5592323379	11909.9140466877	7016.31762641963	32191.3155359789	21564.2562730933	16315.4349981535	23677.1976229285	33337.1401583322	939.175201940722	10707.2066725327	36552.2219918209	2950.41779310604	8420.05290398315	36648.1132817704	8386.97117745614	13620.1017894527	32770.1505209593	8662.20786885771	6029.62758543528	13712.6578521716	0	7566.70918098104	4912.94274939937
35959	53.4286	2	726.949151842741	1451.88375075172	0.00135075172147481	0.930345130896833	42.76	NVGPSGVTIVIIRK		AT2G17630.1	| Symbols: | Pyridoxal phosphate (PLP)-dependent transferases superfamily protein | chr2:7666637-7667905 FORWARD LENGTH=422	False	1444.17298244577	GI 3h	GI 7h	0.59887663252024	223.606797749979	1060.47181974329	0	2919.33993387767	0	133.426185228308	1822893.61474025	0	3748.90160916022	138.25304734828	16.3394545282724	0	0	0	0	1264.94341817525	0	0	1968.29166880428	179.061818755522	0	71.8247530283603	30.4516518458804	10607.5716958928	116.535803124977	2153.51272193405	1703.47878027902	0	0	2327.86987304775	0	5.03312256618211	0
1686	65.52635	2	535.332999468408	1068.65144600306	-0.00285399694371336	-2.67064563695982	36.6	LDQVQLLLK		AT3G08590.1	| Symbols: | Phosphoglycerate mutase, 2,3-bisphosphoglycerate-independent | chr3:2608683-2611237 REVERSE LENGTH=560	True	1.9021640787138	GI 31h	GI 19h	0.558573909751402	53.6666715877831	2973431.96361929	3394934.41068547	6057282.34257685	2154800.84652269	5038782.43531743	4587053.06648227	5078990.86666952	4462312.16870019	1126744.4534435	3380699.3991189	2423928.43438046	4327652.59655688	5131876.78813003	3560310.16425202	2736587.34308426	3162904.13963708	2872985.7776652	3092744.60731689	4360404.68104662	3898275.00229713	2908689.86315682	5050270.06558111	3773747.82692891	4596190.33404354	4454470.68142384	3890021.40239806	4604933.14916503	4405224.72186542	3236490.18210529	590793.465413081	5544959.25510546	4276520.49561275
1830	54.31495	2	493.79733804041	985.58012314706	-0.000676852940387107	-0.686755403907125	33.48	LVDLALASGK		AT3G08590.1	| Symbols: | Phosphoglycerate mutase, 2,3-bisphosphoglycerate-independent | chr3:2608683-2611237 REVERSE LENGTH=560	False	1.98022571857757	GI 31h	GI 3h	0.561136113567846	53.4612653722231	2676017.17924504	3477370.07728095	5194050.45114887	2143960.81070388	3951505.92927446	2309062.96934073	3119625.76401978	3150454.7099058	950375.345998247	2719676.16809996	2453267.9755454	3285629.65200054	3954856.00983943	3018677.7474316	2140678.21171824	2277582.22591409	2120277.96188	2506450.22621987	3427989.71169426	3002680.58935434	2327526.81780443	3351498.0139425	2633298.01096218	3062894.6559635	3376327.27512115	4053745.44918036	3921362.4993516	3178107.2793296	2746232.40910591	299531.301975752	3608940.34430889	3164102.46109246
2615	51.9895166666667	3	516.25640322011	1545.74738025969	0.00108025969075243	0.698859632238762	29.76	ALEYKDFDKFDR		AT3G08590.1	| Symbols: | Phosphoglycerate mutase, 2,3-bisphosphoglycerate-independent | chr3:2608683-2611237 REVERSE LENGTH=560	True	2.61562404017713	GI 31h	GI 19h	0.358286659507023	71.9525142175717	1655967.89546856	2637666.38489776	4139252.63265041	2037985.97733978	2623319.47303354	2727797.72172564	2518115.04449381	2734953.33795744	1263104.34451294	2417435.52488213	1940950.99810296	3169884.36776725	2898408.6397475	2505993.80904112	2280797.02435014	2758507.37303935	704402.30742159	2448559.69179041	3549659.15861166	2843182.21718504	1121738.01369082	2885810.68442348	2558282.36901764	3219174.04598319	3322640.90845322	3105878.11649034	2627198.561953	875258.21094507	2603732.72376591	152849.94562534	3304926.86725992	2760215.47902667
7350	51.6048833333333	3	516.256062531478	1545.7463581938	5.81937954393652E-05	0.0376477015920175	32.13	ALEYKDFDKFDR		AT3G08590.1	| Symbols: | Phosphoglycerate mutase, 2,3-bisphosphoglycerate-independent | chr3:2608683-2611237 REVERSE LENGTH=560	False	5.42596813707556	GI 11h	GI 15h	0.551875200556746	180.226863097703	80940.1513018283	13810.3162050658	39507.8666573912	12439.154276159	25877.4914406776	30529.7071480862	6134.60679785947	13632.0266562866	29519.9400225183	14370.7735242947	39693.0922009796	14729.1343414444	9435.37398938708	17631.513634769	6919.12852595212	814.83806871261	229163.546897577	10963.146642226	13137.2343845448	17594.336313208	2350.24654756323	5412.86542254274	12176.636249429	13059.6694372882	17069.6383057305	18597.1367467674	16730.1246056366	5309.60711193677	9532.50969797351	7083.34946956999	77911.9400402849	11533.4627527199
8115	51.9895166666667	2	773.880835202118	1545.74711747048	0.000817470475567461	0.528851646332559	31.4	ALEYKDFDKFDR		AT3G08590.1	| Symbols: | Phosphoglycerate mutase, 2,3-bisphosphoglycerate-independent | chr3:2608683-2611237 REVERSE LENGTH=560	True	2.09219875357651	GI 31h	GI 3h	0.530995440515967	67.2450428619625	898884.142566787	824838.74374167	1514903.13388594	915227.044257	1055224.47553884	914544.849697183	1070620.36950678	1150449.5850101	470544.080279728	930631.438312267	998478.34684505	1254588.61500377	1390254.02473906	1008868.25306149	907905.924160427	1134968.44381307	852091.504362857	973225.509127253	1482042.15869672	1085865.70393741	541376.677694418	1379531.27898093	1026940.39987922	1346688.21777284	1264512.82925644	1540418.51788612	1172305.14896011	609300.656592302	1372588.63422502	0	1492939.49894838	1213340.45210207
2981	52.1785833333333	2	674.864754889467	1347.71495684517	0.000256845173908005	0.190578298142778	59.46	DAILSGKFDQVR		AT3G08590.1	| Symbols: | Phosphoglycerate mutase, 2,3-bisphosphoglycerate-independent | chr3:2608683-2611237 REVERSE LENGTH=560	True	2.3904070701339	GI 31h	GI 3h	0.552689731820126	62.2025101515813	2324078.87684684	4175780.45930241	3698863.30350713	2022064.07597293	3205240.04596615	2540786.89013488	2549546.03114059	2586441.40961827	881382.09832769	2408375.98574112	2373790.75786268	3242624.48841922	3699521.24566537	2743310.68481359	2326837.81279127	2751809.20222086	1629404.36283788	2512596.40236076	4277632.68775759	3025499.43165951	1532688.00330466	3023796.56304277	2706591.34228386	3042335.91577673	3276188.32156648	3863376.01216414	3379793.23530444	2506873.30028335	2649226.21120616	0	3799455.57577332	2998889.90934415
3148	52.1543166666667	3	450.245734964484	1347.71537549281	0.0006754928135706	0.501213508742317	32.78	DAILSGKFDQVR		AT3G08590.1	| Symbols: | Phosphoglycerate mutase, 2,3-bisphosphoglycerate-independent | chr3:2608683-2611237 REVERSE LENGTH=560	True	2.51238560706814	GI 31h	GI 3h	0.52402704997559	65.7569012781444	1319310.53264568	2203296.06375643	1980443.75808242	1066191.83467543	1787115.11729752	1311283.0764566	1054971.36032842	1037749.76707955	402405.325911806	1032816.7695708	978624.555917031	1438333.8168196	1507704.00280359	1270724.8829167	1031706.63416311	1111541.843829	688234.256240417	1037698.26125636	1955061.33544456	1424671.93936994	639801.210143855	1387181.96976903	1076017.05387214	1219624.69430838	1516282.24944866	1679877.06299473	1476432.95864112	1071662.19799507	1113598.706313	0	1800632.50853366	1437851.62218464
4474	52.64745	3	561.625493916625	1681.85465234923	-0.0029476507659183	-1.75261613463488	28.83	GWDAQVLGEAPHKFK		AT3G08590.1	| Symbols: | Phosphoglycerate mutase, 2,3-bisphosphoglycerate-independent | chr3:2608683-2611237 REVERSE LENGTH=560	False	2.73038787533026	GI 31h	GI 19h	0.433925389384533	76.3172358391953	1115242.42798416	1881432.13182845	2304146.08683312	1247735.83141469	1651915.37894752	1668597.18710375	1586742.05021708	1444056.67961493	497865.24496511	1235801.09924044	1126214.60846289	1734246.37033593	2063384.55822912	1429591.56378096	1352362.25122217	1743159.25494324	1074677.71204825	1529042.644996	2108201.64391632	2096898.82889775	497394.268958106	2237250.90570058	1224247.02846389	1705191.96664404	1963075.67906452	2067943.54090335	1768533.08939028	469262.077695531	1480618.593553	0	2233708.78759262	2011888.19207703
5970	52.6579833333333	4	421.471304237032	1681.85611108061	-0.00148891939238638	-0.885282673388269	40.49	GWDAQVLGEAPHKFK		AT3G08590.1	| Symbols: | Phosphoglycerate mutase, 2,3-bisphosphoglycerate-independent | chr3:2608683-2611237 REVERSE LENGTH=560	False	2.90514424915738	GI 31h	GI 19h	0.405464798203979	76.7179364247793	525757.429940512	842777.665276519	1080803.19194843	540539.153063115	689919.708838139	834862.518908503	648493.112713069	625310.061302844	225128.565071237	546041.856591799	445837.407861815	781605.137406146	840564.671545158	668185.173118736	648700.665723204	705374.251642175	451476.982042826	661854.349895363	957561.261588671	935213.981537897	184224.721681984	957488.062907938	497874.532994865	751929.235422738	890408.139345752	837705.817410265	677266.088289014	175814.00113806	716558.781802608	0	995389.660641554	918923.493082744
11263	52.64745	2	841.934125470709	1681.85369800766	-0.00390199234243482	-2.32004917802484	57.06	GWDAQVLGEAPHKFK		AT3G08590.1	| Symbols: | Phosphoglycerate mutase, 2,3-bisphosphoglycerate-independent | chr3:2608683-2611237 REVERSE LENGTH=560	False	3.23756441223332	GI 31h	GI 19h	0.404530354995013	85.3968828972793	370955.16444954	595991.21362971	551998.606763067	484651.463927119	470231.390815033	677353.329138298	694866.117755186	707008.413769346	178932.209760566	622849.594899402	653971.835828515	897272.458232839	1130802.97705654	569934.68157891	533573.869372247	868811.531935253	148435.490046713	652527.368747214	883989.15746518	965756.756313841	176936.963022069	640228.022823976	567231.522612132	746499.851614259	855038.524535679	898651.273773419	501029.078387757	132530.905033278	841809.528439093	0	745541.513955365	811181.401129048
5087	66.61145	3	614.314379014264	1839.92130764215	0.00240764215254785	1.30855884601645	74.12	YAGMLQYDGELKLPSR		AT3G08590.1	| Symbols: | Phosphoglycerate mutase, 2,3-bisphosphoglycerate-independent | chr3:2608683-2611237 REVERSE LENGTH=560	False	4.10061660526375	GI 31h	GI 3h	0.484848716708405	103.015235454608	183230.669648086	3047123.12184873	1549585.3995033	1231098.47671291	2958242.45553766	541830.527927424	1889703.51467717	1137580.97581432	410306.56712332	880836.749689911	960703.55096195	1636333.06761277	745120.890449058	1005360.66844611	1242533.69943314	2580763.24357517	472149.733527791	1929787.31019386	3442930.39918247	2877993.39466102	158472.749994637	1257596.08039184	893735.523612642	1415233.91884414	1588412.95955622	1131986.48047686	2485482.04590011	544321.353014251	1400171.1802386	116868.978410185	2325752.44795616	2767848.53137035
16152	66.5945333333333	2	920.963920458823	1839.91328798389	-0.00561201611435536	-3.05014319617857	63.39	YAGMLQYDGELKLPSR		AT3G08590.1	| Symbols: | Phosphoglycerate mutase, 2,3-bisphosphoglycerate-independent | chr3:2608683-2611237 REVERSE LENGTH=560	False	3.76320421365568	GI 31h	GI 15h	0.646362145031062	109.212562601232	81192.3402770258	990889.340220283	344762.512519096	507095.885422152	1046525.65124635	342525.153238789	591263.55664101	382639.671612057	109571.337273237	233512.139888908	377003.315140513	449423.674792565	345495.646129308	453254.246790246	305146.169777995	969182.511765289	165239.008815428	688874.875205161	1036462.68686305	794418.654627541	116323.663096068	410769.135740425	307234.949452194	349104.149215209	465117.462168614	702244.409815478	795561.7548907	131491.959339999	361074.039112792	374877.818893708	701449.706885773	801224.388872264
5689	36.0425666666667	2	501.252386359845	1000.49021978593	0.00371978593000222	3.71797713412646	20.04	YISQSFEK		AT3G08590.1	| Symbols: | Phosphoglycerate mutase, 2,3-bisphosphoglycerate-independent | chr3:2608683-2611237 REVERSE LENGTH=560	False	1.8879621792162	GI 31h	GI 3h	0.637491233095114	59.1702761070849	611668.797913984	1199845.80507798	163047.969683918	798165.927062748	1189190.81495145	574514.184211561	657844.960989132	976614.312879105	506209.503078185	847031.487805142	773260.243081222	1014308.75086542	1116665.93394623	859915.349488454	730768.081067717	704476.234865671	590751.155541296	784106.986586313	1321291.45010282	1050920.94194318	690858.858324345	854257.294843834	838091.963790771	1108954.22905031	969230.910931403	1291874.17260752	1219898.75968969	893771.620207078	954783.42169331	0	570165.16274514	1010777.50333116
7304	56.2214	3	573.315314309793	1716.92411352874	-0.00298647126146534	-1.73942811052685	41.6	GTVHLIGLLSDGGVHSR		AT3G08590.1	| Symbols: | Phosphoglycerate mutase, 2,3-bisphosphoglycerate-independent | chr3:2608683-2611237 REVERSE LENGTH=560	False	2.98664008213	GI 31h	GI 19h	0.171309302659625	82.4240884280968	256484.675351368	319928.450502194	622972.079892318	248786.262466218	310645.7146391	310771.462098323	425273.891954002	485086.171624237	49951.3252985253	345096.211259654	359866.194818126	658212.161707708	764756.63584891	360794.171802512	412777.130846406	459743.396353066	332385.235602972	545959.659692585	703984.243035979	543473.871527528	102358.226738489	581514.61327273	518354.668546828	697107.371216401	585389.202473541	592673.754629102	472036.285677882	21800.1832905429	447728.994833024	53125.9561034831	813260.137675422	461154.034272131
10333	56.1941833333333	4	430.239381383768	1716.92841966755	0.00131966755134272	0.768621772783899	51.86	GTVHLIGLLSDGGVHSR		AT3G08590.1	| Symbols: | Phosphoglycerate mutase, 2,3-bisphosphoglycerate-independent | chr3:2608683-2611237 REVERSE LENGTH=560	False	3.15868435826148	GI 31h	GI 19h	0.132117664509103	80.6847361415929	191326.144575202	256667.391495361	453963.513235219	192137.009324412	279703.953400205	217656.372902101	256689.026514441	257288.033342681	42006.4933826292	168007.72084379	181924.830783856	328792.949444052	344903.492362114	143784.589638516	204116.267558456	272935.047774258	185288.050335405	297461.816376387	339757.756392924	332921.478138023	74852.9972672784	328022.222274242	244596.717904822	296797.37070698	306596.703235359	337271.021630737	263315.277652644	14609.6727029455	188790.07363915	49095.5012615659	478374.991932764	309923.229263859
7426	63.0362333333333	4	615.077564135127	2456.28115067299	-4.93270126753487E-05	-0.0200819892589451	33.86	YLVSPPLIDRTSGEYLAHNGVR		AT3G08590.1	| Symbols: | Phosphoglycerate mutase, 2,3-bisphosphoglycerate-independent | chr3:2608683-2611237 REVERSE LENGTH=560	False	2.48000018381339	GI 31h	GI 19h	0.243634736249088	58.1019724000258	1123724.41068328	1624615.85550805	3484721.50538578	1314161.07551924	1372042.74303301	1744121.29379685	1481551.08652221	1486357.34111223	456501.327931407	1256162.64481001	1239669.18079709	2042699.28597971	1791349.36504404	1035872.4813125	1411971.35330849	1823005.45283547	1083789.3420319	1495614.04234132	1860885.9280759	1927335.7573734	639605.326737178	1804620.22158136	1236247.31617739	1893208.43914432	1623905.43390723	1645965.95451994	1479497.82067711	298440.017643889	1392357.40438138	520517.111455476	2126554.40263621	1368103.15470845
9537	63.0362333333333	3	819.768047478603	2456.28231303517	0.00111303517041961	0.453138333843701	37.88	YLVSPPLIDRTSGEYLAHNGVR		AT3G08590.1	| Symbols: | Phosphoglycerate mutase, 2,3-bisphosphoglycerate-independent | chr3:2608683-2611237 REVERSE LENGTH=560	False	2.56950808944796	GI 31h	GI 19h	0.184800524358975	65.4109294439956	1102795.07086042	1157265.40512492	3238147.5713905	1015764.42632751	1019352.79282173	1517231.8117377	1317219.57859399	1347917.81450874	331688.234853175	1112791.22107072	1048410.71271603	1786122.05801662	2086248.24714638	1021644.30962109	1227005.88180387	1390620.99787949	1031307.94478182	1289516.75280807	1684274.77851628	1501439.99128416	1351683.36667665	1687425.61908795	1100779.82615914	1566183.55856862	1559179.72615042	1682426.39403106	1322123.79126356	367448.557612657	1177386.44196193	239758.099947999	1782522.69863712	1252131.84465779
8633	59.25125	3	619.644621865291	1855.91203619523	-0.00176380476546001	-0.950369982409748	52.39	YAGMLQYDGELKLPSR	[4] Oxidation (M)	AT3G08590.1	| Symbols: | Phosphoglycerate mutase, 2,3-bisphosphoglycerate-independent | chr3:2608683-2611237 REVERSE LENGTH=560	False	2.31856455353274	GI 31h	GI 15h	0.285948933069826	61.5826324641367	604355.603473264	925688.99427225	1766621.30470285	643166.667183138	1201977.65817262	1277533.8610784	602314.610286136	831802.957985279	173105.904434489	474786.677142417	558133.67795004	982722.529899313	792873.695946322	628897.758179826	613719.897858709	640427.158241602	517968.338445537	717432.635812451	985643.032047877	876484.681527363	329107.650613112	799390.928995414	543597.526934609	748451.210047387	895982.833504972	1351075.98085898	773007.74372185	692233.842841676	802140.314497701	326182.747096719	993314.389632714	690362.870804786
33329	59.2255666666667	2	928.964132924663	1855.91371291557	-8.70844341989141E-05	-0.046922671839023	59.55	YAGMLQYDGELKLPSR	[4] Oxidation (M)	AT3G08590.1	| Symbols: | Phosphoglycerate mutase, 2,3-bisphosphoglycerate-independent | chr3:2608683-2611237 REVERSE LENGTH=560	False	5.41913758110575	GI 31h	GI 11h	0.801133340463519	117.708652122634	8133.96748145307	92256.1408989018	153501.428964926	74080.3055150374	83492.8244360915	220548.348481821	35184.438863417	112904.726098865	1587.49508119501	15941.5617383701	63618.3236640589	147701.477017819	139227.778765842	63756.3924328937	32547.4351802811	80149.9387343693	43043.6511383611	20047.8754140832	69785.081805198	104634.68397307	15942.7439765422	94514.1560580791	34368.6875513635	58163.3772683532	164564.782196978	256084.378242198	128835.823665096	114121.52193759	107953.945243838	0	140859.884477644	56259.9715701656
8685	73.9952833333333	3	873.774654604473	2618.30213441278	0.00453441278023092	1.73181718542267	65.29	TLRAEPGANDQYLPSFVIVDDNGK		AT3G08590.1	| Symbols: | Phosphoglycerate mutase, 2,3-bisphosphoglycerate-independent | chr3:2608683-2611237 REVERSE LENGTH=560	False	2.24320866745258	GI 31h	GI 3h	0.167277204442046	46.8291628952016	1210751.68524257	1966698.27120599	2545378.71127208	1012078.8861488	1658716.3214658	810434.292352185	1245712.58312226	1071464.96743733	437719.420184754	1058082.06218054	812767.202997113	1587567.46531324	1608140.65411656	1190430.55134517	1077825.54110696	1275798.20154791	660584.14291143	1202137.32853766	2237029.29374984	1197254.75615536	585632.576312244	1501586.3656375	1110336.74469665	1311543.30518284	1407044.73175129	1464366.25840873	1394197.20703917	851856.137920945	1258791.08101993	634577.091991419	1969152.67244836	1369176.55024684
9462	49.6288666666667	4	680.568342622036	2718.24426462062	0.00266462062245409	0.980273652810734	56.59	AHGTAVGLPSEDDMGNSEVGHNALGAGR		AT3G08590.1	| Symbols: | Phosphoglycerate mutase, 2,3-bisphosphoglycerate-independent | chr3:2608683-2611237 REVERSE LENGTH=560	False	3.60694822566291	GI 11h	GI 7h	0.440600253426732	101.041684124782	442268.322724564	3440148.63021313	1574115.28397343	1045182.08566	4069095.63765804	594913.163068273	1566570.63089402	459346.454810627	358601.708846462	521864.210286264	512487.759054872	704545.498461685	312302.597706468	869011.423356696	719523.535945297	3231565.76274406	347286.9035646	1692417.27240224	3455940.51752179	2518788.14606449	497203.130999432	1083387.56341982	513476.144994443	645717.357129009	1071157.21172182	596576.836302997	1637516.29316894	776719.416598355	1041168.23219763	0	1903916.99112224	1673841.4624307
14196	49.6558333333333	3	907.089797797504	2718.24756399187	0.00596399187224961	2.19406246753401	---	AHGTAVGLPSEDDMGNSEVGHNALGAGR		AT3G08590.1	| Symbols: | Phosphoglycerate mutase, 2,3-bisphosphoglycerate-independent | chr3:2608683-2611237 REVERSE LENGTH=560	False	4.00498670452804	wt	GI 3h	0.0122092905214335	88.8214891674658	1123921.8098486	1997848.06113002	3674326.11504536	2533808.22013351	2864933.08756561	528306.842056338	1313593.18255128	481973.641475828	83813.5165399521	637226.12006887	462871.438821976	959351.930931449	164408.31708142	824693.054283139	1874925.89289401	2969096.75335751	722260.935598547	1438409.06999677	2597553.91473832	2254300.54761451	1186276.4270041	1103491.4472788	1005640.01704705	1443515.66537555	1342967.23973081	462940.845322121	1284633.09954164	1055536.1875219	1007516.67060855	262359.160262631	2353850.9347659	1325968.96218996
10828	43.4270666666667	4	684.566178093306	2734.23560650571	-0.000893494294359698	-0.326780179534469	44.76	AHGTAVGLPSEDDMGNSEVGHNALGAGR	[14] Oxidation (M)	AT3G08590.1	| Symbols: | Phosphoglycerate mutase, 2,3-bisphosphoglycerate-independent | chr3:2608683-2611237 REVERSE LENGTH=560	False	2.5719402962572	wt	GI 3h	0.53073264977549	75.3914577576831	877530.512028335	1573304.85182471	1274319.0105119	555182.478884329	1472323.26991786	825107.630800157	684661.589414442	304381.006878416	149519.242122046	273031.021670615	546628.000493117	498333.580693233	642910.29603902	743533.462093147	248463.633943775	1077415.50320238	343688.806896432	798313.683090213	684894.873544041	818792.361428762	126466.777289356	867229.132115438	502955.097833666	554944.387431871	1010024.86860218	1292289.71587603	673952.728146848	549594.116362416	541467.311885278	0	1014862.0139152	677882.705856193
10833	30.0124	2	521.74776179662	1041.48097065948	0.000870659479460301	0.835982828150342	21.9	TFACSETVK		AT3G08590.1	| Symbols: | Phosphoglycerate mutase, 2,3-bisphosphoglycerate-independent | chr3:2608683-2611237 REVERSE LENGTH=560	False	3.22956689512798	GI 31h	GI 3h	0.74338840170317	130.54945155132	78535.6480575551	816047.622373831	35882.6131673544	101958.896257725	685512.305814739	255823.421458129	66569.9890441674	319373.12812649	175233.160971712	595563.473218933	259001.67707244	1193966.17797373	621375.141041672	1014770.91482244	539343.714274319	41637.1645929688	186956.957055836	522285.87298368	604080.622350318	801701.936008816	56436.301654174	232492.037745538	752147.292124126	575479.922137634	745311.240648426	986030.567855898	305813.56452411	176953.136136642	742927.775375224	0	12245.9420259756	87496.5110181422
11141	71.0644833333333	2	991.974669159456	1981.93478538515	0.00388538515153414	1.96040394321222	44.05	IYEDEGFKYISQSFEK		AT3G08590.1	| Symbols: | Phosphoglycerate mutase, 2,3-bisphosphoglycerate-independent | chr3:2608683-2611237 REVERSE LENGTH=560	False	3.60006907030595	GI 31h	wt	0.110659706987582	60.9204054482108	354597.868094477	686915.798239318	566698.759930037	300445.947030113	253487.389205371	365779.184704326	719883.853203601	680717.461852404	38166.207776656	453493.82637876	634164.15280071	1172845.73491728	1117932.53703569	761661.335195042	474487.349064061	752933.889540306	381827.278719717	677857.663661482	679450.233677066	678836.117781958	274432.950817562	732018.752721822	645614.13566083	883316.92985936	937338.996050007	759218.634712604	716941.526489882	145283.071404372	551650.323723949	239107.733447865	940824.940146581	634983.916751196
12512	51.4227833333333	3	469.905609012327	1406.69499763634	0.000697636340419194	0.495940262514175	21.38	GWDAQVLGEAPHK		AT3G08590.1	| Symbols: | Phosphoglycerate mutase, 2,3-bisphosphoglycerate-independent | chr3:2608683-2611237 REVERSE LENGTH=560	False	2.2239254362738	GI 31h	GI 3h	0.587465468681586	58.0038088204613	140162.406711531	384333.654403505	398092.520066055	194012.494429512	290748.638920363	201963.249739651	292371.757354779	333107.747058708	119137.591955752	304734.277231791	195740.442997488	371516.317121699	373711.867151866	342449.289302157	301985.457788049	305737.990019732	125452.316615632	313949.151637786	507106.426667142	403762.772538008	88864.7804205202	355105.550248532	278235.987604297	359820.578931829	419476.582657926	398523.653881236	343456.805919155	279466.440660484	354974.408995203	0	423038.279590966	347420.144679616
14839	66.6983666666667	3	943.103995751142	2826.29015785278	-0.00114214721497774	-0.404115179131656	24.21	VNLPNGDMVGHTGDIEATVVACEAADR	[8] Oxidation (M)	AT3G08590.1	| Symbols: | Phosphoglycerate mutase, 2,3-bisphosphoglycerate-independent | chr3:2608683-2611237 REVERSE LENGTH=560	False	6.01231234723884	GI 19h	GI 3h	0.0990960722850407	164.696512379872	319444.820358469	717105.274327758	758790.397593	412681.819440989	492831.617901741	352786.359447006	470730.470030828	486732.396787921	102112.190309487	350386.880779319	433452.129642041	505108.004794322	575847.891230843	443805.393741724	342574.000031773	366935.013125649	246703.520899093	402512.63043349	650288.711897323	562120.339330634	228290.630191158	479666.825056386	364687.271063954	473026.016811613	490440.966161736	697988.119485459	617969.127390336	481790.844768304	438736.828422995	8361708.43319198	481730.403615856	490725.784146529
15101	71.7952833333333	3	937.7737545585	2810.29943427486	0.00303427486142027	1.07969923080721	66.35	VNLPNGDMVGHTGDIEATVVACEAADR		AT3G08590.1	| Symbols: | Phosphoglycerate mutase, 2,3-bisphosphoglycerate-independent | chr3:2608683-2611237 REVERSE LENGTH=560	False	4.17236251209525	GI 31h	GI 7h	0.613677209685671	126.932997303783	50915.356510589	1971809.56798218	413982.526502367	550184.641570488	1319067.83475356	141547.027833618	1166362.27728278	339378.499817972	382494.37917169	577587.496431863	302872.125954909	489094.151018583	444239.530184892	363378.407055963	514994.565077731	1253364.3544935	178373.49496048	828969.085197633	1919535.2154679	1069710.20001042	122924.029968242	725803.018238837	381774.095142793	564396.773774467	539024.097391937	352925.140201888	1172028.95615493	518010.280351078	603947.560226453	4876589.86703207	882477.237031069	1084384.93764005
15711	27.6593833333333	3	435.217992885022	1302.63214925443	0.00044925442693966	0.344882154287862	29.89	TSGEYLAHNGVR		AT3G08590.1	| Symbols: | Phosphoglycerate mutase, 2,3-bisphosphoglycerate-independent | chr3:2608683-2611237 REVERSE LENGTH=560	False	7.16431942587899	GI 31h	GI 3h	0.680923948753165	132.713930005702	13957.7475003632	277310.00060451	22961.6481700162	34176.1234971527	411627.563909492	82134.4546203621	16511.5523978823	70342.389117704	59517.7177297889	126282.082597616	35567.8704448215	436849.177061302	114957.815027411	687570.878494526	185210.609289514	35698.265230403	37680.9888691018	108463.921269705	196922.13713644	307522.790128917	17678.7784338659	40979.8028869179	212675.494126665	107558.677716163	380267.824255875	319792.006573555	74992.7433150146	35925.8496237964	226084.975469013	0	17780.0305899758	63074.0121384157
27310	27.7322333333333	2	652.322464950509	1302.63037696726	-0.00132303274222068	-1.0156614046938	---	TSGEYLAHNGVR		AT3G08590.1	| Symbols: | Phosphoglycerate mutase, 2,3-bisphosphoglycerate-independent | chr3:2608683-2611237 REVERSE LENGTH=560	False	10.1120348287071	GI 31h	GI 3h	0.743233125374953	134.596754765003	1060.36874008269	154641.133061617	612.017378267753	21286.6336357586	238560.896592283	27391.3208197931	4619.04791442209	33811.1531111442	19033.7751877822	62433.0802046621	15607.6887836441	264579.740696242	65607.8803988236	432133.889200445	116155.204686603	6340.55706463508	15158.9109841961	42238.6019369546	89032.6578976493	163367.565231302	6677.59175506505	10707.0483232545	127913.144878086	51572.3703405759	227279.919491339	197756.705424382	28878.1089076139	20561.7091655308	125739.537858317	0	1855.06496681918	36879.4253717829
17330	48.9492333333333	4	769.133231758848	3072.50382116787	-0.000878832126090856	-0.286031173879362	20.43	LIKAHGTAVGLPSEDDMGNSEVGHNALGAGR		AT3G08590.1	| Symbols: | Phosphoglycerate mutase, 2,3-bisphosphoglycerate-independent | chr3:2608683-2611237 REVERSE LENGTH=560	False	7.33099578759496	GI 31h	GI 7h	0.32623173258914	128.750351537096	145171.995223883	835918.509975596	275744.534081891	262334.591062976	1105696.38097885	42428.1188975523	549739.880723175	202149.315689026	56122.9525140679	152039.609830353	87462.7300879568	166476.84274858	78765.0713123008	118141.766974286	270567.764347117	1199772.88359648	47543.0295663392	635794.467800758	1188013.62520508	851246.693360882	72866.7252970615	265022.491621849	139205.066902824	294118.501232941	275636.596854057	139601.403318109	582209.193880765	134626.703927763	277457.486281008	578.325808277167	638017.817000978	713803.26084281
43387	48.8832833333333	3	1025.17694443597	3072.50900390726	0.00430390725568941	1.40078134158409	75.11	LIKAHGTAVGLPSEDDMGNSEVGHNALGAGR		AT3G08590.1	| Symbols: | Phosphoglycerate mutase, 2,3-bisphosphoglycerate-independent | chr3:2608683-2611237 REVERSE LENGTH=560	False	31.3300881247973	GI 31h	GI 7h	0.492846963050309	139.362051816097	51288.9403522608	107181.087011233	30408.4033009124	0	153167.21656144	10549.308046303	72122.3396425342	3321.25370334138	6979.07054005943	25416.2199923443	19346.96181001	13663.0792398589	3087.21705098022	5970.58304799923	13889.4234525523	302674.110119078	9758.89204131765	158484.496610312	420742.171839183	267481.536961225	72789.5230893666	26390.4860507499	5889.82448349274	10746.1181894055	70398.9957864586	2637.62362038716	106490.476285483	16459.3632734641	90654.899745491	76881.5428000364	97930.0642208204	136449.428849795
17534	72.8603166666667	3	656.680773778576	1967.02049193509	-0.00460806491196308	-2.34265689439504	42.38	LVDLALASGKIYEDEGFK		AT3G08590.1	| Symbols: | Phosphoglycerate mutase, 2,3-bisphosphoglycerate-independent | chr3:2608683-2611237 REVERSE LENGTH=560	False	4.4396323630723	GI 31h	GI 3h	0.0390353762984368	77.9484580611583	171940.125121442	191251.378287843	321490.567301101	194457.246725234	201376.860102638	73729.8702161295	265330.252733672	198101.225365813	37365.4034476854	130768.140472184	212315.108458737	386766.963033147	401992.881744891	268942.975612953	193182.424508432	219968.296368696	143315.862874658	132299.078376184	255842.534143345	220562.857954087	90429.3866296159	263937.506068645	222674.914705339	207258.381627437	376921.049475382	381978.301818872	221820.293921496	61969.1244069168	179371.336533846	39700.3084140311	455246.828577941	251120.92201887
21083	39.9354333333333	2	500.734858588189	999.455164242617	0.000264242617049604	0.264386734258448	30.2	IYEDEGFK		AT3G08590.1	| Symbols: | Phosphoglycerate mutase, 2,3-bisphosphoglycerate-independent | chr3:2608683-2611237 REVERSE LENGTH=560	False	2.76959085355055	GI 31h	GI 19h	0.54183436128875	69.9973728162568	95960.1462284713	140817.263721311	111548.819303402	30325.875930838	129092.738480812	124680.353265538	94056.9989945783	141272.460826752	8647.93741978137	192369.492143797	89226.0635535674	142192.041087056	156456.434708601	117712.487753677	87511.1068810675	96663.9601954697	75106.2315654525	111602.285350521	202456.928138384	123940.439193138	122328.805170455	86694.8145688974	139892.049224617	205436.29305686	165290.493483363	125160.021663104	104320.759569586	135588.149717146	130775.852184768	0	100738.761011275	150578.386992689
21441	74.2382833333333	4	724.666134701667	2894.63543293915	0.00123293914975875	0.425939536594555	32.59	EGNLQILTSHTLKPVPIAIGGPGLSAGVR		AT3G08590.1	| Symbols: | Phosphoglycerate mutase, 2,3-bisphosphoglycerate-independent | chr3:2608683-2611237 REVERSE LENGTH=560	False	3.4402789742426	GI 3h	GI 11h	0.827272368016301	172.032488522233	50457.044298219	123166.717657423	68490.4945232876	123226.928874446	109528.670231555	935389.786445353	49762.8419173025	92077.0752038509	17200.0681920477	54568.0138652613	77398.8146458038	143859.266048264	194898.670588522	68885.2828347789	154582.016559651	70138.2154662812	57427.5044508631	72396.7470108186	70539.8256409348	63481.6064771892	10034.6382739075	174902.508960674	83202.9736470073	135953.001524431	237191.129174656	183642.597484347	91861.8129043608	22095.9344970404	91990.7897868417	45906.7791274929	141443.933579346	77463.8999603957
23046	70.6474333333333	4	785.134782364906	3136.5100235921	0.00702359210436043	2.23930667509657	43.5	VNLPNGDMVGHTGDIEATVVACEAADRAVR		AT3G08590.1	| Symbols: | Phosphoglycerate mutase, 2,3-bisphosphoglycerate-independent | chr3:2608683-2611237 REVERSE LENGTH=560	False	7.67533132232431	GI 31h	GI 7h	0.410613491090681	132.01794931693	34115.0046055379	356147.165537965	49244.1901152035	43199.0787640551	143049.293104188	55192.8404360695	217015.637462884	70847.2074879884	14590.9450712148	81659.1305970744	62434.9336076967	55946.4951815152	62423.2746594375	53368.6425683041	121325.724622846	352038.891807525	31176.6710412601	178917.141473784	429159.397393504	319621.193817414	24011.7409729081	78597.4094660104	67720.1156381616	101469.973695617	114561.406827109	44365.4389570041	323221.523881639	26152.399848987	101428.182334677	0	117021.415818838	226954.696825686
67476	70.6668	3	1046.50697569246	3136.49909767673	-0.00390232327072226	-1.24416372970862	20.52	VNLPNGDMVGHTGDIEATVVACEAADRAVR		AT3G08590.1	| Symbols: | Phosphoglycerate mutase, 2,3-bisphosphoglycerate-independent | chr3:2608683-2611237 REVERSE LENGTH=560	False	41.0853049956313	GI 31h	GI 7h	0.617711852254722	223.606797749979	0	7746.96723889012	0	0	0	0	0	5026.7740105161	4526.10872630969	3555.94353197319	0	0	3994.7209717576	0	0	0	2468.93213103861	0	10874.0989051376	8659.64438475288	0	11232.5593535543	4923.51510984648	0	15096.2201196542	1834.67420961404	610.603995315204	7072.12931132541	0	0	0	5052.76009144284
1496	59.00975	2	589.314846646073	1176.61514035839	0.0012403583853029	1.05417621303207	44.3	SFTSALPIGER		AT2G18915.2	| Symbols: LKP2, ADO2 | LOV KELCH protein 2 | chr2:8194792-8197255 REVERSE LENGTH=611	True	4.45911505479327	GI 11h	wt	0.00023774848018443	76.5347151275003	2307318.98793821	402564.066404643	2534994.63076848	1853768.10735634	134377.056661582	5188615.01900231	9691821.3710637	6650384.13712422	3262474.54339319	5959194.97551705	6001979.27108252	5372255.69728765	5847403.81921303	5063610.32206616	4733093.69079376	8669104.97395044	5664823.73539606	5841284.85912834	5905325.00902906	6172342.50071206	5886216.95742149	8146065.60533639	4845344.88718527	6651740.31784333	3881860.74920375	5947135.00461372	5414262.91100214	5527475.59191487	4979366.88825797	1306085.95315134	8020370.23651461	5008014.57253338
1890	36.8279	2	628.269499145704	1254.52444535765	0.00104535764876346	0.833270745498614	74.72	CNFSACAVGNR		AT2G18915.2	| Symbols: LKP2, ADO2 | LOV KELCH protein 2 | chr2:8194792-8197255 REVERSE LENGTH=611	False	11.8924027185208	GI 3h	wt	0.00235259442413238	60.1481346659642	835201.121803312	1146074.19322952	186509.437446553	891026.627521803	1187893.92387209	11398268.1991006	12589939.6392565	11506264.9989193	5199382.8056921	9809674.05757077	12255871.0189707	8157514.81447028	9212336.19675615	4809439.79224614	8601177.69187861	6753341.81019745	7385208.7824055	7337745.75663702	6614135.27642803	6992708.0427828	5106642.83146381	6244899.18693465	5211907.52949772	7194652.91027665	2825379.55857119	6821092.40994782	7036199.17942179	5237602.44368957	4422509.44966491	32927.1469406633	4377413.1783093	5974495.12019587
1945	54.43675	2	568.327530730894	1134.64050852803	0.000808528028983346	0.712585703623226	37.68	EVSGLAPPIPR		AT2G18915.2	| Symbols: LKP2, ADO2 | LOV KELCH protein 2 | chr2:8194792-8197255 REVERSE LENGTH=611	True	87.4454649341903	GI 3h	wt	4.10144251894451E-10	161.89533660917	25485.3309860532	258697.383121045	21891.8477840264	7151.71829346852	19277.5196002524	5095914.25624227	9100841.97652659	5827119.57116355	2344491.31586346	6707582.24477487	5029086.14279319	3949246.18456212	5440555.70193817	4484199.45231201	3372859.55785763	5970077.5950157	4621053.5490008	5745294.13371377	4819057.26922024	5467354.62692242	5384125.90009776	5987584.7802756	3980425.53659284	4790845.17521251	3103265.7633772	5191367.63195379	5895830.1546617	5890340.38093788	4313546.75947932	119420.176733929	6241430.23420055	4484335.01941376
2491	39.3926	2	525.805870035417	1049.59718713707	-0.00101286292647274	-0.965000632120687	44.3	ILNVQGGPPR		AT2G18915.2	| Symbols: LKP2, ADO2 | LOV KELCH protein 2 | chr2:8194792-8197255 REVERSE LENGTH=611	False	164.791866268925	GI 3h	wt	0.00605462840787241	164.371102207006	715.038865893465	107308.916006993	227.611013174348	10276.1871635404	19172.1599745581	8674889.09549627	4998295.16616022	3483771.60162579	1559161.36171772	3975708.4273199	3459991.51711318	2982152.55308204	3491597.32687078	2935061.79785737	3141453.35895052	4741733.03039806	3139333.3818416	3911289.86833412	2840949.64711604	3155892.41943846	3518835.13220537	4733649.64990623	2859489.97195113	4228167.81423253	2816811.98704161	3752065.6552428	3091401.65486341	3196340.25426364	3064746.31030268	0	4190133.04436502	2791283.53256346
2648	68.946	2	475.280613699858	948.546674465955	7.4465955094638E-05	0.0785053207661469	38.41	ILMFGGLAK		AT2G18915.2	| Symbols: LKP2, ADO2 | LOV KELCH protein 2 | chr2:8194792-8197255 REVERSE LENGTH=611	False	719.386811413025	GI 31h	wt	0.00519290386201932	109.708379078824	12293.829935142	1488.15369634497	5974.8488890976	0	4598.24667568371	772003.24340922	5641186.98081028	1851429.54308181	1496382.18935393	3412079.31824554	761254.584436841	1436606.50200875	645430.313754898	2033002.09961821	1808514.51956546	4429120.66444549	343486.681458851	3479905.47123287	3254441.86412586	3997144.81741281	0	1267732.35516053	610519.03518838	1160450.35042816	702812.107142522	15687.135905892	1847134.59034056	736397.23871729	1138895.9837753	853692.204740791	2199128.26884598	2281334.22200813
2902	30.27455	3	460.206976675333	1377.59910062536	0.000800625358351681	0.581174757802533	42.97	SWHSSCTLDGTK		AT2G18915.2	| Symbols: LKP2, ADO2 | LOV KELCH protein 2 | chr2:8194792-8197255 REVERSE LENGTH=611	False	133.55899074398	GI 7h	wt	3.20216718141531E-07	206.963736727524	478.138130961647	175133.617673856	441.139459866709	779.006517493973	9578.156280646	2014281.82626092	929542.458526602	4622228.55994896	2915071.37251943	6988148.32519671	3977650.00058183	5579318.9202216	4788250.77531137	6069787.22116429	4481732.30211845	468090.348020663	2174696.06536906	3424614.82225021	3346487.35679958	4584784.57759734	696257.460912367	2077443.99214691	3386247.908139	3257775.82880746	2022777.40018703	4503546.2860734	1942471.05578457	1565611.18452358	3188373.00981707	20428.4429655174	115384.337446827	1160330.86697418
5967	30.2807333333333	2	689.804754849946	1377.59495676613	-0.00334323386891811	-2.42685684855891	---	SWHSSCTLDGTK		AT2G18915.2	| Symbols: LKP2, ADO2 | LOV KELCH protein 2 | chr2:8194792-8197255 REVERSE LENGTH=611	False	5.92084616350166	GI 7h	wt	0.549132992444914	120.553196960493	146323.861208217	1063541.1124204	31781.5612172241	779583.385115394	1052765.75323818	1274604.98274751	574632.810938105	3420177.11915599	2408766.54239107	4782594.81332428	2883779.23124831	3974815.73380623	3775829.04317608	4396451.59006901	3169779.88998383	302223.225030923	1741080.22546192	2599733.05287227	2512441.10688053	3278714.311138	573409.507838758	1673332.52917725	2905695.14821198	2472055.96178034	1767362.0712199	3794054.94781439	1622130.38588022	1421762.2436296	2608177.37986903	0	89495.5953933775	1003701.51487467
3235	66.9909	2	639.846439308665	1277.67832568357	0.00152568357020755	1.19410759450868	41.5	EIPVPWTPPSR		AT2G18915.2	| Symbols: LKP2, ADO2 | LOV KELCH protein 2 | chr2:8194792-8197255 REVERSE LENGTH=611	False	24.9471761567265	GI 11h	wt	0.182327696346268	76.6284247728233	246174.385224961	335920.108287389	63094.3280158607	116568.966044584	49508.3920732717	4345936.0079992	5438085.65438749	3670177.53939511	1739846.22371494	3616542.50744106	4173081.99145178	3380806.0074457	3734365.52182835	3243798.94871583	2575483.85173648	5457951.62730128	3915135.01509322	3969494.78156776	3022773.95839592	3873444.91126678	4607342.98513563	4225245.73820418	3445265.03898611	3862782.5819375	2483155.37184366	3689007.80919227	3453710.41344036	3592610.41686606	3170377.40505207	0	4533058.06611049	3123736.51096536
3334	33.8880833333333	2	450.263642887761	898.512732841761	0.000332841761064628	0.370436469284818	23.24	VLESVPGAK		AT2G18915.2	| Symbols: LKP2, ADO2 | LOV KELCH protein 2 | chr2:8194792-8197255 REVERSE LENGTH=611	False	17.468814346576	GI 11h	wt	0.194555970431143	83.7071634956282	70769.5791321475	320306.365259579	3819.35059905695	127832.295454877	242069.2985987	2216737.79026513	3670889.62303013	2668716.63849084	1530766.84390718	2844571.01855684	3063656.34417672	2136053.59347841	2736939.02910542	2439307.99966152	1867986.33632268	3623711.41271942	2268124.44955693	2653868.49419172	2297473.34650709	2516917.1645797	3076996.63244949	3069736.68841431	2127455.19574473	2655820.22756855	1691187.4341705	3079539.3277128	2599381.17636361	2562396.15893889	2221895.58024584	0	1852399.35977237	2194691.68882904
3973	41.90245	3	450.213964980786	1347.62006554172	-0.00073445828070362	-0.545003669209929	43.22	EFTTHEATAWR		AT2G18915.2	| Symbols: LKP2, ADO2 | LOV KELCH protein 2 | chr2:8194792-8197255 REVERSE LENGTH=611	True	38.8858744034244	GI 11h	wt	4.94345020474185E-09	85.011953178545	20870.4553425649	133360.686082302	37768.9071274081	37354.2262578311	37202.7058476915	1984463.79855181	3151438.49523261	1823904.62224983	1058995.77392485	1933224.18325296	2052705.32051813	1362166.5789349	1571839.44703312	2449568.23369233	1340510.45102097	3096855.19399617	1523798.56650448	2039849.95086014	1773558.85362719	1931238.70622714	1304487.56018099	2372129.41653891	1321235.40908344	1651058.65016766	1238817.48419831	1846937.53996321	1752864.68391716	1487718.68342287	1679946.5796908	58425.9617442126	2408487.8039293	1860477.84854963
6038	41.90245	2	674.817744586494	1347.62093623923	0.00013623922836814	0.1010961157383	46.88	EFTTHEATAWR		AT2G18915.2	| Symbols: LKP2, ADO2 | LOV KELCH protein 2 | chr2:8194792-8197255 REVERSE LENGTH=611	True	4.42929340304764	GI 11h	wt	0.483327156053503	56.4468615482679	654616.439847827	443882.569437417	560570.057850679	320893.895154262	420943.60831566	1519283.34397393	3159678.55977973	1974300.29768879	1066797.80304493	2101794.43556208	2020027.54025124	1364832.79722967	1723275.17373809	1675944.21144977	1450326.80083012	3053247.37395311	1620234.68878471	2161507.48595313	1842094.44442862	1957235.64139863	1426027.15462051	2360068.63782227	1527560.33860336	1822694.86229055	1311275.48716785	1736788.77223778	1832497.79212412	1538302.98482921	1686324.11057062	0	2075089.18878804	1860662.54225453
5022	59.6228666666667	2	483.277802398347	964.541051862934	-0.0005481370662892	-0.568287636623657	31.88	ILMFGGLAK	[3] Oxidation (M)	AT2G18915.2	| Symbols: LKP2, ADO2 | LOV KELCH protein 2 | chr2:8194792-8197255 REVERSE LENGTH=611	False	190.173455786588	GI 3h	wt	9.99200722162641E-16	104.609119366727	4915.6943902024	19794.6245602343	8027.74122731004	5137.79131332068	38364.2199297118	5749369.65429899	2683683.80809416	2485181.99639895	1398111.90782477	2182490.484889	1620471.18958521	1271908.20804471	1576382.14062552	1753193.18032034	1445843.06730957	1425312.84226647	1282476.36828649	1554751.53093246	1318030.05042159	1606844.66359073	939409.404522878	1422526.75985549	863640.079853728	1140678.26530911	804302.044495359	1619398.40789085	1062897.36388881	1415095.93519382	984643.652378225	6798269.54227151	1178405.82312388	1053520.10614163
5973	37.1198333333333	3	411.219373279681	1230.6362904384	0.000590438403378357	0.479783256229571	36.58	LGHTLTVYGDR		AT2G18915.2	| Symbols: LKP2, ADO2 | LOV KELCH protein 2 | chr2:8194792-8197255 REVERSE LENGTH=611	False	9.97870201992844	GI 3h	wt	0.27074949765431	71.9803047215822	30583.2468111042	110549.979187706	10758.6564767711	66600.4627930643	125806.574089202	630662.082795623	1083380.16882354	644150.146226522	392721.135901255	684742.788308393	739799.07796108	501981.214014013	656286.75508217	581820.109075449	475209.195314951	823254.444825454	567079.414530802	735734.832634183	599839.306284337	687782.528129114	448918.247332299	858515.739723225	558211.847580434	720707.04066413	475368.719322128	661065.83033678	584877.06525698	540335.071778981	545783.536154697	0	804895.224691989	628658.214740305
10141	37.0732166666667	2	616.32504919978	1230.6355454658	-0.000154534199964473	-0.125572661320059	34.98	LGHTLTVYGDR		AT2G18915.2	| Symbols: LKP2, ADO2 | LOV KELCH protein 2 | chr2:8194792-8197255 REVERSE LENGTH=611	False	29.6713559852677	GI 3h	wt	0.122708372974978	56.2222871623406	20655.8391850258	33628.1788073744	28886.0469344177	26582.1653651024	19265.9906588823	751434.779110957	1104834.44534066	776068.287009566	401284.222553118	794523.828402883	901279.631787353	631852.943885824	905660.759506318	717891.347359265	579105.000059882	946613.217154231	681076.025271689	868566.299090347	582292.804679244	722083.837039699	491493.90754651	974594.478887926	711977.619010784	826655.926755563	594157.007945537	687134.234416249	654065.23490371	650430.829336527	600154.718113888	0	813939.805060563	645803.444332008
6028	55.1346333333333	2	606.826977055878	1211.639401178	-0.000398822003944588	-0.329158883642307	41.71	IDLGPSPDLSAK		AT2G18915.2	| Symbols: LKP2, ADO2 | LOV KELCH protein 2 | chr2:8194792-8197255 REVERSE LENGTH=611	False	17.7101655083005	GI 15h	wt	3.70192587695328E-09	82.5372856151519	106158.871560674	23896.5773945351	68555.9509506462	27817.7984215348	11131.9558021458	657728.430380199	1230300.31317435	765725.833296325	516859.83478481	920588.353377098	881912.726796871	452819.762648674	870028.044454228	654597.233693247	449248.595818642	1048806.22978752	680786.299638218	712071.999178325	786169.631468702	715095.726502041	953043.075306686	1229128.5472665	767385.388608257	738512.33161399	519178.015181519	1039852.71335996	827628.048678226	1062168.0824658	640898.824983171	111171.117942717	1351837.05659675	732826.531308143
7267	43.4164333333333	2	777.345100357932	1552.6756477821	-0.000652217895549256	-0.420060443731418	78.65	MVCQNTWGTEATR		AT2G18915.2	| Symbols: LKP2, ADO2 | LOV KELCH protein 2 | chr2:8194792-8197255 REVERSE LENGTH=611	False	9.77132111075344	GI 11h	wt	0.508771718598577	82.6113550169471	327918.29844793	161051.005242331	291491.292026913	111929.617330423	44922.7948195037	239405.787160859	2617049.21967084	1013614.6292083	454194.158434926	1359045.61837399	1175496.35643243	648890.57814427	519368.543078711	459579.686288721	842867.50425065	2890159.12039939	642808.15677199	1592577.11643128	2051192.45196313	1982049.53558981	401343.613693797	1231595.43648991	866599.089694081	947936.370538865	500628.840417978	911668.348704775	2124417.64384514	1133052.34736152	1034895.56277057	0	1418101.22318135	1859943.11296044
7834	47.0061833333333	3	501.591029921248	1501.7512603631	-0.00123963689588891	-0.825460184610252	69.11	LNELTKNDDVWR		AT2G18915.2	| Symbols: LKP2, ADO2 | LOV KELCH protein 2 | chr2:8194792-8197255 REVERSE LENGTH=611	False	18.0456319222398	GI 11h	wt	0.0960638370155961	111.914670013128	0	43653.5255694633	10201.164561349	26473.0855035259	105270.684187105	459952.014399746	1020529.02511213	677295.996924277	250936.375165594	834352.055178926	777499.243057042	489752.562156992	496799.410523919	524933.150658014	608257.289995	837633.027531869	560434.492695412	619664.446480693	671834.323305753	659675.201258642	195255.423249977	683900.312011826	525971.230370219	678593.604485146	426661.609930281	529538.668022797	560834.770154958	590902.893652702	592244.648679353	0	649640.845279801	526557.740792111
10710	46.9955	2	751.882055866136	1501.74955879851	-0.00294120148782895	-1.95851279610252	51.59	LNELTKNDDVWR		AT2G18915.2	| Symbols: LKP2, ADO2 | LOV KELCH protein 2 | chr2:8194792-8197255 REVERSE LENGTH=611	False	6.47724744200638	GI 11h	wt	0.101912162686253	65.7428771113507	179188.539783244	161869.992280088	0	151128.898645355	76218.0111475608	373962.081047959	949248.396630935	716699.827693405	190270.891530456	731781.492590532	858954.337500179	727511.033997357	598854.498816836	572891.362806812	510187.152330808	907309.163766939	866116.881041277	692731.874344392	615371.896924094	600172.878209183	281338.040485245	636784.197984609	663960.725005313	699725.406275793	459786.356080787	645538.660161651	667914.337088819	633819.763979908	610776.306533031	10373.2673083171	508059.166314729	574640.892421888
7912	73.5314	3	732.368616110903	2194.08401893207	-8.10679307505779E-05	-0.0369484154005664	26.78	QCLENGIEFQGELLNFRK		AT2G18915.2	| Symbols: LKP2, ADO2 | LOV KELCH protein 2 | chr2:8194792-8197255 REVERSE LENGTH=611	False	7.86993751754074	GI 19h	wt	5.52907631723443E-06	90.2741854981954	70773.6033289045	206218.00963364	276639.165188158	237856.34313474	384215.822435152	1146297.96240048	1799208.16664204	1107796.88821126	681141.544928995	1223337.08078471	1499570.13235332	1168003.91552687	1402716.03036959	819558.6481596	929183.602869624	1661696.986292	1215953.44548904	1301484.31496115	1312836.04569789	1165855.4446034	1080358.79727679	1770233.79371339	1050206.33838807	1246252.74118682	687802.323710393	1709989.13956485	1270322.70185509	554255.492884738	975978.253266091	4742163.11869902	1956348.2550916	1027094.52970543
8975	73.0600333333333	2	973.495972697503	1944.97739246125	0.00129246124515703	0.664512661701616	47.96	ILSQLTPGDIASVGCVCR		AT2G18915.2	| Symbols: LKP2, ADO2 | LOV KELCH protein 2 | chr2:8194792-8197255 REVERSE LENGTH=611	False	11257.1449204034	GI 3h	wt	6.89448498292222E-14	166.645864843538	239.414889403871	795.394714520606	0	0	0	823079.896199939	3382086.89881356	3653978.14876916	672884.318220027	3116972.4144004	2823728.58148402	1526647.5842893	2274798.37568288	1006293.16822384	1853087.75142231	2292272.88696836	2197175.32364409	1806387.5325169	1820501.59658329	2016468.24037991	1904398.68715769	2127870.54604328	2312368.97052132	2107924.68055321	964571.415373659	2212957.10436194	2996831.95309553	3078852.1396156	1929424.67680691	897112.599265758	1951342.97130788	2209221.85826013
10110	58.9835166666667	3	569.981429369889	1706.92245870903	0.00215870902798088	1.26468062274547	55.62	IDLGPSPDLSAKEIPR		AT2G18915.2	| Symbols: LKP2, ADO2 | LOV KELCH protein 2 | chr2:8194792-8197255 REVERSE LENGTH=611	False	507.786330939598	GI 11h	wt	4.73262032788524E-05	137.197918958643	0	2128.42980780279	2485.56371299047	0	8.40043321845349	339109.524698941	644909.114352835	427386.514629487	187663.696217861	438515.222753945	471870.553169622	319307.036100561	416529.088677771	309737.036913329	258951.032069302	690814.336244202	361606.659980632	442984.213013169	406282.810280261	445500.446546719	274868.199288427	614106.552485171	343167.570683355	384006.005985687	210190.791196078	482644.758165935	414207.009192108	415436.371331926	311534.255354592	0	571199.412397221	366988.823012001
10260	34.1547833333333	3	421.894613838594	1262.66201211514	0.000112115142428593	0.0887926866476233	---	KFSVGGTVEPSR		AT2G18915.2	| Symbols: LKP2, ADO2 | LOV KELCH protein 2 | chr2:8194792-8197255 REVERSE LENGTH=611	False	3.72366990863213	GI 15h	wt	0.511223059686535	61.2238590176942	317397.241733378	149766.691305225	124839.485786299	170480.447244245	46014.2864360785	934399.231567213	611309.814215452	519796.912692386	264017.366301517	579744.970848469	543675.721044212	451797.578764149	559433.383031906	458070.260475871	511495.906194902	568145.851039928	616972.606762043	479291.690146997	303487.555229553	446751.423800946	817830.04271242	625658.694588096	526655.199025519	619351.918846445	421084.386495894	572547.827167452	494384.734619211	534414.741234649	523883.198284485	0	513390.356736147	481529.482740934
10825	34.1379	2	632.338177344851	1262.66180175594	-9.82440571988263E-05	-0.0778070972117131	57.77	KFSVGGTVEPSR		AT2G18915.2	| Symbols: LKP2, ADO2 | LOV KELCH protein 2 | chr2:8194792-8197255 REVERSE LENGTH=611	False	21.9236021760192	GI 3h	wt	4.00774546882587E-09	116.090612698594	82168.3940423451	11418.3654480157	19917.6181155357	12595.5887597528	8284.85199130868	953779.921127092	712453.834859934	608727.717670192	171051.658222138	500186.164275198	630825.474446694	402159.859643247	620573.204353918	312053.161507113	475447.221391164	694795.442504202	619582.701829021	478163.39037143	240208.811127787	356684.102478526	526452.949463355	771052.898435969	450377.798312073	672363.326815017	350621.02546636	668742.194467972	468973.509583124	513754.486894226	471756.974566885	72412.4772674142	575762.086483794	479738.914935032
10315	33.6410166666667	3	492.913544320751	1475.71880356161	0.00310356161276104	2.10308910636449	21.03	EFTTHEATAWRK		AT2G18915.2	| Symbols: LKP2, ADO2 | LOV KELCH protein 2 | chr2:8194792-8197255 REVERSE LENGTH=611	False	15.9655800037378	GI 11h	wt	0.153399912387078	78.7461714054318	87127.7365830425	63093.3292299415	1825.60540327775	21966.4161304331	39042.4197521702	782432.762709202	823124.077442051	645986.739674477	282454.0305745	621029.0317296	734735.563767547	431854.656467852	674030.098500667	510630.12410253	468708.437743308	1032255.48728815	604750.621946657	716645.193287397	528336.60491658	519566.836385064	315833.762302795	842382.921326848	453666.681712453	559707.340567417	488506.294776023	635867.45718538	454013.724824813	351807.067573816	449723.997491843	0	635837.893075069	567865.349653262
10529	41.9719166666667	3	553.624512922778	1657.8517093677	-0.00189063230436659	-1.14040968657702	30.72	RLNELTKNDDVWR		AT2G18915.2	| Symbols: LKP2, ADO2 | LOV KELCH protein 2 | chr2:8194792-8197255 REVERSE LENGTH=611	False	15.2729240263728	GI 11h	wt	3.36296993019847E-06	89.063649996	19200.2286420434	31509.0898015286	142262.985699155	50144.5599209329	35475.0550486931	725585.303799324	1147671.60204461	897702.698989761	299991.486091749	954127.643946188	991365.352222203	585062.79428732	683166.967087191	443209.786396373	747682.264147919	1207202.20158454	793714.168329317	795781.569538288	682646.709693343	775568.565818895	385616.566482671	942637.709017784	683148.405735841	949585.159037727	450502.718267396	696343.21134664	718808.212989348	187237.735281205	742556.122051233	22002.4938361645	767801.234836575	834083.931007997
24277	41.9613	4	415.47102257471	1657.85498443132	0.00138443131868371	0.835074531722047	---	RLNELTKNDDVWR		AT2G18915.2	| Symbols: LKP2, ADO2 | LOV KELCH protein 2 | chr2:8194792-8197255 REVERSE LENGTH=611	False	8.02091097590374	GI 3h	wt	0.310847738167948	88.8943273065185	7593.78689100136	7652.57390601423	12768.5561306795	4517.3055759869	4141.60253496642	51911.8200492793	88011.5931582099	61903.4973157171	15970.0924711313	76360.4827865307	11644.7975312056	30005.6965250291	22385.2862806864	21462.8124017506	48165.6230723476	64990.8742722665	12498.9644278805	59169.4051702942	61519.5615554453	34057.924348628	6020.87765785145	77402.0359899176	10446.8748369086	75326.5736436031	26651.2769427862	37904.3608658027	44864.7436963713	4396.11820934544	52981.9157850464	0	30639.9167507718	69454.194996829
11153	38.9372333333333	2	785.343375670971	1568.67219840818	0.000998408181658306	0.636467464729579	39.97	MVCQNTWGTEATR	[1] Oxidation (M)	AT2G18915.2	| Symbols: LKP2, ADO2 | LOV KELCH protein 2 | chr2:8194792-8197255 REVERSE LENGTH=611	False	173.503365251716	GI 11h	wt	0.00335014371033326	163.193322163505	2761.7745448797	17013.11248311	1110.56980963533	975.040401144538	1.81784689296712	459021.047541722	1150652.51645711	918476.986424039	232625.930745879	749583.972264939	916921.186118862	385276.876573116	528870.103185547	369107.758497369	515913.234590338	1084440.83223394	617600.803367211	737036.499429175	586753.388540236	767353.715985258	503719.346300195	699838.796488555	597627.324812748	699191.503610186	366882.768369345	848689.833573539	931176.990264558	839436.006882791	656194.972044758	0	622551.258514409	724978.965441508
11340	48.5122166666667	3	516.917237613511	1547.72988343989	-0.000516560105552344	-0.333753285166683	35.23	FAWGHTTCVVGGTR		AT2G18915.2	| Symbols: LKP2, ADO2 | LOV KELCH protein 2 | chr2:8194792-8197255 REVERSE LENGTH=611	False	90.062090683799	GI 3h	wt	0.0142376971125179	89.818620693268	0	4677.15282756956	11184.696817535	1988.3129013852	5929.75387536483	786786.014667391	388615.699487762	391436.765870764	204985.562846222	369844.946366088	289967.845613589	271119.268613871	385616.93140166	112988.430737059	327253.245040821	365320.527323001	274006.54306241	360463.396847328	216804.415898195	286000.026618008	142896.393413889	475173.885123584	224371.428804735	415475.402053645	185075.951305578	346356.604388453	223432.755904519	193569.079878583	264082.412257302	0	448942.895517058	269948.533636805
1662	35.05885	2	620.314653091733	1238.61475324971	0.000453249705287817	0.36593288587724	23.95	LQYNDTSVATK		AT3G11910.1	| Symbols: UBP13 | ubiquitin-specific protease 13 | chr3:3761758-3770290 REVERSE LENGTH=1115	True	9.70415750713749	GI 3h	wt	0.420448961795384	63.5240385036235	1103400.04976307	1446772.49428036	150792.328736292	1613280.17337679	1239431.75948287	9243268.85665548	16915515.6345525	12958527.9647525	4496264.73211898	10280177.2775814	12566295.8275736	6966450.95539942	7371347.46800907	7191992.12959194	6079196.80112032	12370697.8792209	7610533.29080406	8732096.42520176	5325165.41034651	6537683.4541181	9272123.1154923	9595687.46311468	5327119.33404286	7751656.53012415	4947103.77010662	10112642.0163963	9059336.29974752	6624566.31003964	6231702.91240267	0	7435898.98654902	6895110.39658106
2452	67.4244666666667	2	651.848678022282	1301.6828031108	0.000103110804047901	0.079213470416332	83.56	QSTVGDVINELK		AT3G11910.1	| Symbols: UBP13 | ubiquitin-specific protease 13 | chr3:3761758-3770290 REVERSE LENGTH=1115	True	16.8826576633227	GI 3h	wt	0.213196608081367	117.552563042534	804261.78866947	370639.284056206	26235.0490949419	137135.561001508	44985.6420664489	3251854.82569992	7433181.10682288	5231011.75460749	2139584.4656986	5297427.72354849	4282844.34556679	2714182.77680192	3227864.78835175	3182667.2505143	2579507.43252494	6284509.31633166	2795529.85724516	4616816.36243517	2324503.28590861	3382448.1440507	2869334.1517326	4183155.72465628	2018450.17579512	3306886.3832576	1951955.45785519	3032841.27668116	3309835.80942401	2386599.174483	2680359.8498735	0	3356687.30108157	3096487.95693223
3115	61.59265	2	586.824757176835	1171.63496141991	-3.85800894946442E-05	-0.0329284201092014	22.78	EFGVPVQLQR		AT3G11910.1	| Symbols: UBP13 | ubiquitin-specific protease 13 | chr3:3761758-3770290 REVERSE LENGTH=1115	False	57.7359279049443	GI 3h	wt	9.12270259334491E-13	121.000724000588	17507.1320622125	186087.895299971	26251.536877086	9548.56190738891	62814.8052590029	3721630.60826207	5667258.44966127	3407824.37649536	1674126.05620923	2977531.32116748	3608432.14205812	1847365.10663271	2658098.09539248	2124212.51662182	2396555.70876395	4013109.18867818	2635031.28276538	1683280.90788034	1639752.36219609	2091200.11290969	3521692.87743991	3434497.31145872	1698333.19424793	2386779.32756313	1640556.38820197	3346876.5327346	3061833.71816903	2808511.07283562	2281909.98782277	4674766.86274378	4084140.0224975	2872393.50449353
3995	45.1578166666667	2	425.736728548419	849.458904163077	-0.00069583692300057	-0.819152462342612	39.2	ETGFVGLK		AT3G11910.1	| Symbols: UBP13 | ubiquitin-specific protease 13 | chr3:3761758-3770290 REVERSE LENGTH=1115	False	8.48753713875788	GI 3h	wt	0.395519461319005	56.9271728256247	269735.387039996	281382.537637929	251216.283437931	234666.591970623	197109.200371375	1598585.50858206	3433223.48793806	1861003.4333036	1096430.26180839	2485311.77056643	1769096.83631204	1176112.83914408	1435941.99781137	1919785.21787914	1247717.2186125	2190781.56609699	1132949.71597644	1586222.27321159	1163227.47119056	1179974.10243172	1594725.62135716	2002121.9237949	963900.986113505	1399668.6242303	1186406.8170231	1466331.03971929	1485141.65072723	1270672.8960459	1219061.30118176	0	1672086.91837429	1374005.59199012
6341	56.7241166666667	3	527.27608419283	1578.80642317785	0.00222317784914594	1.40814031856891	40.34	QTPFQQFKEEVAK		AT3G11910.1	| Symbols: UBP13 | ubiquitin-specific protease 13 | chr3:3761758-3770290 REVERSE LENGTH=1115	False	173.094501154144	GI 3h	wt	0.0223865327983001	98.474320906906	7089.79037765081	23032.1551166604	17291.554734196	2691.26045283689	7635.20046872831	2075363.50182641	3392705.76449823	1978238.62641331	829426.672564092	1718735.20662939	1730271.9523124	953851.652023905	1190077.73082595	1138963.39777313	893899.498011583	2273830.1382836	1232101.38363219	1546250.42910531	661312.409680296	1042660.13577415	984956.679028855	1509946.4254231	867130.316714471	1325926.22178931	871784.388737776	1374693.78102588	1144304.85792958	1023707.95104588	802648.937008962	0	1325964.70336513	1169832.30090391
7121	61.4975666666667	3	495.591490279347	1483.7526414374	-0.00315856259771863	-2.12876175292365	44.87	KESFYDLQLDVK		AT3G11910.1	| Symbols: UBP13 | ubiquitin-specific protease 13 | chr3:3761758-3770290 REVERSE LENGTH=1115	False	352.898784746189	GI 3h	wt	0.00175955618700729	165.183391634605	349.383908034583	12142.6604507091	1074.89579577199	1455.98130454487	377.878206201282	1172186.13240474	1888660.5705426	1138212.77128089	342519.309183733	893344.702578448	1298237.53214949	653925.235147608	895160.596431691	605402.822634544	758933.447822744	1232553.77968005	800881.362654865	630812.952878146	502466.76930779	629629.757193045	749976.345081104	1264847.63189327	453201.897421222	677113.226751315	451381.764300344	1054060.19723195	868919.580243694	411421.758777717	716358.181894029	0	1105267.25123204	869348.570561995
[truncated: 1,860 more rows]
[truncated: 79 more columns]
